# Supplementary material for: DNA binding redistributes activation domain ensemble and accessibility in pioneer factor Sox2
Source: Nat Commun. 2024 Feb 16;15:1445. doi: 10.1038/s41467-024-45847-2 (PMC10873366; doi:10.1038/s41467-024-45847-2)
Supplement: Supplementary file 7 — Source Data [file 41467_2024_45847_MOESM7_ESM.zip]

Archive with 15 entries (15 files):
- Fig 1.xlsx
- Fig 2.xlsx
- Fig 3.xlsx
- Fig 4.xlsx
- Fig 5.xlsx
- Fig S1.xlsx
- Fig S10.xlsx
- Fig S11.xlsx
- Fig S3.xlsx
- Fig S4.xlsx
- Fig S5.xlsx
- Fig S6.xlsx
- Fig S7.xlsx
- Fig S8.xlsx
- Fig S9.xlsx
