# Supplementary material for: DNA binding redistributes activation domain ensemble and accessibility in pioneer factor Sox2
Source: Nat Commun. 2024 Feb 16;15:1445. doi: 10.1038/s41467-024-45847-2 (PMC10873366; doi:10.1038/s41467-024-45847-2)
Supplement: Supplementary file 7 — Source Data [file 41467_2024_45847_MOESM7_ESM.zip › Fig 1.xlsx]

## Sheet: Fig 1. a
Residue	Disopred3	AlpaFold
1	0.87	0.693326
2	0.85	0.874655
3	0.86	0.602879
4	0.88	0.572633
5	0.9	0.529155
6	0.89	0.675294
7	0.91	0.489603
8	0.95	0.746256
9	0.94	0.614512
10	0.94	0.467064
11	0.94	0.62789
12	0.95	0.448597
13	0.96	0.600553
14	0.97	0.752363
15	0.97	0.702487
16	0.97	0.795696
17	0.97	0.719354
18	0.97	0.788571
19	0.98	0.919732
20	0.97	0.924822
21	0.97	0.996365
22	0.97	0.934274
23	0.97	0.94009
24	0.97	0.895594
25	0.97	0.796568
26	0.97	0.796277
27	0.97	0.938345
28	0.97	0.926858
29	0.95	0.898938
30	0.94	0.974553
31	0.95	0.963647
32	0.94	1
33	0.93	0.812854
34	0.9	0.714992
35	0.91	0.631525
36	0.86	0.655373
37	0.88	0.650429
38	0.89	0.450923
39	0.88	0.236731
40	0.86	0.166933
41	0.81	0.0764868
42	0.84	0.0530755
43	0.73	0.0254471
44	0.76	0.0139596
45	0.73	0.0168678
46	0.69	0.00130871
47	0.65	0.00901556
48	0.48	0
49	0.43	0.00334448
50	0.32	0.0125055
51	0.23	0.00465319
52	0.15	0.00916097
53	0.11	0.0431874
54	0.1	0.0548204
55	0.08	0.0226843
56	0.07	0.0186128
57	0.07	0.02821
58	0.07	0.0312636
59	0.12	0.0511851
60	0.08	0.0359168
61	0.08	0.0350444
62	0.07	0.0378072
63	0.06	0.0801221
64	0.07	0.0551112
65	0.06	0.0373709
66	0.08	0.0591828
67	0.07	0.0290824
68	0.05	0.0427512
69	0.05	0.0167224
70	0.05	0.00697979
71	0.04	0.0130871
72	0.04	0.0125055
73	0.06	0.00218118
74	0.05	0.00872473
75	0.05	0.00887015
76	0.06	0.0023266
77	0.08	0.00218118
78	0.1	0.011633
79	0.16	0.00290824
80	0.26	0.00683438
81	0.3	0.0104697
82	0.33	0.0290824
83	0.42	0.00814309
84	0.39	0.0226843
85	0.43	0.0117784
86	0.37	0.0228297
87	0.28	0.00683438
88	0.25	0.00930638
89	0.3	0.0162862
90	0.38	0.0114876
91	0.32	0.0107605
92	0.35	0.00668896
93	0.34	0.0295187
94	0.32	0.01236
95	0.28	0.000581649
96	0.26	0.0059619
97	0.26	0.0180311
98	0.19	0.0170132
99	0.16	0.0132325
100	0.12	0.0228297
101	0.12	0.0106151
102	0.14	0.0280646
103	0.25	0.0229751
104	0.29	0.028937
105	0.2	0.0442053
106	0.26	0.0402792
107	0.3	0.050458
108	0.3	0.0357714
109	0.32	0.0535117
110	0.35	0.0408608
111	0.41	0.0718336
112	0.46	0.0888469
113	0.56	0.0993166
114	0.66	0.103243
115	0.69	0.159808
116	0.71	0.162425
117	0.77	0.259852
118	0.74	0.341719
119	0.73	0.437982
120	0.86	0.516504
121	0.85	0.611749
122	0.84	0.560855
123	0.81	0.590083
124	0.82	0.609859
125	0.83	0.714847
126	0.82	0.647957
127	0.84	0.644758
128	0.85	0.713538
129	0.83	0.726625
130	0.8	0.731569
131	0.85	0.669623
132	0.89	0.696961
133	0.88	0.702196
134	0.9	0.713974
135	0.9	0.738694
136	0.9	0.803403
137	0.9	0.769231
138	0.93	0.801221
139	0.95	0.750618
140	0.96	0.78319
141	0.96	0.79715
142	0.97	0.815181
143	0.97	0.815181
144	0.96	0.834375
145	0.96	0.841791
146	0.96	0.877417
147	0.97	0.827686
148	0.97	0.831322
149	0.97	0.84121
150	0.96	0.863749
151	0.96	0.817798
152	0.94	0.812564
153	0.89	0.7179
154	0.85	0.771557
155	0.77	0.754399
156	0.74	0.743347
157	0.66	0.748146
158	0.68	0.765741
159	0.53	0.753526
160	0.4	0.773157
161	0.34	0.680238
162	0.26	0.613058
163	0.26	0.67384
164	0.22	0.709321
165	0.28	0.906355
166	0.25	0.805875
167	0.24	0.785517
168	0.27	0.773593
169	0.23	0.797586
170	0.3	0.863894
171	0.32	0.896321
172	0.37	0.759052
173	0.37	0.681256
174	0.43	0.684746
175	0.57	0.796132
176	0.59	0.79526
177	0.73	0.859532
178	0.74	0.79017
179	0.77	0.890505
180	0.79	0.788425
181	0.86	0.745965
182	0.93	0.763123
183	0.93	0.719791
184	0.96	0.802966
185	0.96	0.769376
186	0.97	0.743202
187	0.97	0.861422
188	0.97	0.810382
189	0.97	0.730987
190	0.97	0.844554
191	0.96	0.8431
192	0.96	0.769085
193	0.96	0.759779
194	0.95	0.746546
195	0.95	0.766904
196	0.95	0.762978
197	0.94	0.800058
198	0.93	0.786389
199	0.94	0.745092
200	0.94	0.756725
201	0.94	0.732587
202	0.94	0.610877
203	0.94	0.781736
204	0.93	0.770249
205	0.93	0.709757
206	0.94	0.858078
207	0.94	0.884252
208	0.94	0.83074
209	0.94	0.939945
210	0.94	0.783336
211	0.93	0.841355
212	0.94	0.80253
213	0.94	0.890941
214	0.94	0.8431
215	0.95	0.873491
216	0.95	0.740585
217	0.95	0.715428
218	0.95	0.8447
219	0.95	0.78319
220	0.96	0.76356
221	0.96	0.663225
222	0.96	0.705976
223	0.96	0.856624
224	0.97	0.715574
225	0.97	0.800931
226	0.98	0.751345
227	0.98	0.754544
228	0.98	0.684892
229	0.98	0.719645
230	0.98	0.788134
231	0.99	0.775047
232	0.99	0.628763
233	0.99	0.828414
234	0.99	0.766323
235	0.98	0.675004
236	0.98	0.849208
237	0.98	0.71092
238	0.98	0.798749
239	0.98	0.722844
240	0.98	0.649847
241	0.98	0.847608
242	0.98	0.696379
243	0.98	0.61553
244	0.98	0.749018
245	0.98	0.726625
246	0.98	0.73186
247	0.98	0.791624
248	0.98	0.766759
249	0.98	0.798168
250	0.98	0.634579
251	0.98	0.729969
252	0.98	0.607823
253	0.98	0.580777
254	0.98	0.841501
255	0.98	0.680093
256	0.98	0.820416
257	0.97	0.764723
258	0.97	0.833939
259	0.95	0.903301
260	0.93	0.756725
261	0.93	0.771412
262	0.91	0.822888
263	0.86	0.759779
264	0.83	0.692308
265	0.79	0.694489
266	0.69	0.779264
267	0.57	0.672822
268	0.6	0.55562
269	0.57	0.486695
270	0.58	0.51505
271	0.55	0.456594
272	0.61	0.363967
273	0.54	0.401919
274	0.46	0.418787
275	0.51	0.449033
276	0.46	0.457176
277	0.49	0.633125
278	0.58	0.577577
279	0.72	0.714701
280	0.77	0.754544
281	0.77	0.847899
282	0.83	0.842373
283	0.81	0.634724
284	0.87	0.718773
285	0.88	0.669914
286	0.89	0.638941
287	0.93	0.83612
288	0.95	0.737967
289	0.96	0.811691
290	0.96	0.768358
291	0.97	0.840192
292	0.97	0.754108
293	0.98	0.70903
294	0.98	0.777956
295	0.98	0.750036
296	0.98	0.744365
297	0.98	0.749018
298	0.98	0.791043
299	0.98	0.746546
300	0.97	0.717028
301	0.97	0.738549
302	0.97	0.540643
303	0.96	0.55373
304	0.96	0.681983
305	0.95	0.646212
306	0.93	0.677476
307	0.91	0.71252
308	0.88	0.600116
309	0.9	0.668315
310	0.82	0.634579
311	0.87	0.607387
312	0.81	0.502399
313	0.68	0.529155
314	0.68	0.470263
315	0.62	0.46721
316	0.71	0.501818
317	0.62	0.56798

## Sheet: Fig 1. b
nm	FL	C-IDR	N-DBD
250	-602.95	-290.74	-88.0934
249.9	-580.126	-271.884	-83.457
249.8	-590.41	-275.635	-85.8295
249.7	-555.98	-261.859	-82.7351
249.6	-563.075	-260.907	-78.3761
249.5	-541.709	-264.724	-80.0305
249.4	-527.815	-220.477	-79.2508
249.3	-537.529	-225.965	-87.6851
249.2	-542.219	-256.64	-88.5871
249.1	-559.068	-254.34	-91.9003
249	-584.654	-282.897	-101.814
248.9	-564.03	-246.697	-99.9678
248.8	-559.755	-234.492	-97.6265
248.7	-557.201	-235.834	-104.335
248.6	-519.454	-196.963	-107.167
248.5	-484.134	-148.402	-105.116
248.4	-505.56	-187.283	-115.393
248.3	-486.952	-174.771	-124.621
248.2	-446.23	-144.055	-122.758
248.1	-434.978	-140.986	-126.305
248	-444.356	-156.227	-135.777
247.9	-453.068	-140.39	-138.172
247.8	-467.792	-157.484	-153.39
247.7	-467.788	-143.585	-157.003
247.6	-472.043	-184.987	-162.122
247.5	-437.142	-146.772	-167.624
247.4	-466.547	-179.525	-179.417
247.3	-442.97	-195.302	-185.506
247.2	-456.593	-218.177	-188.326
247.1	-460.439	-211.373	-199.657
247	-483.713	-215.503	-202.041
246.9	-489.612	-276.299	-212.431
246.8	-464.358	-274.955	-206.635
246.7	-444.248	-244.829	-211.137
246.6	-435.232	-259.754	-220.214
246.5	-389.436	-230.351	-218.995
246.4	-404.633	-274.407	-229.616
246.3	-393.951	-255.847	-237.59
246.2	-399.858	-255.218	-242.598
246.1	-473.238	-326.546	-253.712
246	-528.339	-384.096	-269.571
245.9	-510.834	-342.126	-271.333
245.8	-578.904	-418.435	-283.562
245.7	-599.266	-423.629	-298.001
245.6	-604.949	-416.091	-304.345
245.5	-612.116	-406.744	-319.352
245.4	-627.135	-409.676	-329.641
245.3	-657.59	-400.296	-337.642
245.2	-724.483	-458.356	-351.651
245.1	-716.846	-473.975	-366.542
245	-780.51	-521.98	-376.844
244.9	-762.423	-496.978	-378.261
244.8	-779.747	-483.205	-382.92
244.7	-836.834	-504.051	-402.2
244.6	-821.151	-515.327	-409.814
244.5	-831.751	-523.31	-419.707
244.4	-841.259	-531.091	-430.268
244.3	-870.554	-539.501	-449.781
244.2	-903.972	-540.957	-466.48
244.1	-924.754	-505.302	-465.241
244	-961.847	-515.792	-474.605
243.9	-1002.99	-517.131	-486.568
243.8	-1032.47	-539.809	-500.887
243.7	-1028.28	-537.886	-514.645
243.6	-1002.01	-514.631	-523.724
243.5	-1014.82	-530.804	-535.77
243.4	-1043.8	-546.74	-550.095
243.3	-1007.31	-521.02	-552.216
243.2	-1003.3	-508.465	-560.143
243.1	-1052.81	-506.18	-578.188
243	-1093.06	-530.638	-593.866
242.9	-1116.08	-538.164	-612.539
242.8	-1095.45	-559.885	-622.392
242.7	-1078.95	-542.186	-639.691
242.6	-1083.29	-523.148	-653.607
242.5	-1091.07	-537.08	-676.482
242.4	-1138.6	-559.518	-705.624
242.3	-1158.59	-585.717	-720.849
242.2	-1167.5	-576.455	-742.2
242.1	-1185.29	-575.595	-759.005
242	-1224.36	-577.937	-779.938
241.9	-1240.49	-545.519	-791.341
241.8	-1237.53	-562.058	-804.883
241.7	-1241.48	-568.26	-815.342
241.6	-1266.52	-624.476	-846.845
241.5	-1200.99	-585.275	-862.891
241.4	-1185.26	-572.82	-883.082
241.3	-1187.72	-575.787	-901.115
241.2	-1265.26	-612.65	-927.567
241.1	-1337.48	-636.37	-960.829
241	-1344.17	-614.242	-985.254
240.9	-1338.78	-615.818	-1008.89
240.8	-1377.42	-626.284	-1041.42
240.7	-1439.73	-657.437	-1076.4
240.6	-1491.08	-710.138	-1112.66
240.5	-1498.12	-702.972	-1132.41
240.4	-1529.96	-733.996	-1160.66
240.3	-1619.91	-748.951	-1192.76
240.2	-1621.49	-779.248	-1214.73
240.1	-1682.57	-784.036	-1246.49
240	-1694.64	-795.391	-1268.28
239.9	-1714.61	-807.43	-1295.95
239.8	-1774.9	-818.817	-1326.03
239.7	-1763.47	-790.761	-1355.97
239.6	-1801.39	-800.197	-1397.61
239.5	-1817.47	-818.004	-1439.61
239.4	-1861.38	-848.407	-1480.11
239.3	-1896.6	-850.106	-1519.55
239.2	-1930.98	-855.601	-1564.01
239.1	-1943.93	-879.272	-1600.75
239	-2059.5	-937.325	-1642.26
238.9	-2139	-982.254	-1676.09
238.8	-2171.72	-1018.35	-1719.4
238.7	-2118.34	-966.967	-1747.48
238.6	-2110.46	-964.982	-1778.54
238.5	-2158.06	-988.871	-1817.13
238.4	-2251.02	-1079.55	-1859.69
238.3	-2260.85	-1088.31	-1891.48
238.2	-2257.6	-1088.3	-1917.2
238.1	-2288.97	-1096.52	-1950.75
238	-2324.63	-1119.2	-1991.48
237.9	-2344.4	-1125.16	-2031.65
237.8	-2359.58	-1143.37	-2078.31
237.7	-2398.36	-1106.78	-2117.13
237.6	-2420.35	-1162.51	-2159.45
237.5	-2459.59	-1174.44	-2215.06
237.4	-2484.8	-1201.72	-2257.21
237.3	-2472.68	-1206.67	-2305.24
237.2	-2520.43	-1231.5	-2343.97
237.1	-2577.6	-1288.14	-2381.52
237	-2610.18	-1323.23	-2420.2
236.9	-2641.37	-1329.56	-2466.23
236.8	-2721.39	-1380.21	-2517.84
236.7	-2752.22	-1434.91	-2563.45
236.6	-2793.34	-1427.65	-2615.81
236.5	-2833.88	-1455.55	-2666.34
236.4	-2849.1	-1477.97	-2722.81
236.3	-2885.32	-1480.1	-2775.57
236.2	-2947.01	-1540.68	-2821.16
236.1	-3001.9	-1567.96	-2876.16
236	-3013.09	-1582.16	-2922.83
235.9	-3032.74	-1557.67	-2977.36
235.8	-3120.77	-1623.58	-3041.16
235.7	-3210.59	-1672.96	-3110.6
235.6	-3234.03	-1711.58	-3168.66
235.5	-3303.26	-1754.05	-3232.77
235.4	-3355.86	-1769.79	-3290.09
235.3	-3377.48	-1770.2	-3343.39
235.2	-3432.05	-1822.48	-3408.21
235.1	-3518.91	-1814.32	-3472.19
235	-3547.92	-1856.9	-3522.24
234.9	-3583.46	-1880.73	-3582.94
234.8	-3634.9	-1882.32	-3649.36
234.7	-3723.06	-1984.98	-3716.12
234.6	-3734.88	-1999.09	-3781.16
234.5	-3793.3	-2012.35	-3858.45
234.4	-3828.93	-2058.42	-3925.12
234.3	-3812.07	-2010.25	-3989.75
234.2	-3890.72	-2008.17	-4060.13
234.1	-3910.55	-2012.92	-4129.1
234	-3977.23	-2043.77	-4200.13
233.9	-4014.51	-2019.85	-4267.46
233.8	-4094.58	-2076.98	-4339.2
233.7	-4195.64	-2103.55	-4419.31
233.6	-4238.03	-2143.82	-4486.48
233.5	-4288.27	-2174.03	-4566.89
233.4	-4304.67	-2182.55	-4639.66
233.3	-4289.17	-2172.09	-4707.97
233.2	-4293.93	-2183.9	-4772.79
233.1	-4371.1	-2219.57	-4853.21
233	-4409.72	-2230.15	-4925.11
232.9	-4476.23	-2281.21	-5001.22
232.8	-4530.61	-2326.25	-5074.89
232.7	-4594.84	-2330.11	-5152.24
232.6	-4633.79	-2357.86	-5227.02
232.5	-4712.28	-2376.81	-5314.03
232.4	-4811.3	-2388.01	-5398.38
232.3	-4861.07	-2398.73	-5465.39
232.2	-4890.52	-2351.9	-5543.95
232.1	-4958.84	-2354.84	-5623.46
232	-5049.15	-2419.91	-5702.18
231.9	-5188.33	-2453.8	-5789.15
231.8	-5275.61	-2504.89	-5864.34
231.7	-5329.22	-2528.95	-5944.38
231.6	-5424.15	-2558.42	-6013.65
231.5	-5514.22	-2569.11	-6092.09
231.4	-5591.89	-2648.17	-6169.69
231.3	-5661.85	-2656.34	-6240.75
231.2	-5717.78	-2677.44	-6321.63
231.1	-5803.64	-2685.7	-6395.12
231	-5883.04	-2720.57	-6464.42
230.9	-6018.73	-2761.51	-6544.93
230.8	-6134.63	-2805.8	-6626.09
230.7	-6193.87	-2820.1	-6701.21
230.6	-6232.3	-2795.96	-6771.53
230.5	-6293.44	-2831.05	-6847.99
230.4	-6349.94	-2819.54	-6915.52
230.3	-6403.91	-2821.21	-6986.28
230.2	-6440.85	-2872.54	-7057.66
230.1	-6515.49	-2943.09	-7131.39
230	-6573.79	-2952.03	-7204.22
229.9	-6641.54	-2976.27	-7266.13
229.8	-6729.58	-3022.61	-7341.06
229.7	-6770.65	-3054.97	-7406.87
229.6	-6849.24	-3095.96	-7476.67
229.5	-6883.27	-3071.98	-7531.64
229.4	-6834.12	-3059.27	-7584.48
229.3	-6965.94	-3138.28	-7658.3
229.2	-6999.13	-3182.06	-7711.38
229.1	-7077.05	-3248.54	-7785.98
229	-7064.22	-3260.43	-7841.6
228.9	-7133.81	-3279.21	-7911.71
228.8	-7171.05	-3331.03	-7970.83
228.7	-7208.75	-3359.44	-8036.08
228.6	-7213.66	-3334.02	-8096.71
228.5	-7314.85	-3365.18	-8167.75
228.4	-7337.42	-3367.47	-8214.64
228.3	-7396.24	-3402.51	-8272.4
228.2	-7479.67	-3392.8	-8327.9
228.1	-7511.71	-3387.89	-8378.54
228	-7552.51	-3397.95	-8418.56
227.9	-7590.81	-3476.96	-8477.96
227.8	-7655.23	-3560.37	-8541.22
227.7	-7677.54	-3600.61	-8589.26
227.6	-7708.33	-3581.91	-8633.5
227.5	-7750.54	-3583.46	-8672.31
227.4	-7778.58	-3608.18	-8717.84
227.3	-7821.23	-3651.28	-8769.01
227.2	-7879.45	-3688.16	-8812
227.1	-7907.78	-3730.58	-8858.68
227	-7914.2	-3773.54	-8898.39
226.9	-8002.63	-3853.93	-8948.41
226.8	-7979.09	-3839	-8989.61
226.7	-8029.35	-3795.51	-9023.69
226.6	-8029.9	-3812.53	-9055.69
226.5	-8049.27	-3823.26	-9098.87
226.4	-8041.42	-3829.67	-9129.64
226.3	-8097.18	-3819.61	-9175.08
226.2	-8122.62	-3874.49	-9209.09
226.1	-8168.35	-3886.05	-9253.66
226	-8176.99	-3893.21	-9291.64
225.9	-8223.61	-3936.2	-9326.77
225.8	-8218.28	-3904.77	-9350.86
225.7	-8252.64	-3991.36	-9388.83
225.6	-8290	-4102.74	-9426.19
225.5	-8315.66	-4051.44	-9460.65
225.4	-8327.95	-4024.09	-9492.28
225.3	-8372.15	-4024.36	-9517.04
225.2	-8415.79	-4022.34	-9543.94
225.1	-8434.23	-4042.88	-9574.06
225	-8505.95	-4126.81	-9612.53
224.9	-8552.17	-4177.29	-9643.92
224.8	-8599.4	-4216.71	-9669.67
224.7	-8632.16	-4223.56	-9689.57
224.6	-8655.31	-4284.45	-9716.38
224.5	-8688.6	-4253.57	-9745.72
224.4	-8714.65	-4229.2	-9763.46
224.3	-8735.88	-4240.79	-9771.04
224.2	-8826.91	-4360.43	-9822.42
224.1	-8859.48	-4356.29	-9836.38
224	-8901.96	-4427.18	-9867.55
223.9	-8962.38	-4424.02	-9888.13
223.8	-8965.03	-4447.72	-9891.41
223.7	-9010.42	-4504.09	-9898.13
223.6	-9058.2	-4578.43	-9909.49
223.5	-9031.3	-4602.93	-9911.56
223.4	-9058.24	-4642.68	-9946.91
223.3	-9106.27	-4713.23	-9962.88
223.2	-9112.3	-4679.57	-9975.42
223.1	-9148.13	-4661.92	-9986.44
223	-9206.47	-4803.38	-10005.8
222.9	-9252.84	-4867.05	-10007.1
222.8	-9203.93	-4859.56	-10003.6
222.7	-9274.98	-4902.41	-10020.5
222.6	-9266.22	-4901.3	-10022
222.5	-9237.92	-4877.19	-10021
222.4	-9212.77	-4875.01	-10016.6
222.3	-9186.08	-4832.96	-10016.8
222.2	-9242.8	-4873.35	-10027.5
222.1	-9248.06	-4833.91	-10019.3
222	-9240.13	-4871.33	-10007.8
221.9	-9259.54	-4940.68	-10017.4
221.8	-9239.17	-4945.78	-10020.5
221.7	-9215.87	-4930.14	-9997.61
221.6	-9226.54	-4938.1	-9994.83
221.5	-9291.09	-4976.83	-9983.62
221.4	-9275.84	-5079.44	-9979.91
221.3	-9274.83	-5080.91	-9987
221.2	-9327.17	-5112.51	-9995.51
221.1	-9329.35	-5172.81	-9991.24
221	-9402.87	-5246.06	-9987.31
220.9	-9405.35	-5235.97	-9950.66
220.8	-9431.7	-5239.49	-9935.62
220.7	-9420.28	-5241.83	-9921.97
220.6	-9426.36	-5302.82	-9906.83
220.5	-9410.57	-5302.95	-9888.32
220.4	-9437.59	-5312.4	-9883.4
220.3	-9491.59	-5371.75	-9878.75
220.2	-9478.1	-5370.33	-9857.03
220.1	-9482.87	-5414.57	-9837
220	-9460.61	-5434.81	-9811.99
219.9	-9482.88	-5470.82	-9800.23
219.8	-9442.68	-5525.8	-9778.13
219.7	-9431.23	-5560.21	-9758.72
219.6	-9459.19	-5579.53	-9744.02
219.5	-9452.69	-5604.01	-9719.16
219.4	-9436.23	-5608.64	-9683.81
219.3	-9530.89	-5697.73	-9669.02
219.2	-9502.45	-5774.96	-9662.15
219.1	-9535.72	-5877.67	-9642.06
219	-9461.94	-5900.95	-9609.31
218.9	-9483.49	-5903.62	-9589.56
218.8	-9514.59	-5966.63	-9571.08
218.7	-9490.98	-5935.17	-9545.15
218.6	-9521	-5935.35	-9514.1
218.5	-9523.8	-5931.89	-9496.27
218.4	-9531.32	-5975.15	-9485.59
218.3	-9551.48	-5986.68	-9471.42
218.2	-9606.06	-6096.84	-9438.3
218.1	-9634.47	-6130.11	-9412.58
218	-9646.66	-6120.59	-9397.25
217.9	-9628.07	-6151.96	-9374.84
217.8	-9623.15	-6160.19	-9355.53
217.7	-9582.88	-6143.22	-9331.91
217.6	-9610.86	-6193.7	-9328.54
217.5	-9686.36	-6253.05	-9316.62
217.4	-9676.29	-6245.91	-9297.86
217.3	-9751.75	-6279.41	-9282.82
217.2	-9716.95	-6297.59	-9274.4
217.1	-9732.32	-6322.09	-9252.77
217	-9782.85	-6335.16	-9254.47
216.9	-9836.96	-6336.9	-9244.19
216.8	-9818.39	-6356.15	-9215.28
216.7	-9869.32	-6348.05	-9178.63
216.6	-9820.95	-6296.48	-9165.26
216.5	-9825.94	-6286.42	-9164.77
216.4	-9835.75	-6287.09	-9143.41
216.3	-9837.32	-6313.34	-9128
216.2	-9828.24	-6353.71	-9103.26
216.1	-9863.63	-6429.26	-9112.89
216	-9810.43	-6428.22	-9101.69
215.9	-9755.51	-6429.7	-9087.01
215.8	-9734.8	-6441.23	-9075.13
215.7	-9716.02	-6423.42	-9086.36
215.6	-9693.48	-6377.27	-9089.8
215.5	-9633.3	-6402.21	-9088.13
215.4	-9679.67	-6389.65	-9081.72
215.3	-9720.47	-6415.82	-9077.98
215.2	-9790.16	-6479.44	-9087.85
215.1	-9830.5	-6483.25	-9078.41
215	-9829.44	-6529.09	-9076.49
214.9	-9873	-6600.24	-9092.31
214.8	-9903.39	-6649.47	-9089.4
214.7	-9924.08	-6667.4	-9086.89
214.6	-9978.04	-6731.96	-9107.38
214.5	-10035.6	-6799.36	-9106.76
214.4	-10029.1	-6818.37	-9109.27
214.3	-10023.7	-6808.01	-9123.11
214.2	-10024.5	-6820.63	-9150.28
214.1	-10123.6	-6866.05	-9168.45
214	-10226	-6950.31	-9177.27
213.9	-10260.3	-6986.48	-9203.71
213.8	-10311.5	-7030.91	-9228.1
213.7	-10346	-7014.04	-9248.93
213.6	-10358.6	-6955.98	-9248.43
213.5	-10416.2	-7004.5	-9272.33
213.4	-10495	-7061.66	-9293.22
213.3	-10519.1	-7120.9	-9332.66
213.2	-10595.6	-7130.09	-9351.6
213.1	-10668.8	-7225.23	-9370.36
213	-10804.9	-7298.31	-9389.39
212.9	-10798.8	-7377.69	-9419.45
212.8	-10887.2	-7453.96	-9454.24
212.7	-10934.3	-7514.16	-9481.51
212.6	-10948.4	-7561.48	-9508.16
212.5	-11020.2	-7567.78	-9537.04
212.4	-11036.8	-7575.49	-9564.34
212.3	-11075.2	-7618.51	-9604.76
212.2	-11119.8	-7669.48	-9629.24
212.1	-11106.5	-7652.51	-9657.2
212	-11137.4	-7721.2	-9685.36
211.9	-11199.7	-7731.61	-9725.2
211.8	-11256.3	-7804.48	-9775.81
211.7	-11258.1	-7867.25	-9806.7
211.6	-11261.4	-7911.37	-9845.85
211.5	-11283.4	-7881.21	-9883.46
211.4	-11321.4	-7956.76	-9907.7
211.3	-11401.4	-8018.74	-9938.18
211.2	-11468.6	-8088.29	-9982.66
211.1	-11552.1	-8171.15	-10041.3
211	-11643.4	-8213	-10067.5
210.9	-11659.4	-8254.79	-10110.4
210.8	-11674.5	-8276.43	-10122.6
210.7	-11717.9	-8395.78	-10169
210.6	-11830.3	-8448.41	-10231.2
210.5	-11927.1	-8538.43	-10294.4
210.4	-12028.2	-8601.4	-10344.6
210.3	-12087.4	-8632.23	-10395.3
210.2	-12194.2	-8706.63	-10447.9
210.1	-12351.1	-8885.46	-10524.6
210	-12354.2	-8919.37	-10594.9
209.9	-12439.5	-9042.3	-10651.7
209.8	-12512.7	-9152.27	-10725.8
209.7	-12627.2	-9282.61	-10794.5
209.6	-12702.2	-9389.47	-10850.2
209.5	-12810.8	-9426.83	-10941.3
209.4	-12948.3	-9616.95	-11008
209.3	-13132.7	-9710.87	-11078.2
209.2	-13313.4	-9812.84	-11158.9
209.1	-13497.9	-9938.81	-11220.4
209	-13650.4	-10082	-11296.5
208.9	-13757.8	-10153.5	-11363.2
208.8	-13801.7	-10224.5	-11422.6
208.7	-13953.1	-10411	-11511.4
208.6	-14051.7	-10534.2	-11570.7
208.5	-14201.3	-10695.1	-11655.6
208.4	-14380	-10832.3	-11723.5
208.3	-14586	-11006.3	-11807.6
208.2	-14687.7	-11103.1	-11856.9
208.1	-14695.3	-11153.6	-11901.4
208	-14761.8	-11230.7	-11938.4
207.9	-14878.1	-11291.5	-11993.7
207.8	-15019.8	-11398.7	-12051.9
207.7	-15046.3	-11532.9	-12094
207.6	-15152	-11586	-12125.5
207.5	-15270.2	-11705.7	-12141.9
207.4	-15446.9	-11775.9	-12165.2
207.3	-15617.6	-11852.6	-12178.1
207.2	-15742.3	-11939.1	-12205.5
207.1	-15960.9	-12098.1	-12239.1
207	-16003.7	-12253.5	-12241.2
206.9	-16093.8	-12365.1	-12259.4
206.8	-16149	-12458	-12276.7
206.7	-16260.9	-12566.4	-12275.8
206.6	-16283.5	-12687.3	-12273.8
206.5	-16336.4	-12768.3	-12256.8
206.4	-16451.3	-12886.1	-12259
206.3	-16527	-12899.7	-12258.5
206.2	-16592	-12971.7	-12235.8
206.1	-16659.9	-13128.3	-12211.6
206	-16732.5	-13231.8	-12193.6
205.9	-16798.5	-13349.8	-12161.3
205.8	-16853.6	-13472	-12124.5
205.7	-16963.9	-13571.5	-12109.3
205.6	-17064.8	-13670.2	-12056.7
205.5	-17100	-13753.8	-12023.6
205.4	-17184.3	-13979.7	-11982.4
205.3	-17228.1	-14131.6	-11917.7
205.2	-17270.7	-14190.4	-11886.2
205.1	-17266.1	-14276.3	-11832.8
205	-17327.3	-14432	-11766.9
204.9	-17368.8	-14572.6	-11699
204.8	-17379.3	-14636.9	-11624.6
204.7	-17448	-14792.5	-11573.8
204.6	-17448	-14838.3	-11463.2
204.5	-17554.7	-15027.2	-11390.5
204.4	-17519.2	-15096.6	-11276.9
204.3	-17541.1	-15223.3	-11163
204.2	-17514.8	-15363.9	-11054.9
204.1	-17583.3	-15412.1	-10925.8
204	-17628.8	-15527.5	-10812.8
203.9	-17667	-15690.6	-10713.9
203.8	-17788.4	-15942.9	-10605.6
203.7	-17851.6	-16023.8	-10477.2
203.6	-17870.9	-16075.4	-10342.1
203.5	-17921.8	-16141	-10219.5
203.4	-17995	-16275.2	-10064.2
203.3	-18055.5	-16366.5	-9912.65
203.2	-18048.2	-16509	-9760.83
203.1	-18148.6	-16648.6	-9658.03
203	-18150.4	-16827.1	-9479.56
202.9	-18181.6	-16937.3	-9304.61
202.8	-18159.7	-16993.4	-9120.17
202.7	-18195.7	-17183.4	-8940.48
202.6	-18136.6	-17212	-8732.64
202.5	-18216.6	-17377.3	-8573.32
202.4	-18227.7	-17349.4	-8388.78
202.3	-18192.2	-17544.3	-8225.85
202.2	-18091	-17525.1	-8015.46
202.1	-18035.3	-17687.5	-7824.36
202	-17878.2	-17564.9	-7564.88
201.9	-17972.8	-17638.7	-7385.39
201.8	-17994.8	-17674.6	-7178.53
201.7	-17999.7	-17655.6	-6986.34
201.6	-17954.9	-17650.4	-6797.07
201.5	-17832.4	-17613.1	-6605.63
201.4	-17704.2	-17561.8	-6405.42
201.3	-17584.4	-17576.6	-6193.58
201.2	-17325.2	-17547.7	-5947.85
201.1	-17255	-17400.1	-5725.3
201	-16999.3	-17312.1	-5478.11
200.9	-16732.9	-17209.7	-5257.32
200.8	-16660	-17152.9	-5039.91
200.7	-16544.4	-17105.2	-4802.32
200.6	-16363.3	-17054	-4539.75
200.5	-16241.1	-16923.4	-4358.89
200.4	-16044.4	-16863.6	-4163.73
200.3	-15817.4	-16865.9	-3951.61
200.2	-15655.6	-16697.2	-3713.56
200.1	-15510.1	-16789.6	-3504.84
200	-15327.1	-16587.2	-3273.59
199.9	-15051.2	-16621.9	-3047.3
199.8	-14917.3	-16538.4	-2829.06
199.7	-14726	-16353.3	-2631.99
199.6	-14614.8	-16331.1	-2445.62
199.5	-14542.9	-16275.7	-2296.85
199.4	-14334.6	-16144	-2092.76
199.3	-14166	-16056.7	-1895.5
199.2	-13958.7	-15958.9	-1709.66
199.1	-13742.9	-15917.5	-1506.8
199	-13669.8	-15854.5	-1332.96
198.9	-13550.4	-15733.7	-1131.41
198.8	-13462.3	-15492.4	-942.304
198.7	-13200.7	-15275.8	-793.703
198.6	-12966.6	-15131.2	-668.802
198.5	-12801.9	-15083	-508.937
198.4	-12543.9	-15111.6	-418.549
198.3	-12079.5	-14863.8	-289.399
198.2	-11764.2	-14675.6	-155.149
198.1	-11565.2	-14384.3	-42.3867
198	-11229.5	-14164.4	103.619
197.9	-10968.8	-13986.4	284.498
197.8	-10735.2	-13675.1	386.235
197.7	-10575.4	-13438.4	496.476
197.6	-10349.3	-13016.7	579.717
197.5	-10017.9	-12845	672.947
197.4	-9907.51	-12698.3	752.625
197.3	-9442.63	-12437.5	878.269
197.2	-9158.75	-12310	987.591
197.1	-9015.99	-12135	1074.42
197	-8749.28	-11888	1160.11
196.9	-8410.27	-11785.6	1203.19
196.8	-8022.21	-11533.7	1256.67
196.7	-7760.76	-11360.6	1375.78
196.6	-7506.58	-11252.3	1381.36
196.5	-7272.02	-11089.1	1440.38
196.4	-6824.46	-11035.8	1484.23
196.3	-6256.18	-10801.7	1510.38
196.2	-6357.86	-10747.9	1561.06
196.1	-6095.15	-10559.7	1641.27
196	-6078.04	-10195.6	1695.15
195.9	-6007.88	-9728.88	1761.68
195.8	-6039.54	-9511.84	1792.7
195.7	-6044.88	-9288.91	1822.46
195.6	-5806.46	-9213.04	1884.84
195.5	-5821.53	-9042.11	1882.28
195.4	-5575.33	-8759.72	1835.1
195.3	-5648.45	-8740.84	1868.02
195.2	-5505.72	-8611.1	1856.91
195.1	-5464.35	-8640.74	1880.17
195	-5518.97	-8514.94	1864.64

## Sheet: Fig 1. c
0.92479	0.824466	0.929206	0.872259	0.88574	0.78385	0.721565	0.700356	0.821897	0.76958	0.718271	0.496304	0.891427	0.850691	0.803826	0.821197	0.723935	0.892373	0.781828	0.182122	0.798921	0.756783	0.856041	0.754616	0.749804	0.0222159	0.120991	0.872526	0.868895	0.882132	0.60739	0.399046	0.0601987	0.820558	0.943864	0.837182	0.809981	0.611057	0.989552	0.582706	0.830183	0.616499	0.780398	0.942453	0.88264	0.970929	0.694144	0.688378	0.820364	0.750362
[truncated: 5,000 more columns]

## Sheet: Fig 1. d
0.441649	0.47983	0.521411	0.335289	0.526207	0.68375	0.390323	0.34892	0.5352	0.419936	0.387406	0.425891	0.414816	0.409376	0.435979	0.334463	0.5444	0.347192	0.498888	0.418897	-0.0355961	0.34882	0.428728	0.262547	0.513443	0.579883	0.306324	0.0180567	0.366304	0.296358	0.277586	0.555424	0.347786	0.265436	0.174158	0.510731	0.452823	0.311642	0.612177	0.424774	0.412339	0.416726	-0.058421	0.440001	0.234663	0.158474	0.57731	0.566475	0.130351	0.62947
[truncated: 5,000 more columns]

## Sheet: Fig 1. g
Residue	FL	N-DBD
1	0	0
2	0	0
3	-0.0402139	0
4	0.282574	0
5	0.0617529	0
6	0.205731	0
7	0.0156086	0
8	-0.0376984	0
9	0.00761246	0
10	-0.0490584	0
11	0	0
12	0	0
13	-0.112182	0
14	0	0
15	-0.0901837	0
16	0.0132218	0
17	-0.241274	0
18	-0.221553	0
19	-0.0316453	0
20	0.0127427	0
21	-0.0596745	0
22	0.0717785	0
23	-0.0304904	0
24	-0.190854	0
25	0.0724902	0
26	0.104648	0
27	0.251424	0
28	0.154457	0
29	0.0125018	0
30	0.0648175	0
31	0.0319793	0
32	-0.0235497	0
33	-0.232249	0
34	0.0547514	0
35	0.123699	0
36	-0.0644223	0
37	0.00379725	0
38	0	0
39	0.295107	0
40	0.165947	0
41	0.029683	0
42	0.199877	0
43	0	-0.197146
44	0	-0.606412
45	0	0.222994
46	0	0
47	0	3.18903
48	0	2.3764
49	0	3.72391
50	0	3.85131
51	0	0
52	0	3.55313
53	0	3.2705
54	0	0.928641
55	0	1.31477
56	0	3.85133
57	0	3.08436
58	0	2.89069
59	0	3.8379
60	0	1.80891
61	0	2.05111
62	0	1.05052
63	0	-0.236213
64	0	1.49422
65	0	-0.699062
66	0	1.36885
67	0	0.792772
68	0	0
69	0	0
70	0	1.93634
71	0	4.66915
72	0	4.3903
73	0	3.14344
74	0	3.36436
75	0	2.84477
76	0	2.38014
77	0	2.29054
78	0	2.42587
79	0	2.04338
80	0	2.37603
81	0	-0.372946
82	0	0.0806604
83	0	-0.955529
84	0	3.25241
85	0	4.09198
86	0	2.067
87	0	3.15086
88	0	0
89	0	2.73297
90	0	3.70801
91	0	4.50779
92	0	3.23218
93	0	1.71708
94	0	3.04052
95	0	3.86028
96	0	3.72348
97	0	2.42846
98	0	3.43636
99	0	2.15149
100	0	1.85972
101	0	3.0689
102	0	1.53464
103	0	1.07692
104	0	0.432611
105	0	0.132388
106	0	0.422498
107	-0.40667	0
108	0.398679	0
109	0	0
110	-0.0712457	0
111	-0.241882	0
112	0	0
113	0.00401442	0
114	0.207335	0
115	-0.0112044	0
116	-0.105046	0
117	-0.00661929	0
118	0.226867	0
119	-0.243689	0
120	-0.206	0
121	0.13258	0
122	-0.0563062	0
123	-0.191627	0
124	0.0142578	0
125	-0.085733	0
126	0.278415	0
127	0.133256	0
128	0	0
129	0.00587985	0
130	0.224231	0
131	-0.0407071	0
132	-0.219545	0
133	0.220971	0
134	0	0
135	-0.0217983	0
136	-0.111838	0
137	-0.200381	0
138	0.197715	0
139	0.0870992	0
140	0.0038984	0
141	0.0219786	0
142	-0.0384752	0
143	-0.150664	0
144	0.0213101	0
145	-0.191274	0
146	0.0650577	0
147	-0.289687	0
148	0.136022	0
149	-0.160255	0
150	0.126195	0
151	-0.0558494	0
152	0.153264	0
153	0.0599655	0
154	0.199235	0
155	0.697119	0
156	0.179653	0
157	0.0322837	0
158	-0.0895702	0
159	-0.396752	0
160	0.63438	0
161	0.719766	0
162	0.135977	0
163	1.00556	0
164	-0.0977375	0
165	0.164641	0
166	0.0649878	0
167	-0.150107	0
168	-0.127712	0
169	0	0
170	-0.0939471	0
171	0.24413	0
172	0.284188	0
173	0.434609	0
174	0.354795	0
175	0.427155	0
176	0.203138	0
177	0.357681	0
178	-0.296121	0
179	0.157103	0
180	0.402732	0
181	0	0
182	-0.071603	0
183	-0.019	0
184	0	0
185	0.111888	0
186	-0.0355283	0
187	-0.125144	0
188	0.196595	0
189	-0.131013	0
190	0.107505	0
191	-0.0105813	0
192	-0.0390298	0
193	-0.0817845	0
194	-0.00387253	0
195	-0.013	0
196	0	0
197	0.233757	0
198	0.621548	0
199	-0.366952	0
200	-0.195487	0
201	-0.0284616	0
202	-0.0410409	0
203	0.765393	0
204	0.480689	0
205	0.218258	0
206	0.153341	0
207	0.612603	0
208	0.289902	0
209	0.354511	0
210	0.486463	0
211	-0.0224117	0
212	0.221932	0
213	0.138241	0
214	0.0562635	0
215	0.117454	0
216	0.379784	0
217	0.114493	0
218	-0.0362944	0
219	-0.106333	0
220	0.0144246	0
221	0	0
222	-0.159579	0
223	0.182125	0
224	-0.0439899	0
225	-0.195702	0
226	-0.207017	0
227	0.330749	0
228	0.0209446	0
229	0.0485974	0
230	-0.134239	0
231	0.0279053	0
232	0.0459019	0
233	0	0
234	0.091144	0
235	-0.109643	0
236	-0.0812685	0
237	0.105977	0
238	-0.0894753	0
239	0.141603	0
240	0.126835	0
241	0.0400352	0
242	0.016364	0
243	-0.0120552	0
244	0.097765	0
245	-0.028446	0
246	-0.078881	0
247	-0.162688	0
248	0.0705895	0
249	-0.0840167	0
250	-0.0112624	0
251	0.388075	0
252	0	0
253	0	0
254	0.187773	0
255	0.00682588	0
256	-0.216152	0
257	-0.0900167	0
258	-0.164379	0
259	0.0769928	0
260	0.0275906	0
261	0.0185081	0
262	-0.0721652	0
263	0.18168	0
264	0	0
265	-0.145017	0
266	-0.102785	0
267	0.202828	0
268	0.0443011	0
269	-0.0525975	0
270	0.441215	0
271	0.580996	0
272	0.431261	0
273	0.454835	0
274	0.497467	0
275	0.405841	0
276	0.109215	0
277	0.0522672	0
278	-0.0520298	0
279	0	0
280	-0.0190947	0
281	-0.334888	0
282	0.220312	0
283	-0.463823	0
284	0	0
285	1.38839	0
286	0	0
287	-0.152915	0
288	0.355364	0
289	0	0
290	0.0716027	0
291	0.467312	0
292	0.182189	0
293	0.157337	0
294	0.332215	0
295	0.0842221	0
296	0.417129	0
297	0.549809	0
298	0.197117	0
299	-0.183023	0
300	-0.283319	0
301	-0.0436352	0
302	0	0
303	-0.193	0
304	0	0
305	-0.0494753	0
306	0.0630867	0
307	-0.0712685	0
308	0.0395697	0
309	-0.00693302	0
310	-0.079856	0
311	0.152136	0
312	-0.0201645	0
313	0	0
314	0.00333676	0
315	-0.219338	0
316	-0.143437	0
317	-0.319	0
