# Supplementary material for: DNA binding redistributes activation domain ensemble and accessibility in pioneer factor Sox2
Source: Nat Commun. 2024 Feb 16;15:1445. doi: 10.1038/s41467-024-45847-2 (PMC10873366; doi:10.1038/s41467-024-45847-2)
Supplement: Supplementary file 7 — Source Data [file 41467_2024_45847_MOESM7_ESM.zip › Fig 2.xlsx]

## Sheet: Fig 2. a
FL
0.944342	0.46619	0.672008	0.550986	0.716557	0.727751	0.996485	0.721947	0.461482	0.403799	0.614848	-0.0741901	0.460827	0.566628	0.488359	0.982997	0.667854	0.469138	0.152033	0.586768	0.549074	0.244494	0.619116	0.463055	0.59926	0.560838	0.695706	0.60069	0.516037	0.450898	0.573733	0.654404	0.550132	0.550277	0.0772476	0.463392	0.527216	0.495386	0.802253	0.36793	0.618218	0.579425	0.560341	0.628099	0.524496	0.00708134	0.470129	0.388106	0.867523	0.350159
C-IDR
0.534762	0.464495	0.585407	0.607723	0.450536	0.386865	0.491937	0.258157	0.632573	0.678285	0.779413	0.497975	0.513318	0.27452	0.415803	0.663381	0.516802	0.347999	0.447194	0.355745	0.370672	0.438155	0.261699	0.524285	0.333439	0.819413	0.000727744	0.729699	0.562774	0.428195	0.476079	0.297223	0.397145	0.578818	0.497801	0.473576	0.497218	0.37782	0.566167	0.394035	0.649224	0.276405	0.425477	0.437583	0.383312	0.446883	0.543047	0.496632	0.319052	0.486869
[truncated: 5,000 more columns]

## Sheet: Fig 2. b
FL
0.92479	0.824466	0.929206	0.872259	0.88574	0.78385	0.721565	0.700356	0.821897	0.76958	0.718271	0.496304	0.891427	0.850691	0.803826	0.821197	0.723935	0.892373	0.781828	0.182122	0.798921	0.756783	0.856041	0.754616	0.749804	0.0222159	0.120991	0.872526	0.868895	0.882132	0.60739	0.399046	0.0601987	0.820558	0.943864	0.837182	0.809981	0.611057	0.989552	0.582706	0.830183	0.616499	0.780398	0.942453	0.88264	0.970929	0.694144	0.688378	0.820364	0.750362
DBD
0.907412	0.811765	0.831061	0.912305	0.871539	0.815915	0.778418	0.869063	0.679723	0.586937	0.934692	0.808965	0.736557	0.490966	0.82832	0.756155	0.693092	0.714147	0.898931	0.786025	0.74241	0.857517	0.817899	0.780811	0.929788	0.767678	0.541227	0.75084	0.737563	0.938234	0.843935	0.857227	0.805446	0.672863	0.623343	0.784338	0.849324	0.627518	0.803912	0.842213	0.895463	0.675464	0.703079	0.830169	0.69366	0.799515	0.847448	0.747918	0.897709	0.77937
[truncated: 5,000 more columns]

## Sheet: Fig 2. c
FL			C-IDR
Urea (M)	Rg		Urea (M)	Rg
0	2.80806		0	2.98276
0.125	2.85848		0.125	3.02863
0.25	2.9102		0.25	3.11111
0.5	3.00956		0.5	3.20386
0.75	3.14497		0.75	3.29573
1	3.24878		1	3.42581
2.01	3.54375		2.01	3.69372
3.02	3.78145		3.02	3.85262
4.04	3.97066		4.04	4.00166
5.07	4.06211		5.07	4.16897
6.1	4.20337		6.1	4.18186

## Sheet: Fig 2. d
FL			C-IDR
GdmCl (M)	Rg		GdmCl (M)	Rg
0	2.8528		0	2.99635
0.24	3.17177		0.24	3.15805
0.49	3.36657		0.49	3.28013
0.73	3.52703		0.73	3.42755
0.98	3.67434		0.98	3.5429
1.98	3.97172		1.98	3.83596
3	4.17852		3	4.01919
4.04	4.28521		4.04	4.1244
5.08	4.35456		5.08	4.18288
6.13	4.39628		6.13	4.232

## Sheet: Fig 2. e
FL					C-IDR
GdmCl	+/-	Urea	+/-		GdmCl	+/-	Urea	+/-
1.21413	0.0270076	0.389738	0.0242359		0.725278	0.0396263	0.469707	0.0316179

## Sheet: Fig 2. f
FL			C-IDR
KCl (M)	Rg		KCl (M)	Rg
0.1	2.65453		0.1	6.9728
0.16	2.71888		0.16	6.87092
0.2	2.74362		0.2	6.85036
0.3	2.77329		0.3	6.82306
0.4	2.7862		0.4	6.79887
0.6	2.77309		0.6	6.63571
0.8	2.7904		0.8	6.46544
1	2.72458		1	6.27022
1.2	2.60777		1.2	6.05745
1.4	2.53027		1.4	5.84476
1.6	2.47012		1.6	5.6527
1.8	2.40757		1.8	5.41665
2	2.33097		2	5.22077

## Sheet: FIg 2. i
Residue	N-DBD	C-IDR
1	0	0
2	0	0
3	0.00297	0
4	0.00266	0
5	0.0026	0
6	0.00432	0
7	0.00175	0
8	0.000534412	0
9	0.00174	0
10	0.00377	0
11	0	0
12	0	0
13	0.00311	0
14	0	0
15	0.00213	0
16	0.00153	0
17	0.00477	0
18	0.00261	0
19	0.00209	0
20	0.00218	0
21	0.0012	0
22	0.00174	0
23	0.00326	0
24	0.00173	0
25	0.00159	0
26	0.00234	0
27	0.00242	0
28	0.00268	0
29	0.00325	0
30	0.00477	0
31	0.00273	0
32	0.000973504	0
33	0.00372	0
34	0.00221	0
35	0.00205	0
36	0.00325	0
37	0.00291	0
38	0	0
39	0.00399	0
40	0.006	0
41	0.00454	0
42	0.01497	0
43	0.00109	0
44	0	0
45	0.01053	0
46	0.00362	0
47	0.0075	0
48	0.00725	0
49	0.00451	0
50	0	0
51	0	0
52	0	0
53	0.0087	0
54	0.00672	0
55	0.000989195	0
56	0.00265	0
57	0.01175	0
58	0.00409	0
59	0.01589	0
60	0.00989	0
61	0.0048	0
62	0.00652	0
63	0.00182	0
64	0	0
65	0.00217	0
66	0.00991	0
67	0.00408	0
68	0	0
69	0	0
70	0.00215	0
71	0.00492	0
72	0.00348	0
73	0.00284	0
74	0.00852	0
75	0.00615	0
76	0.00275	0
77	0.000852394	0
78	0.00413	0
79	0.00164	0
80	0	0
81	0.00675	0
82	0.00173	0
83	0.00549	0
84	0.00365	0
85	0.00127	0
86	0.00537	0
87	0.00141	0
88	0.00151	0
89	0	0
90	0.00857	0
91	0.0035	0
92	0.01036	0
93	0.00412	0
94	0.006	0
95	0.00347	0
96	0.01621	0
97	0.00391	0
98	0	0
99	0.00586	0
100	0.00392	0
101	0.00968	0
102	0.00811	0
103	0.00905	0
104	0.019	0
105	0.00412	0
106	0	0
107	0.01726	0
108	0.01056	0
109	0.00481	0
110	0.00373	0
111	0.00875	0
112	0	0
113	0.00253	0
114	0.0084	0
115	0.01113	0
116	0.04097	0
117	0.06484	0
118	0.03179	0
119	0.81419	0
120	0	0
121	0	0.442
122	0	0.17107
123	0	0.00938
124	0	0.03711
125	0	0.03447
126	0	0.02855
127	0	0.01412
128	0	0
129	0	0.00248
130	0	0.00309
131	0	0.00601
132	0	0.01066
133	0	0.00774
134	0	0
135	0	0
136	0	0
137	0	0.00334
138	0	0.00182
139	0	0.00199
140	0	0.00694
141	0	0.00504
142	0	0.00312
143	0	0.00455
144	0	0.00397
145	0	0.00371
146	0	0.0033
147	0	0.00178
148	0	0.00182
149	0	0.00274
150	0	0.00284
151	0	0.00222
152	0	0.00197
153	0	0.000819394
154	0	0.00631
155	0	0.00319
156	0	0.00216
157	0	0.00332
158	0	0
159	0	0.000891834
160	0	0.01162
161	0	0.00601
162	0	0.0058
163	0	0
164	0	0.01079
165	0	0.01163
166	0	0.00462
167	0	0.01347
168	0	0.00766
169	0	0.0144
170	0	0.00258
171	0	0.01236
172	0	0.00527
173	0	0.00582
174	0	0.00905
175	0	0.00764
176	0	0.00707
177	0	0.00428
178	0	0.0055
179	0	0.00732
180	0	0.00464
181	0	0
182	0	0.00467
183	0	0.02085
184	0	0
185	0	0.02702
186	0	0.00691
187	0	0.00822
188	0	0.00219
189	0	0.01595
190	0	0.00208
191	0	0.0016
192	0	0.00623
193	0	0.00659
194	0	0.00686
195	0	0.00338
196	0	0
197	0	0.00345
198	0	0.01804
199	0	0.01074
200	0	0.01005
201	0	0.00224
202	0	0.00299
203	0	0.00223
204	0	0.00562
205	0	0.00719
206	0	0.00596
207	0	0
208	0	0.00635
209	0	0.00307
210	0	0.00781
211	0	0.00417
212	0	0.000980106
213	0	0.00248
214	0	0.00461
215	0	0.00232
216	0	0
217	0	0.00582
218	0	0.00357
219	0	0.00184
220	0	0.00209
221	0	0
222	0	0.00063653
223	0	0.00414
224	0	0.00399
225	0	0.00162
226	0	0.00331
227	0	0
228	0	0.00233
229	0	0.00647
230	0	0
231	0	0.000468899
232	0	0.00116
233	0	0
234	0	0.00114
235	0	0.0015
236	0	0.00256
237	0	0.00206
238	0	0.00134
239	0	0.000603944
240	0	0.00116
241	0	0.000494137
242	0	0.000322864
243	0	0.01009
244	0	0.00144
245	0	0.00155
246	0	0.00294
247	0	0.00838
248	0	0.00247
249	0	0.00102
250	0	0.00105
251	0	0.00158
252	0	0
253	0	0
254	0	0
255	0	0.00249
256	0	0.00235
257	0	0.000859905
258	0	0.00234
259	0	0.00646
260	0	0.01305
261	0	0.00374
262	0	0.00433
263	0	0.00461
264	0	0
265	0	0.00165
266	0	0.00369
267	0	0.00173
268	0	0.0012
269	0	0.01362
270	0	0.0025
271	0	0.00271
272	0	0.0102
273	0	0.0054
274	0	0.01433
275	0	0.0104
276	0	0.00755
277	0	0.00741
278	0	0.01048
279	0	0
280	0	0.00188
281	0	0.00211
282	0	0.00755
283	0	0.00736
284	0	0
285	0	0.00815
286	0	0
287	0	0.00282
288	0	0.00339
289	0	0
290	0	0.00692
291	0	0.00545
292	0	0.01231
293	0	0.0318
294	0	0.00717
295	0	0.00659
296	0	0.00449
297	0	0.04027
298	0	0.01259
299	0	0.00656
300	0	0.00622
301	0	0.00214
302	0	0
303	0	0
304	0	0
305	0	0.000575556
306	0	0.00201
307	0	0.00107
308	0	0.00291
309	0	0.00215
310	0	0.00122
311	0	0.000781399
312	0	0.00185
313	0	0
314	0	0.000907833
315	0	0.00233
316	0	0.01114
317	0	0.00892
