# Supplementary material for: DNA binding redistributes activation domain ensemble and accessibility in pioneer factor Sox2
Source: Nat Commun. 2024 Feb 16;15:1445. doi: 10.1038/s41467-024-45847-2 (PMC10873366; doi:10.1038/s41467-024-45847-2)
Supplement: Supplementary file 7 — Source Data [file 41467_2024_45847_MOESM7_ESM.zip › Fig 3.xlsx]

## Sheet: Fig 3. a
0 nM			0.001 nM			0.01 nM			0.04 nM			0.1 nM			0.2 nM			0.4 nM			0.8 nM			1 nM			4 nM			10 nM			100 nM
Transfer efficiency	Relative event frequency		Transfer efficiency	Relative event frequency		Transfer efficiency	Relative event frequency		Transfer efficiency	Relative event frequency		Transfer efficiency	Relative event frequency		Transfer efficiency	Relative event frequency		Transfer efficiency	Relative event frequency		Transfer efficiency	Relative event frequency		Transfer efficiency	Relative event frequency		Transfer efficiency	Relative event frequency		Transfer efficiency	Relative event frequency		Transfer efficiency	Relative event frequency
-0.19	2		-0.19	4		-0.19	1		-0.19	1		-0.19	0		-0.19	2		-0.19	3		-0.19	0		-0.19	3		-0.19	2		-0.19	1		-0.19	3
-0.17	3		-0.17	3		-0.17	1		-0.17	6		-0.17	2		-0.17	10		-0.17	5		-0.17	2		-0.17	5		-0.17	8		-0.17	3		-0.17	5
-0.15	9		-0.15	9		-0.15	6		-0.15	14		-0.15	11		-0.15	10		-0.15	8		-0.15	9		-0.15	10		-0.15	9		-0.15	14		-0.15	7
-0.13	25		-0.13	22		-0.13	15		-0.13	21		-0.13	28		-0.13	26		-0.13	18		-0.13	21		-0.13	21		-0.13	20		-0.13	25		-0.13	25
-0.11	50		-0.11	37		-0.11	37		-0.11	43		-0.11	34		-0.11	49		-0.11	41		-0.11	41		-0.11	41		-0.11	35		-0.11	46		-0.11	34
-0.09	51		-0.09	58		-0.09	51		-0.09	45		-0.09	60		-0.09	84		-0.09	64		-0.09	60		-0.09	64		-0.09	48		-0.09	46		-0.09	56
-0.07	73		-0.07	74		-0.07	73		-0.07	102		-0.07	90		-0.07	90		-0.07	79		-0.07	84		-0.07	85		-0.07	68		-0.07	79		-0.07	87
-0.05	90		-0.05	86		-0.05	114		-0.05	110		-0.05	90		-0.05	116		-0.05	112		-0.05	98		-0.05	101		-0.05	97		-0.05	104		-0.05	85
-0.03	127		-0.03	92		-0.03	99		-0.03	140		-0.03	109		-0.03	126		-0.03	108		-0.03	111		-0.03	102		-0.03	96		-0.03	111		-0.03	111
-0.01	105		-0.01	111		-0.01	101		-0.01	115		-0.01	134		-0.01	126		-0.01	111		-0.01	107		-0.01	104		-0.01	90		-0.01	109		-0.01	91
0.01	69		0.01	84		0.01	100		0.01	135		0.01	84		0.01	93		0.01	89		0.01	83		0.01	87		0.01	86		0.01	82		0.01	94
0.03	76		0.03	65		0.03	69		0.03	93		0.03	87		0.03	88		0.03	72		0.03	84		0.03	91		0.03	64		0.03	74		0.03	93
0.05	64		0.05	52		0.05	55		0.05	63		0.05	78		0.05	76		0.05	62		0.05	52		0.05	65		0.05	56		0.05	58		0.05	44
0.07	48		0.07	52		0.07	52		0.07	48		0.07	65		0.07	47		0.07	60		0.07	25		0.07	34		0.07	33		0.07	34		0.07	36
0.09	28		0.09	33		0.09	32		0.09	25		0.09	25		0.09	22		0.09	37		0.09	20		0.09	42		0.09	22		0.09	25		0.09	28
0.11	32		0.11	19		0.11	20		0.11	26		0.11	26		0.11	29		0.11	25		0.11	21		0.11	22		0.11	13		0.11	20		0.11	18
0.13	15		0.13	16		0.13	8		0.13	10		0.13	12		0.13	17		0.13	16		0.13	10		0.13	12		0.13	10		0.13	16		0.13	5
0.15	11		0.15	12		0.15	18		0.15	15		0.15	15		0.15	13		0.15	7		0.15	13		0.15	13		0.15	8		0.15	11		0.15	8
0.17	14		0.17	18		0.17	17		0.17	17		0.17	14		0.17	14		0.17	13		0.17	7		0.17	11		0.17	3		0.17	7		0.17	5
0.19	13		0.19	24		0.19	18		0.19	22		0.19	20		0.19	15		0.19	3		0.19	5		0.19	8		0.19	3		0.19	5		0.19	3
0.21	24		0.21	21		0.21	17		0.21	30		0.21	24		0.21	17		0.21	13		0.21	12		0.21	1		0.21	8		0.21	1		0.21	4
0.23	23		0.23	27		0.23	25		0.23	30		0.23	30		0.23	23		0.23	24		0.23	13		0.23	12		0.23	1		0.23	3		0.23	2
0.25	38		0.25	37		0.25	32		0.25	40		0.25	39		0.25	37		0.25	24		0.25	22		0.25	4		0.25	2		0.25	3		0.25	3
0.27	58		0.27	53		0.27	50		0.27	66		0.27	47		0.27	51		0.27	30		0.27	29		0.27	8		0.27	3		0.27	6		0.27	6
0.29	94		0.29	75		0.29	76		0.29	78		0.29	77		0.29	60		0.29	47		0.29	36		0.29	14		0.29	4		0.29	5		0.29	6
0.31	83		0.31	127		0.31	95		0.31	96		0.31	103		0.31	74		0.31	54		0.31	28		0.31	7		0.31	9		0.31	6		0.31	9
0.33	126		0.33	141		0.33	120		0.33	115		0.33	108		0.33	105		0.33	68		0.33	54		0.33	21		0.33	6		0.33	8		0.33	7
0.35	184		0.35	153		0.35	137		0.35	154		0.35	161		0.35	142		0.35	79		0.35	65		0.35	27		0.35	12		0.35	12		0.35	9
0.37	174		0.37	188		0.37	180		0.37	166		0.37	161		0.37	132		0.37	96		0.37	56		0.37	25		0.37	24		0.37	10		0.37	9
0.39	208		0.39	209		0.39	190		0.39	210		0.39	182		0.39	159		0.39	119		0.39	63		0.39	37		0.39	28		0.39	12		0.39	23
0.41	231		0.41	232		0.41	186		0.41	204		0.41	164		0.41	195		0.41	125		0.41	95		0.41	40		0.41	39		0.41	19		0.41	23
0.43	200		0.43	191		0.43	169		0.43	196		0.43	211		0.43	181		0.43	131		0.43	94		0.43	57		0.43	44		0.43	36		0.43	29
0.45	170		0.45	198		0.45	169		0.45	202		0.45	154		0.45	146		0.45	135		0.45	95		0.45	61		0.45	61		0.45	51		0.45	41
0.47	182		0.47	179		0.47	170		0.47	156		0.47	176		0.47	148		0.47	125		0.47	124		0.47	87		0.47	53		0.47	64		0.47	54
0.49	127		0.49	148		0.49	128		0.49	173		0.49	152		0.49	138		0.49	118		0.49	128		0.49	96		0.49	79		0.49	88		0.49	81
0.51	89		0.51	120		0.51	111		0.51	126		0.51	150		0.51	160		0.51	116		0.51	129		0.51	108		0.51	117		0.51	104		0.51	107
0.53	91		0.53	88		0.53	103		0.53	91		0.53	104		0.53	136		0.53	128		0.53	109		0.53	151		0.53	149		0.53	135		0.53	125
0.55	65		0.55	61		0.55	55		0.55	80		0.55	100		0.55	107		0.55	132		0.55	123		0.55	172		0.55	159		0.55	183		0.55	155
0.57	45		0.57	53		0.57	54		0.57	65		0.57	89		0.57	106		0.57	118		0.57	134		0.57	190		0.57	184		0.57	178		0.57	163
0.59	28		0.59	35		0.59	42		0.59	66		0.59	77		0.59	104		0.59	157		0.59	158		0.59	184		0.59	184		0.59	196		0.59	194
0.61	21		0.61	17		0.61	27		0.61	50		0.61	69		0.61	96		0.61	124		0.61	148		0.61	189		0.61	209		0.61	187		0.61	198
0.63	11		0.63	17		0.63	16		0.63	44		0.63	67		0.63	85		0.63	139		0.63	136		0.63	199		0.63	204		0.63	167		0.63	167
0.65	6		0.65	8		0.65	15		0.65	22		0.65	59		0.65	75		0.65	115		0.65	106		0.65	166		0.65	167		0.65	178		0.65	162
0.67	4		0.67	4		0.67	19		0.67	24		0.67	38		0.67	54		0.67	74		0.67	91		0.67	135		0.67	142		0.67	154		0.67	107
0.69	6		0.69	5		0.69	9		0.69	18		0.69	29		0.69	33		0.69	66		0.69	88		0.69	110		0.69	122		0.69	121		0.69	94
0.71	2		0.71	2		0.71	7		0.71	11		0.71	27		0.71	41		0.71	42		0.71	64		0.71	87		0.71	84		0.71	92		0.71	102
0.73	1		0.73	0		0.73	3		0.73	12		0.73	16		0.73	34		0.73	34		0.73	42		0.73	55		0.73	54		0.73	57		0.73	41
0.75	0		0.75	1		0.75	2		0.75	6		0.75	16		0.75	21		0.75	28		0.75	27		0.75	37		0.75	34		0.75	36		0.75	35
0.77	0		0.77	1		0.77	3		0.77	3		0.77	4		0.77	13		0.77	17		0.77	14		0.77	26		0.77	24		0.77	15		0.77	26
0.79	0		0.79	0		0.79	2		0.79	1		0.79	5		0.79	5		0.79	6		0.79	6		0.79	13		0.79	14		0.79	11		0.79	13
0.81	0		0.81	0		0.81	0		0.81	0		0.81	2		0.81	1		0.81	2		0.81	4		0.81	9		0.81	5		0.81	9		0.81	5
0.83	0		0.83	0		0.83	0		0.83	1		0.83	2		0.83	2		0.83	1		0.83	0		0.83	3		0.83	2		0.83	3		0.83	6
0.85	0		0.85	0		0.85	0		0.85	0		0.85	1		0.85	1		0.85	1		0.85	2		0.85	1		0.85	1		0.85	1		0.85	2
0.87	0		0.87	0		0.87	0		0.87	0		0.87	0		0.87	1		0.87	2		0.87	1		0.87	1		0.87	0		0.87	2		0.87	1
0.89	0		0.89	0		0.89	0		0.89	0		0.89	0		0.89	0		0.89	0		0.89	0		0.89	0		0.89	2		0.89	0		0.89	0
0.91	0		0.91	0		0.91	0		0.91	0		0.91	0		0.91	0		0.91	0		0.91	0		0.91	1		0.91	1		0.91	2		0.91	0
0.93	0		0.93	0		0.93	0		0.93	0		0.93	0		0.93	0		0.93	0		0.93	0		0.93	1		0.93	0		0.93	0		0.93	0
0.95	0		0.95	0		0.95	0		0.95	0		0.95	0		0.95	0		0.95	0		0.95	0		0.95	0		0.95	0		0.95	0		0.95	0
0.97	0		0.97	0		0.97	0		0.97	0		0.97	0		0.97	0		0.97	0		0.97	0		0.97	0		0.97	0		0.97	0		0.97	0
0.99	0		0.99	0		0.99	0		0.99	0		0.99	0		0.99	0		0.99	0		0.99	0		0.99	0		0.99	0		0.99	0		0.99	0
1.01	0		1.01	0		1.01	0		1.01	0		1.01	0		1.01	0		1.01	0		1.01	0		1.01	0		1.01	0		1.01	0		1.01	0
1.03	0		1.03	0		1.03	0		1.03	0		1.03	0		1.03	0		1.03	0		1.03	0		1.03	0		1.03	0		1.03	0		1.03	0
1.05	0		1.05	0		1.05	0		1.05	0		1.05	0		1.05	0		1.05	0		1.05	0		1.05	0		1.05	0		1.05	0		1.05	0
1.07	0		1.07	0		1.07	0		1.07	0		1.07	0		1.07	0		1.07	0		1.07	0		1.07	0		1.07	0		1.07	0		1.07	0
1.09	0		1.09	0		1.09	0		1.09	0		1.09	0		1.09	0		1.09	0		1.09	0		1.09	0		1.09	0		1.09	0		1.09	0
1.11	0		1.11	0		1.11	0		1.11	0		1.11	0		1.11	0		1.11	0		1.11	0		1.11	0		1.11	0		1.11	0		1.11	0
1.13	0		1.13	0		1.13	0		1.13	0		1.13	0		1.13	0		1.13	0		1.13	0		1.13	0		1.13	0		1.13	0		1.13	0
1.15	0		1.15	0		1.15	0		1.15	0		1.15	0		1.15	0		1.15	0		1.15	0		1.15	0		1.15	0		1.15	0		1.15	0
1.17	0		1.17	0		1.17	0		1.17	0		1.17	0		1.17	0		1.17	0		1.17	0		1.17	0		1.17	0		1.17	0		1.17	0
1.19	0		1.19	0		1.19	0		1.19	0		1.19	0		1.19	0		1.19	0		1.19	0		1.19	0		1.19	0		1.19	0		1.19	0

## Sheet: Fig 3. b
FL			DBD
Conc(nM)	Fraction bound		Conc(nM)	Fraction bound
0	-0.00105034		0	0.0109048
0.001	0		0.001	0
0.01	-0.0105356		0.01	0.0183447
0.04	0.0483048		0.04	0.0160444
0.1	0.169278		0.1	0.111467
0.2	0.31934		0.2	0.32867
0.4	0.557019		0.4	0.501122
0.8	0.729727		0.8	0.674384
1	0.785821		1	0.731663
4	0.958072		4	0.969882
10	1.00863		10	0.99247
100	1		100	0.990203
			1000	1

## Sheet: Fig 3. c
Free
0.441165	0.478977	0.520413	0.33524	0.525442	0.678535	0.389843	0.484807	0.372148	0.348828	0.53384	0.419392	0.386645	0.425419	0.414504	0.409073	0.435519	0.334442	0.543305	0.346983	0.498054	0.417936	-0.0320792	0.573231	0.348659	0.428093	0.263022	0.512349	0.578216	0.306516	0.0197529	0.366041	0.456094	0.296664	0.277876	0.553911	0.347575	0.520246	0.265908	0.175333	0.509054	0.452034	0.311719	0.608811	0.423914	0.411452	0.416449	-0.0555497	0.75267	0.439048
DNA bound
0.262591	0.234988	0.270547	0.267836	0.510335	0.210423	0.344581	0.313287	0.143624	0.233326	0.322185	0.299391	0.247991	0.088327	0.295723	0.339908	0.187522	0.246852	0.114743	0.260918	0.308252	0.137415	0.2949	0.321694	0.356359	0.296706	0.147687	0.109417	0.286203	0.19009	0.455665	0.0184833	0.307254	0.379746	0.365493	0.369179	0.289318	0.420007	0.407616	0.0703358	0.237296	0.272813	0.427659	0.376213	0.193023	0.441563	0.279218	0.353358	0.258742	0.217494
[truncated: 5,000 more columns]

## Sheet: Fig 3. d
Free
0.441649	0.47983	0.521411	0.335289	0.526207	0.68375	0.390323	0.34892	0.5352	0.419936	0.387406	0.425891	0.414816	0.409376	0.435979	0.334463	0.5444	0.347192	0.498888	0.418897	-0.0355961	0.34882	0.428728	0.262547	0.513443	0.579883	0.306324	0.0180567	0.366304	0.296358	0.277586	0.555424	0.347786	0.265436	0.174158	0.510731	0.452823	0.311642	0.612177	0.424774	0.412339	0.416726	-0.058421	0.440001	0.234663	0.158474	0.57731	0.566475	0.130351	0.62947
Nucleosome bound
0.291328	0.384371	0.162667	0.150902	0.227238	0.209969	0.304259	0.178401	0.229356	0.304688	0.0434785	0.215605	0.281413	0.351877	0.33367	0.0578521	0.32798	0.255419	0.309065	0.390138	0.309233	0.299521	0.265315	0.847578	0.280196	0.137619	0.13737	0.254467	0.0835031	0.275879	0.54495	0.289584	0.352364	0.251527	0.340416	0.223027	0.203146	0.443719	0.406673	0.346715	0.287435	0.32024	0.420118	0.291972	0.461574	0.313213	0.36738	0.406168	0.418226	0.0521259
[truncated: 5,000 more columns]

## Sheet: Fig 3. h
Residue	CSP
1	0
2	0
3	0.0174
4	0.01773
5	0.00806
6	0.00915
7	0.00424
8	0.00614
9	0.0033
10	0.0054
11	0
12	0
13	0.00242
14	0
15	0.00207
16	0.00455
17	0.00172
18	0
19	0.00126
20	0.00168
21	0.00246
22	0.00204
23	0.00249
24	0.00312
25	0
26	0.00663
27	0.01036
28	0.01191
29	0.01989
30	0.01975
31	0.01697
32	0.01498
33	0.03094
34	0.04319
35	0
36	0.02039
37	0.0183
38	0
39	0.00329
40	0
41	0
42	0
43	0
44	0
45	0
46	0
47	0
48	0
49	0
50	0
51	0
52	0
53	0
54	0
55	0
56	0
57	0
58	0
59	0
60	0
61	0
62	0
63	0
64	0
65	0
66	0
67	0
68	0
69	0
70	0
71	0
72	0
73	0
74	0
75	0
76	0
77	0
78	0
79	0
80	0
81	0
82	0
83	0
84	0
85	0
86	0
87	0
88	0
89	0
90	0
91	0
92	0
93	0
94	0
95	0
96	0
97	0
98	0
99	0
100	0
101	0
102	0
103	0
104	0
105	0
106	0
107	0
108	0
109	0
110	0
111	0
112	0
113	0
114	0
115	0
116	0
117	0
118	0.03832
119	0
120	0.00446
121	0.03795
122	0.04514
123	0
124	0.02221
125	0.0246
126	0.04445
127	0.02552
128	0
129	0.00181
130	0
131	0.01254
132	0.02243
133	0.01671
134	0
135	0
136	0
137	0.00717
138	0.00427
139	0.00495
140	0.012
141	0.01124
142	0.00677
143	0.0058
144	0.00657
145	0.00542
146	0.0051
147	0.00611
148	0.00648
149	0.00578
150	0.00591
151	0.00458
152	0
153	0.00499
154	0
155	0.00433
156	0.00826
157	0.01319
158	0.01879
159	0.01582
160	0.01338
161	0.01405
162	0.01485
163	0.00155
164	0.01612
165	0.02965
166	0.01576
167	0.03034
168	0.01145
169	0.01561
170	0.00693
171	0.00792
172	0.01577
173	0.01627
174	0.01976
175	0.00773
176	0.01263
177	0.01734
178	0.00886
179	0.01498
180	0.01732
181	0
182	0.00433
183	0.02196
184	0
185	0.00555
186	0.00554
187	0.00716
188	0.00859
189	0.00673
190	0.00988
191	0.00875
192	0.00798
193	0.01605
194	0
195	0.01682
196	0
197	0.00491
198	0.00979
199	0.0136
200	0.02775
201	0.02603
202	0.0064
203	0.00416
204	0.01604
205	0.01811
206	0.01201
207	0.01479
208	0.01119
209	0.00752
210	0
211	0.00585
212	0.00504
213	0.00392
214	0
215	0.00511
216	0.01307
217	0.01529
218	0.00594
219	0.00591
220	0.00483
221	0
222	0.00549
223	0.00969
224	0.01068
225	0.00715
226	0.00493
227	0.00975
228	0.01094
229	0.00946
230	0.00601
231	0.0059
232	0.00468
233	0
234	0.00296
235	0.00419
236	0.00316
237	0.00441
238	0.00253
239	0.00298
240	0.00706
241	0.00493
242	0.00355
243	0.00817
244	0.00268
245	0.00189
246	0
247	0
248	0.00204
249	0
250	0.00186
251	0.00131
252	0
253	0
254	0.0039
255	0.00335
256	0.00134
257	0
258	0
259	0.00736
260	0.00497
261	0.01566
262	0.00913
263	0.01104
264	0
265	0.00282
266	0
267	0.00306
268	0.00219
269	0.00958
270	0.00271
271	0.00438
272	0.00209
273	0.00145
274	0.00462
275	0.00237
276	0.00231
277	0.00719
278	0.0071
279	0
280	0.00816
281	0.00449
282	0.00245
283	0.00238
284	0
285	0.01371
286	0
287	0.00741
288	0.00428
289	0
290	0.01602
291	0.00631
292	0.01927
293	0
294	0
295	0.00839
296	0.00883
297	0.01519
298	0.00725
299	0.02459
300	0.00709
301	0.00636
302	0
303	0.01002
304	0
305	0.00495
306	0.00259
307	0.00407
308	0.01085
309	0
310	0.00377
311	0.00353
312	0.00365
313	0
314	0.00389
315	0.00442
316	0.00232
317	0.00996

## Sheet: Fig 3. i
	Free				DNA bound
		95% confidence intervals				95% confidence intervals
Residue	Mean	Upper	Lower		Mean	Upper	Lower
1	0	0	0		0	0	0
2	0	0	0		0	0	0
3	3.422	3.832	3.022		3.945	4.323	3.575
4	3.616	3.818	3.417		3.891	4.069	3.715
5	3.851	4.032	3.673		4.326	4.498	4.156
6	3.66	3.978	3.348		4.078	4.279	3.879
7	3.458	3.814	3.109		3.78	3.983	3.581
8	3.527	3.8	3.259		4.373	4.538	4.209
9	3.45	3.677	3.226		3.731	3.888	3.576
10	3.398	3.614	3.185		3.539	3.655	3.423
11	0	0	0		0	0	0
12	0	0	0		0	0	0
13	4.149	4.519	3.788		4.41	4.623	4.2
14	0	0	0		0	0	0
15	3.489	3.706	3.274		3.402	3.577	3.229
16	3.729	4.084	3.382		3.655	3.998	3.318
17	2.325	2.829	1.833		2.873	3.275	2.48
18	2.868	3.416	2.337		3.342	3.776	2.919
19	2.407	3.148	1.693		2.854	3.346	2.376
20	2	2.587	1.428		2.171	2.683	1.672
21	2.181	2.755	1.623		2.437	2.929	1.956
22	1.918	2.481	1.369		2.204	2.646	1.771
23	2.029	2.636	1.438		2.26	2.726	1.805
24	2.821	3.44	2.223		3.11	3.583	2.649
25	2.45	3.154	1.77		2.879	3.44	2.335
26	2.122	2.724	1.537		2.907	3.35	2.474
27	3.461	3.751	3.176		4.076	4.305	3.851
28	2.133	2.35	1.917		2.79	2.961	2.621
29	2.379	2.58	2.18		3.333	3.477	3.191
30	2.462	2.658	2.268		3.057	3.19	2.924
31	2.377	2.743	2.018		3.212	3.562	2.87
32	3.599	4.039	3.17		4.297	4.653	3.949
33	3.328	3.964	2.716		4.403	4.809	4.009
34	3.295	3.762	2.84		4.994	5.268	4.725
35	3.923	4.295	3.56		4.171	4.478	3.87
36	4.466	5.141	3.821		7.965	9.03	6.982
37	4.62	5.225	4.038		9.025	10.23	7.921
38	0	0	0		0	0	0
39	3.232	3.85	2.637		3.998	4.659	3.364
40	6.706	7.459	5.994		0	0	0
41	7.837	8.489	7.216		0	0	0
42	5.763	6.11	5.425		0	0	0
43	7.732	8.747	6.792		0	0	0
44	0	0	0		0	0	0
45	0	0	0		0	0	0
46	0	0	0		0	0	0
47	0	0	0		0	0	0
48	0	0	0		0	0	0
49	0	0	0		0	0	0
50	0	0	0		0	0	0
51	0	0	0		0	0	0
52	0	0	0		0	0	0
53	0	0	0		0	0	0
54	0	0	0		0	0	0
55	0	0	0		0	0	0
56	0	0	0		0	0	0
57	0	0	0		0	0	0
58	0	0	0		0	0	0
59	0	0	0		0	0	0
60	0	0	0		0	0	0
61	0	0	0		0	0	0
62	0	0	0		0	0	0
63	0	0	0		0	0	0
64	0	0	0		0	0	0
65	0	0	0		0	0	0
66	0	0	0		0	0	0
67	0	0	0		0	0	0
68	0	0	0		0	0	0
69	0	0	0		0	0	0
70	0	0	0		0	0	0
71	0	0	0		0	0	0
72	0	0	0		0	0	0
73	0	0	0		0	0	0
74	0	0	0		0	0	0
75	0	0	0		0	0	0
76	0	0	0		0	0	0
77	0	0	0		0	0	0
78	0	0	0		0	0	0
79	0	0	0		0	0	0
80	0	0	0		0	0	0
81	0	0	0		0	0	0
82	0	0	0		0	0	0
83	0	0	0		0	0	0
84	0	0	0		0	0	0
85	0	0	0		0	0	0
86	0	0	0		0	0	0
87	0	0	0		0	0	0
88	0	0	0		0	0	0
89	0	0	0		0	0	0
90	0	0	0		0	0	0
91	0	0	0		0	0	0
92	0	0	0		0	0	0
93	0	0	0		0	0	0
94	0	0	0		0	0	0
95	0	0	0		0	0	0
96	0	0	0		0	0	0
97	0	0	0		0	0	0
98	0	0	0		0	0	0
99	0	0	0		0	0	0
100	0	0	0		0	0	0
101	0	0	0		0	0	0
102	0	0	0		0	0	0
103	0	0	0		0	0	0
104	0	0	0		0	0	0
105	0	0	0		0	0	0
106	0	0	0		0	0	0
107	0	0	0		0	0	0
108	0	0	0		0	0	0
109	0	0	0		0	0	0
110	7.339	7.837	6.86		7.274	7.665	6.894
111	8.469	9.002	7.957		0	0	0
112	0	0	0		0	0	0
113	3.937	4.276	3.606		3.698	4.014	3.387
114	4.53	4.993	4.081		4.571	5.143	4.021
115	6.094	6.631	5.578		0	0	0
116	5.867	6.354	5.397		7.41	9.474	5.623
117	5.139	5.703	4.598		0	0	0
118	4.757	5.279	4.254		8.267	8.662	7.883
119	5.51	5.964	5.07		0	0	0
120	4.754	4.967	4.543		5.832	6.056	5.612
121	4.707	5.048	4.374		6.043	6.26	5.829
122	4.543	4.914	4.181		8.962	9.516	8.432
123	5.674	5.969	5.386		7.871	8.258	7.495
124	5.219	5.569	4.878		9.771	10.48	9.097
125	5.667	5.994	5.348		10.07	10.87	9.328
126	4.878	5.364	4.408		9.182	9.762	8.628
127	4.552	4.73	4.376		4.737	4.926	4.552
128	0	0	0		0	0	0
129	4.135	4.617	3.668		5.381	5.863	4.915
130	3.645	4.022	3.277		4.393	4.735	4.058
131	4.774	5.115	4.442		5.915	6.119	5.715
132	3.538	3.75	3.328		5.58	5.852	5.314
133	4.387	4.6	4.176		4.757	4.984	4.534
134	0	0	0		0	0	0
135	4.036	4.375	3.704		5.377	5.652	5.106
136	3.809	4.197	3.429		4.208	4.524	3.899
137	2.99	3.62	2.382		3.783	4.244	3.335
138	2.32	3.015	1.647		3.515	4.045	3.001
139	3.728	4.052	3.411		4.289	4.498	4.084
140	2.867	3.164	2.576		3.799	3.993	3.607
141	2.732	3.106	2.365		3.34	3.626	3.058
142	3.431	3.854	3.018		3.862	4.244	3.489
143	3.456	3.565	3.347		3.901	4.05	3.753
144	2.592	2.855	2.334		3.398	3.58	3.218
145	3.387	3.571	3.206		3.761	3.887	3.635
146	3.184	3.314	3.056		3.72	3.905	3.538
147	3.418	3.641	3.198		4.38	4.568	4.195
148	3.491	3.802	3.187		4.057	4.401	3.721
149	4.62	4.781	4.461		5.018	5.16	4.877
150	3.792	4.168	3.425		4.458	4.918	4.012
151	3.483	3.697	3.273		4.173	4.386	3.964
152	3.785	4.059	3.516		4.678	4.915	4.445
153	4.558	4.782	4.337		5.359	5.538	5.182
154	5.173	5.444	4.906		6.475	6.689	6.263
155	5.992	6.331	5.662		7.685	7.968	7.409
156	5.98	6.285	5.681		8.168	8.534	7.813
157	6.661	7.073	6.262		8.285	8.66	7.921
158	6.074	6.391	5.764		7.146	7.444	6.855
159	4.787	5.171	4.413		4.611	4.966	4.264
160	7.619	8.504	6.79		10.18	11.33	9.122
161	10.86	13.13	8.921		14.39	17.25	11.99
162	6.712	7.61	5.873		10.03	11.26	8.909
163	5.814	6.279	5.366		10.29	10.79	9.812
164	4.564	5.32	3.845		6.189	6.936	5.482
165	7.506	8.313	6.749		6.652	7.173	6.15
166	9.039	9.593	8.507		12.03	13.36	10.82
167	7.202	8.861	5.728		11.84	13.33	10.5
168	7.817	8.059	7.579		8.913	9.095	8.733
169	7.334	8.046	6.658		8.615	9.434	7.845
170	7.582	8.88	6.402		10.88	12.09	9.776
171	5.617	5.822	5.416		5.873	6.095	5.653
172	8.477	9.366	7.644		10.76	12.02	9.61
173	8.698	9.887	7.612		6.835	7.384	6.308
174	6.077	6.454	5.71		4.877	5.06	4.696
175	7.132	7.425	6.845		8.979	9.514	8.466
176	7.925	8.287	7.573		9.501	9.857	9.156
177	8.083	8.746	7.452		9.698	10.28	9.143
178	6.331	6.627	6.042		6.554	6.846	6.269
179	8.649	9.505	7.846		9.441	10.11	8.806
180	6.981	8.137	5.921		11.06	11.91	10.25
181	0	0	0		0	0	0
182	6.611	6.933	6.297		9.669	10.07	9.281
183	4.806	5.611	4.045		7.311	7.827	6.815
184	0	0	0		0	0	0
185	5.476	6.061	4.916		7.998	8.678	7.353
186	5.847	6.151	5.55		7.624	7.994	7.265
187	4.785	5.167	4.413		6.406	6.693	6.125
188	4.251	4.85	3.675		6.271	6.672	5.882
189	4.349	5.177	3.564		5.856	6.49	5.25
190	4.111	5.035	3.24		5.721	6.316	5.152
191	3.596	3.822	3.373		4.544	4.725	4.364
192	3.837	4.123	3.557		5.557	5.848	5.272
193	4.686	4.923	4.454		6.09	6.354	5.831
194	5.169	5.591	4.758		7.618	7.981	7.264
195	5.646	6.058	5.247		8	8.407	7.605
196	0	0	0		0	0	0
197	6.61	6.908	6.318		9.562	9.951	9.184
198	6.367	7.205	5.579		9.847	10.7	9.05
199	7.343	8.498	6.286		9.878	10.83	8.991
200	6.399	6.818	5.992		9.024	9.425	8.634
201	7.043	7.563	6.543		5.559	5.876	5.249
202	7.709	8.433	7.024		11.3	11.88	10.74
203	3.527	4.122	2.954		4.9	5.432	4.388
204	7.881	8.33	7.448		9.893	10.46	9.348
205	8.362	8.955	7.795		10.44	11.14	9.762
206	7.453	7.98	6.947		10.62	11.2	10.06
207	7.692	8.25	7.157		10.03	10.63	9.459
208	7.139	7.366	6.915		8.706	9.094	8.329
209	3.466	3.85	3.092		4.487	4.886	4.099
210	5.396	5.805	4.998		7.82	8.174	7.476
211	4.956	5.468	4.461		6.149	6.652	5.664
212	5.732	6.273	5.212		7.071	7.588	6.575
213	4.419	5.266	3.619		5.578	6.246	4.943
214	5.517	5.827	5.214		7.88	8.262	7.509
215	6.16	7.024	5.35		7.643	8.266	7.048
216	4.642	4.908	4.38		6.275	6.649	5.913
217	5.58	6.08	5.097		8.304	8.827	7.801
218	5.88	6.457	5.326		7.945	8.528	7.387
219	6.43	7.119	5.775		5.643	5.983	5.311
220	5.654	6.102	5.221		6.94	7.456	6.443
221	0	0	0		0	0	0
222	5.919	6.408	5.447		7.611	8.214	7.035
223	8.446	9.777	7.244		8.868	9.624	8.154
224	6.331	6.809	5.87		7.443	7.89	7.011
225	5.264	5.703	4.838		6.817	7.198	6.447
226	6.358	6.922	5.817		8.07	8.597	7.564
227	4.766	4.969	4.566		5.551	5.812	5.296
228	6.065	6.451	5.69		6.695	7.138	6.267
229	4.218	4.42	4.018		4.966	5.146	4.788
230	4.812	5.103	4.527		5.859	6.092	5.629
231	4.162	4.571	3.764		4.575	4.786	4.368
232	4.021	4.302	3.744		4.383	4.654	4.116
233	0	0	0		0	0	0
234	4.402	5.006	3.822		4.852	5.396	4.329
235	3.889	4.18	3.603		4.557	4.796	4.321
236	3.482	3.729	3.24		4.101	4.318	3.887
237	4.435	4.62	4.252		4.597	4.802	4.395
238	3.541	3.91	3.179		4.072	4.366	3.784
239	3.226	3.71	2.756		3.815	4.197	3.442
240	3.713	4.105	3.33		3.72	4.103	3.347
241	3.308	3.688	2.937		3.776	4.093	3.466
242	3.624	4.017	3.24		4.421	4.802	4.05
243	4.857	5.027	4.69		5.462	5.689	5.239
244	3.549	3.779	3.322		3.863	4.042	3.686
245	4.349	4.527	4.173		4.521	4.746	4.3
246	2.656	3.163	2.162		3.275	3.669	2.889
247	3.312	3.586	3.043		3.915	4.129	3.704
248	2.91	3.171	2.654		3.612	3.801	3.425
249	2.677	3.065	2.296		3.119	3.476	2.771
250	3.031	3.706	2.381		3.59	4.107	3.09
251	3.476	3.763	3.193		3.874	4.174	3.579
252	0	0	0		0	0	0
253	0	0	0		0	0	0
254	3.347	3.541	3.155		4.131	4.255	4.008
255	3.405	3.677	3.137		4.117	4.329	3.907
256	3.821	4.05	3.596		4.251	4.517	3.989
257	2.834	3.389	2.296		3.492	3.939	3.057
258	3.13	3.839	2.45		3.791	4.352	3.249
259	3.813	4.627	3.04		4.305	4.887	3.745
260	4.44	5.3	3.629		4.515	5.287	3.782
261	3.298	4.242	2.404		4.433	5.225	3.682
262	4.53	4.993	4.081		4.616	5.03	4.214
263	4.77	4.981	4.562		5.538	5.811	5.27
264	0	0	0		0	0	0
265	4.541	4.865	4.224		5.714	5.975	5.457
266	3.277	3.629	2.932		3.871	4.222	3.527
267	3.782	3.961	3.605		4.417	4.6	4.236
268	3.712	4.015	3.415		4.569	4.859	4.284
269	4.13	4.268	3.993		4.623	4.773	4.474
270	4.869	5.124	4.619		5.082	5.313	4.854
271	6.538	6.714	6.364		7.665	7.893	7.441
272	6.095	6.497	5.705		6.888	7.201	6.582
273	6.032	6.352	5.72		6.925	7.155	6.699
274	6.528	6.96	6.108		7.576	7.935	7.227
275	7.619	8.236	7.032		7.788	8.246	7.346
276	6.452	6.686	6.222		7.323	7.604	7.049
277	7.07	7.501	6.652		7.652	8.066	7.251
278	6.413	6.76	6.075		6.481	6.901	6.073
279	0	0	0		0	0	0
280	5.847	6.343	5.369		6.17	6.625	5.73
281	4.765	5.023	4.512		5.3	5.482	5.12
282	4.681	4.852	4.511		5.014	5.21	4.82
283	3.406	3.578	3.236		3.455	3.643	3.269
284	0	0	0		0	0	0
285	6.446	6.774	6.127		9.003	9.566	8.464
286	0	0	0		0	0	0
287	4.301	4.595	4.012		5.018	5.225	4.815
288	3.799	4.168	3.439		4.94	5.139	4.745
289	0	0	0		0	0	0
290	3.895	4.311	3.491		5.083	5.406	4.767
291	4.167	4.633	3.715		5.843	6.272	5.427
292	4.155	4.474	3.843		6.459	6.82	6.107
293	3.103	3.731	2.496		3.658	4.124	3.206
294	4.82	5.254	4.399		7.368	7.725	7.021
295	3.862	4.57	3.184		5.301	5.91	4.717
296	3.831	4.186	3.483		5.557	5.959	5.167
297	4.985	5.476	4.51		6.419	6.774	6.073
298	4.665	5.292	4.065		9.88	10.64	9.163
299	3.897	4.251	3.551		5.545	5.845	5.251
300	3.449	3.994	2.921		4.325	4.805	3.86
301	3.253	3.597	2.916		4.001	4.288	3.718
302	0	0	0		0	0	0
303	4.16	4.342	3.981		4.744	4.936	4.556
304	0	0	0		0	0	0
305	3.759	4.122	3.405		4.576	4.92	4.24
306	2.404	2.667	2.144		3.29	3.517	3.066
307	3.793	4.083	3.508		4.178	4.46	3.901
308	3.746	3.845	3.648		4.388	4.591	4.187
309	2.91	3.228	2.597		3.587	3.837	3.342
310	2.77	3.501	2.068		3.37	4.044	2.722
311	3.374	3.694	3.06		4.272	4.563	3.987
312	3.519	3.752	3.289		4.625	4.794	4.459
313	0	0	0		0	0	0
314	3.318	3.535	3.104		3.687	3.866	3.51
315	3.315	3.666	2.972		3.606	3.936	3.283
316	2.648	3.329	1.992		3.259	3.931	2.613
317	2.504	2.674	2.336		2.695	2.883	2.508

## Sheet: Fig 3. j
	Free				C-IDR
		95% confidence intervals				95% confidence intervals
Residue	Mean	Upper	Lower		Mean	Upper	Lower
1	0	0	0		0	0	0
2	0	0	0		0	0	0
3	3.422	3.832	3.022		0	0	0
4	3.616	3.818	3.417		0	0	0
5	3.851	4.032	3.673		0	0	0
6	3.66	3.978	3.348		0	0	0
7	3.458	3.814	3.109		0	0	0
8	3.527	3.8	3.259		0	0	0
9	3.45	3.677	3.226		0	0	0
10	3.398	3.614	3.185		0	0	0
11	0	0	0		0	0	0
12	0	0	0		0	0	0
13	4.149	4.519	3.788		0	0	0
14	0	0	0		0	0	0
15	3.489	3.706	3.274		0	0	0
16	3.729	4.084	3.382		0	0	0
17	2.325	2.829	1.833		0	0	0
18	2.868	3.416	2.337		0	0	0
19	2.407	3.148	1.693		0	0	0
20	2	2.587	1.428		0	0	0
21	2.181	2.755	1.623		0	0	0
22	1.918	2.481	1.369		0	0	0
23	2.029	2.636	1.438		0	0	0
24	2.821	3.44	2.223		0	0	0
25	2.45	3.154	1.77		0	0	0
26	2.122	2.724	1.537		0	0	0
27	3.461	3.751	3.176		0	0	0
28	2.133	2.35	1.917		0	0	0
29	2.379	2.58	2.18		0	0	0
30	2.462	2.658	2.268		0	0	0
31	2.377	2.743	2.018		0	0	0
32	3.599	4.039	3.17		0	0	0
33	3.328	3.964	2.716		0	0	0
34	3.295	3.762	2.84		0	0	0
35	3.923	4.295	3.56		0	0	0
36	4.466	5.141	3.821		0	0	0
37	4.62	5.225	4.038		0	0	0
38	0	0	0		0	0	0
39	3.232	3.85	2.637		0	0	0
40	6.706	7.459	5.994		0	0	0
41	7.837	8.489	7.216		0	0	0
42	5.763	6.11	5.425		0	0	0
43	7.732	8.747	6.792		0	0	0
44	0	0	0		0	0	0
45	0	0	0		0	0	0
46	0	0	0		0	0	0
47	0	0	0		0	0	0
48	0	0	0		0	0	0
49	0	0	0		0	0	0
50	0	0	0		0	0	0
51	0	0	0		0	0	0
52	0	0	0		0	0	0
53	0	0	0		0	0	0
54	0	0	0		0	0	0
55	0	0	0		0	0	0
56	0	0	0		0	0	0
57	0	0	0		0	0	0
58	0	0	0		0	0	0
59	0	0	0		0	0	0
60	0	0	0		0	0	0
61	0	0	0		0	0	0
62	0	0	0		0	0	0
63	0	0	0		0	0	0
64	0	0	0		0	0	0
65	0	0	0		0	0	0
66	0	0	0		0	0	0
67	0	0	0		0	0	0
68	0	0	0		0	0	0
69	0	0	0		0	0	0
70	0	0	0		0	0	0
71	0	0	0		0	0	0
72	0	0	0		0	0	0
73	0	0	0		0	0	0
74	0	0	0		0	0	0
75	0	0	0		0	0	0
76	0	0	0		0	0	0
77	0	0	0		0	0	0
78	0	0	0		0	0	0
79	0	0	0		0	0	0
80	0	0	0		0	0	0
81	0	0	0		0	0	0
82	0	0	0		0	0	0
83	0	0	0		0	0	0
84	0	0	0		0	0	0
85	0	0	0		0	0	0
86	0	0	0		0	0	0
87	0	0	0		0	0	0
88	0	0	0		0	0	0
89	0	0	0		0	0	0
90	0	0	0		0	0	0
91	0	0	0		0	0	0
92	0	0	0		0	0	0
93	0	0	0		0	0	0
94	0	0	0		0	0	0
95	0	0	0		0	0	0
96	0	0	0		0	0	0
97	0	0	0		0	0	0
98	0	0	0		0	0	0
99	0	0	0		0	0	0
100	0	0	0		0	0	0
101	0	0	0		0	0	0
102	0	0	0		0	0	0
103	0	0	0		0	0	0
104	0	0	0		0	0	0
105	0	0	0		0	0	0
106	0	0	0		0	0	0
107	0	0	0		0	0	0
108	0	0	0		0	0	0
109	0	0	0		0	0	0
110	7.339	7.837	6.86		0	0	0
111	8.469	9.002	7.957		0	0	0
112	0	0	0		0	0	0
113	3.937	4.276	3.606		0	0	0
114	4.53	4.993	4.081		0	0	0
115	6.094	6.631	5.578		0	0	0
116	5.867	6.354	5.397		0	0	0
117	5.139	5.703	4.598		0	0	0
118	4.757	5.279	4.254		0	0	0
119	5.51	5.964	5.07		0	0	0
120	4.754	4.967	4.543		4.459	4.768	4.156
121	4.707	5.048	4.374		1.173	2.217	0.1683
122	4.543	4.914	4.181		1.899	2.193	1.609
123	5.674	5.969	5.386		5.195	5.484	4.913
124	5.219	5.569	4.878		2.924	3.097	2.752
125	5.667	5.994	5.348		3.23	3.372	3.089
126	4.878	5.364	4.408		3.066	3.321	2.814
127	4.552	4.73	4.376		6.194	6.902	5.52
128	0	0	0		0	0	0
129	4.135	4.617	3.668		3.552	3.909	3.204
130	3.645	4.022	3.277		3.952	4.29	3.621
131	4.774	5.115	4.442		3.061	3.248	2.876
132	3.538	3.75	3.328		2.941	3.194	2.692
133	4.387	4.6	4.176		5.036	5.417	4.665
134	0	0	0		0	0	0
135	4.036	4.375	3.704		3.274	3.563	2.991
136	3.809	4.197	3.429		3.94	4.256	3.631
137	2.99	3.62	2.382		3.351	3.676	3.033
138	2.32	3.015	1.647		2.374	2.794	1.963
139	3.728	4.052	3.411		3.041	3.349	2.739
140	2.867	3.164	2.576		2.273	2.504	2.044
141	2.732	3.106	2.365		2.377	2.638	2.119
142	3.431	3.854	3.018		4.388	4.737	4.047
143	3.456	3.565	3.347		2.744	2.93	2.56
144	2.592	2.855	2.334		2.23	2.374	2.087
145	3.387	3.571	3.206		2.684	2.83	2.539
146	3.184	3.314	3.056		2.625	2.779	2.473
147	3.418	3.641	3.198		2.872	3.016	2.728
148	3.491	3.802	3.187		5.653	6.017	5.299
149	4.62	4.781	4.461		3.243	3.461	3.028
150	3.792	4.168	3.425		3.508	3.811	3.211
151	3.483	3.697	3.273		3.013	3.229	2.8
152	3.785	4.059	3.516		5.285	5.557	5.018
153	4.558	4.782	4.337		3.693	3.973	3.417
154	5.173	5.444	4.906		4.285	4.569	4.006
155	5.992	6.331	5.662		4.904	5.063	4.747
156	5.98	6.285	5.681		5.041	5.295	4.792
157	6.661	7.073	6.262		5.095	5.586	4.62
158	6.074	6.391	5.764		5.06	5.363	4.763
159	4.787	5.171	4.413		3.819	4.228	3.421
160	7.619	8.504	6.79		4.94	5.413	4.483
161	10.86	13.13	8.921		6.707	8.48	5.142
162	6.712	7.61	5.873		4.685	5.723	3.718
163	5.814	6.279	5.366		4.403	5.978	2.985
164	4.564	5.32	3.845		4.041	4.847	3.275
165	7.506	8.313	6.749		7.649	9.041	6.395
166	9.039	9.593	8.507		6.769	8.285	5.412
167	7.202	8.861	5.728		5.772	7.094	4.569
168	7.817	8.059	7.579		5.993	6.16	5.829
169	7.334	8.046	6.658		7.002	8.017	6.06
170	7.582	8.88	6.402		5.034	6.337	3.842
171	5.617	5.822	5.416		6.032	6.429	5.647
172	8.477	9.366	7.644		6.669	7.511	5.879
173	8.698	9.887	7.612		6.742	7.702	5.849
174	6.077	6.454	5.71		4.084	4.311	3.861
175	7.132	7.425	6.845		5.336	5.644	5.034
176	7.925	8.287	7.573		5.877	6.129	5.63
177	8.083	8.746	7.452		6.092	6.742	5.472
178	6.331	6.627	6.042		4.602	4.857	4.351
179	8.649	9.505	7.846		7.484	8.268	6.745
180	6.981	8.137	5.921		6.285	7.073	5.542
181	0	0	0		0	0	0
182	6.611	6.933	6.297		5.524	5.916	5.143
183	4.806	5.611	4.045		3.697	4.384	3.039
184	0	0	0		0	0	0
185	5.476	6.061	4.916		5.058	5.592	4.544
186	5.847	6.151	5.55		4.272	4.643	3.909
187	4.785	5.167	4.413		4.234	4.638	3.839
188	4.251	4.85	3.675		3.778	4.221	3.348
189	4.349	5.177	3.564		3.905	4.507	3.325
190	4.111	5.035	3.24		3.757	4.407	3.132
191	3.596	3.822	3.373		2.987	3.165	2.81
192	3.837	4.123	3.557		3.924	4.156	3.695
193	4.686	4.923	4.454		3.739	4.02	3.462
194	5.169	5.591	4.758		4.386	4.747	4.035
195	5.646	6.058	5.247		5.082	5.538	4.64
196	0	0	0		0	0	0
197	6.61	6.908	6.318		5.398	5.783	5.025
198	6.367	7.205	5.579		5.319	6.018	4.655
199	7.343	8.498	6.286		6.445	7.028	5.886
200	6.399	6.818	5.992		5.163	5.493	4.84
201	7.043	7.563	6.543		5.483	5.852	5.123
202	7.709	8.433	7.024		6.219	6.84	5.625
203	3.527	4.122	2.954		4.344	4.678	4.017
204	7.881	8.33	7.448		5.805	6.264	5.361
205	8.362	8.955	7.795		6.367	6.899	5.857
206	7.453	7.98	6.947		6.217	6.624	5.822
207	7.692	8.25	7.157		6.786	7.306	6.287
208	7.139	7.366	6.915		5.588	5.775	5.404
209	3.466	3.85	3.092		3.074	3.345	2.808
210	5.396	5.805	4.998		4.877	5.205	4.557
211	4.956	5.468	4.461		3.787	4.058	3.52
212	5.732	6.273	5.212		5.098	5.561	4.649
213	4.419	5.266	3.619		3.693	4.275	3.131
214	5.517	5.827	5.214		5.049	5.385	4.721
215	6.16	7.024	5.35		4.902	5.415	4.408
216	4.642	4.908	4.38		3.997	4.286	3.714
217	5.58	6.08	5.097		4.889	5.355	4.438
218	5.88	6.457	5.326		4.563	4.948	4.188
219	6.43	7.119	5.775		5.034	5.729	4.374
220	5.654	6.102	5.221		4.437	4.878	4.01
221	0	0	0		0	0	0
222	5.919	6.408	5.447		5.333	5.721	4.955
223	8.446	9.777	7.244		5.994	6.92	5.129
224	6.331	6.809	5.87		5.241	5.539	4.949
225	5.264	5.703	4.838		4.815	5.151	4.487
226	6.358	6.922	5.817		5.127	5.585	4.684
227	4.766	4.969	4.566		4.338	4.534	4.144
228	6.065	6.451	5.69		5.155	5.432	4.883
229	4.218	4.42	4.018		3.804	3.983	3.627
230	4.812	5.103	4.527		4.109	4.387	3.837
231	4.162	4.571	3.764		3.826	4.263	3.4
232	4.021	4.302	3.744		3.549	3.898	3.207
233	0	0	0		0	0	0
234	4.402	5.006	3.822		4.228	4.755	3.719
235	3.889	4.18	3.603		3.679	4.049	3.319
236	3.482	3.729	3.24		3.024	3.291	2.76
237	4.435	4.62	4.252		4.127	4.37	3.888
238	3.541	3.91	3.179		3.128	3.424	2.838
239	3.226	3.71	2.756		3.127	3.478	2.784
240	3.713	4.105	3.33		3.21	3.533	2.893
241	3.308	3.688	2.937		3.154	3.487	2.827
242	3.624	4.017	3.24		3.397	3.718	3.082
243	4.857	5.027	4.69		3.991	4.26	3.727
244	3.549	3.779	3.322		3.165	3.357	2.976
245	4.349	4.527	4.173		6.273	6.81	5.757
246	2.656	3.163	2.162		3.025	3.272	2.782
247	3.312	3.586	3.043		3.319	3.567	3.074
248	2.91	3.171	2.654		2.445	2.678	2.216
249	2.677	3.065	2.296		2.796	3.105	2.493
250	3.031	3.706	2.381		2.764	3.134	2.4
251	3.476	3.763	3.193		2.821	3.08	2.566
252	0	0	0		0	0	0
253	0	0	0		0	0	0
254	3.347	3.541	3.155		3.319	3.514	3.127
255	3.405	3.677	3.137		2.878	3.091	2.668
256	3.821	4.05	3.596		3.375	3.653	3.102
257	2.834	3.389	2.296		3.056	3.385	2.733
258	3.13	3.839	2.45		3.088	3.722	2.476
259	3.813	4.627	3.04		3.475	4.101	2.872
260	4.44	5.3	3.629		3.475	3.999	2.968
261	3.298	4.242	2.404		3.134	3.909	2.393
262	4.53	4.993	4.081		3.432	3.823	3.051
263	4.77	4.981	4.562		3.811	4.263	3.371
264	0	0	0		0	0	0
265	4.541	4.865	4.224		3.841	4.107	3.58
266	3.277	3.629	2.932		3.161	3.405	2.92
267	3.782	3.961	3.605		3.383	3.606	3.163
268	3.712	4.015	3.415		5.003	5.356	4.659
269	4.13	4.268	3.993		3.521	3.671	3.372
270	4.869	5.124	4.619		4.513	4.833	4.201
271	6.538	6.714	6.364		5.324	5.463	5.186
272	6.095	6.497	5.705		5.204	5.457	4.956
273	6.032	6.352	5.72		4.377	4.637	4.122
274	6.528	6.96	6.108		5.379	5.749	5.019
275	7.619	8.236	7.032		5.521	6.018	5.042
276	6.452	6.686	6.222		4.728	4.973	4.487
277	7.07	7.501	6.652		5.453	5.872	5.046
278	6.413	6.76	6.075		5.072	5.452	4.701
279	0	0	0		0	0	0
280	5.847	6.343	5.369		4.725	5.125	4.336
281	4.765	5.023	4.512		4.271	4.509	4.036
282	4.681	4.852	4.511		3.99	4.327	3.661
283	3.406	3.578	3.236		3.882	4.218	3.554
284	0	0	0		0	0	0
285	6.446	6.774	6.127		5.102	5.596	4.625
286	0	0	0		0	0	0
287	4.301	4.595	4.012		3.693	4.092	3.303
288	3.799	4.168	3.439		3.218	3.523	2.918
289	0	0	0		0	0	0
290	3.895	4.311	3.491		4.041	4.336	3.751
291	4.167	4.633	3.715		3.917	4.269	3.573
292	4.155	4.474	3.843		3.665	4.005	3.332
293	3.103	3.731	2.496		3.681	4.319	3.067
294	4.82	5.254	4.399		4.201	4.532	3.877
295	3.862	4.57	3.184		3.562	4.101	3.039
296	3.831	4.186	3.483		3.308	3.658	2.966
297	4.985	5.476	4.51		3.928	4.331	3.535
298	4.665	5.292	4.065		4.075	4.554	3.61
299	3.897	4.251	3.551		3.908	4.231	3.592
300	3.449	3.994	2.921		3.156	3.459	2.859
301	3.253	3.597	2.916		5.676	6.009	5.351
302	0	0	0		0	0	0
303	4.16	4.342	3.981		2.902	3.058	2.748
304	0	0	0		0	0	0
305	3.759	4.122	3.405		3.439	3.752	3.133
306	2.404	2.667	2.144		2.601	2.819	2.385
307	3.793	4.083	3.508		3.354	3.635	3.078
308	3.746	3.845	3.648		3.259	3.391	3.129
309	2.91	3.228	2.597		2.906	3.111	2.703
310	2.77	3.501	2.068		3.012	3.398	2.633
311	3.374	3.694	3.06		3.184	3.379	2.991
312	3.519	3.752	3.289		4.421	4.787	4.063
313	0	0	0		0	0	0
314	3.318	3.535	3.104		3.071	3.201	2.942
315	3.315	3.666	2.972		3.069	3.283	2.857
316	2.648	3.329	1.992		1.703	2.271	1.149
317	2.504	2.674	2.336		1.895	2.355	1.444

## Sheet: Fig 3. k
	Free - DNA bound		Free - C-IDR
Residue	Mean		Mean
1	0		0
2	0		0
3	0.523		0
4	0.275		0
5	0.475		0
6	0.418		0
7	0.322		0
8	0.846		0
9	0.281		0
10	0.141		0
11	0		0
12	0		0
13	0.261		0
14	0		0
15	-0.087		0
16	-0.074		0
17	0.548		0
18	0.474		0
19	0.447		0
20	0.171		0
21	0.256		0
22	0.286		0
23	0.231		0
24	0.289		0
25	0.429		0
26	0.785		0
27	0.615		0
28	0.657		0
29	0.954		0
30	0.595		0
31	0.835		0
32	0.698		0
33	1.075		0
34	1.699		0
35	0.248		0
36	3.499		0
37	4.405		0
38	0		0
39	0.766		0
40	0		0
41	0		0
42	0		0
43	0		0
44	0		0
45	0		0
46	0		0
47	0		0
48	0		0
49	0		0
50	0		0
51	0		0
52	0		0
53	0		0
54	0		0
55	0		0
56	0		0
57	0		0
58	0		0
59	0		0
60	0		0
61	0		0
62	0		0
63	0		0
64	0		0
65	0		0
66	0		0
67	0		0
68	0		0
69	0		0
70	0		0
71	0		0
72	0		0
73	0		0
74	0		0
75	0		0
76	0		0
77	0		0
78	0		0
79	0		0
80	0		0
81	0		0
82	0		0
83	0		0
84	0		0
85	0		0
86	0		0
87	0		0
88	0		0
89	0		0
90	0		0
91	0		0
92	0		0
93	0		0
94	0		0
95	0		0
96	0		0
97	0		0
98	0		0
99	0		0
100	0		0
101	0		0
102	0		0
103	0		0
104	0		0
105	0		0
106	0		0
107	0		0
108	0		0
109	0		0
110	0		0
111	0		0
112	0		0
113	0		0
114	0		0
115	0		0
116	0		0
117	0		0
118	3.51		0
119	-5.51		0
120	1.078		-0.295
121	1.336		-3.534
122	4.419		-2.644
123	2.197		-0.479
124	4.552		-2.295
125	4.403		-2.437
126	4.304		-1.812
127	0.185		1.642
128	0		0
129	1.246		-0.583
130	0.748		0.307
131	1.141		-1.713
132	2.042		-0.597
133	0.37		0.649
134	0		0
135	1.341		-0.762
136	0.399		0.131
137	0.793		0.361
138	1.195		0.054
139	0.561		-0.687
140	0.932		-0.594
141	0.608		-0.355
142	0.431		0.957
143	0.445		-0.712
144	0.806		-0.362
145	0.374		-0.703
146	0.536		-0.559
147	0.962		-0.546
148	0.566		2.162
149	0.398		-1.377
150	0.666		-0.284
151	0.69		-0.47
152	0.893		1.5
153	0.801		-0.865
154	1.302		-0.888
155	1.693		-1.088
156	2.188		-0.939
157	1.624		-1.566
158	1.072		-1.014
159	-0.176		-0.968
160	2.561		-2.679
161	3.53		-4.153
162	3.318		-2.027
163	4.476		-1.411
164	1.625		-0.523
165	-0.854		0.143
166	2.991		-2.27
167	4.638		-1.43
168	1.096		-1.824
169	1.281		-0.332
170	3.298		-2.548
171	0.256		0.415
172	2.283		-1.808
173	-1.863		-1.956
174	-1.2		-1.993
175	1.847		-1.796
176	1.576		-2.048
177	1.615		-1.991
178	0.223		-1.729
179	0.792		-1.165
180	4.079		-0.696
181	0		0
182	3.058		-1.087
183	2.505		-1.109
184	0		0
185	2.522		-0.418
186	1.777		-1.575
187	1.621		-0.551
188	2.02		-0.473
189	1.507		-0.444
190	1.61		-0.354
191	0.948		-0.609
192	1.72		0.087
193	1.404		-0.947
194	2.449		-0.783
195	2.354		-0.564
196	0		0
197	2.952		-1.212
198	3.48		-1.048
199	2.535		-0.898
200	2.625		-1.236
201	-1.484		-1.56
202	3.591		-1.49
203	1.373		0.817
204	2.012		-2.076
205	2.078		-1.995
206	3.167		-1.236
207	2.338		-0.906
208	1.567		-1.551
209	1.021		-0.392
210	2.424		-0.519
211	1.193		-1.169
212	1.339		-0.634
213	1.159		-0.726
214	2.363		-0.468
215	1.483		-1.258
216	1.633		-0.645
217	2.724		-0.691
218	2.065		-1.317
219	-0.787		-1.396
220	1.286		-1.217
221	0		0
222	1.692		-0.586
223	0.422		-2.452
224	1.112		-1.09
225	1.553		-0.449
226	1.712		-1.231
227	0.785		-0.428
228	0.63		-0.91
229	0.748		-0.414
230	1.047		-0.703
231	0.413		-0.336
232	0.362		-0.472
233	0		0
234	0.45		-0.174
235	0.668		-0.21
236	0.619		-0.458
237	0.162		-0.308
238	0.531		-0.413
239	0.589		-0.099
240	0.007		-0.503
241	0.468		-0.154
242	0.797		-0.227
243	0.605		-0.866
244	0.314		-0.384
245	0.172		1.924
246	0.619		0.369
247	0.603		0.007
248	0.702		-0.465
249	0.442		0.119
250	0.559		-0.267
251	0.398		-0.655
252	0		0
253	0		0
254	0.784		-0.028
255	0.712		-0.527
256	0.43		-0.446
257	0.658		0.222
258	0.661		-0.042
259	0.492		-0.338
260	0.075		-0.965
261	1.135		-0.164
262	0.086		-1.098
263	0.768		-0.959
264	0		0
265	1.173		-0.7
266	0.594		-0.116
267	0.635		-0.399
268	0.857		1.291
269	0.493		-0.609
270	0.213		-0.356
271	1.127		-1.214
272	0.793		-0.891
273	0.893		-1.655
274	1.048		-1.149
275	0.169		-2.098
276	0.871		-1.724
277	0.582		-1.617
278	0.068		-1.341
279	0		0
280	0.323		-1.122
281	0.535		-0.494
282	0.333		-0.691
283	0.049		0.476
284	0		0
285	2.557		-1.344
286	0		0
287	0.717		-0.608
288	1.141		-0.581
289	0		0
290	1.188		0.146
291	1.676		-0.25
292	2.304		-0.49
293	0.555		0.578
294	2.548		-0.619
295	1.439		-0.3
296	1.726		-0.523
297	1.434		-1.057
298	5.215		-0.59
299	1.648		0.011
300	0.876		-0.293
301	0.748		2.423
302	0		0
303	0.584		-1.258
304	0		0
305	0.817		-0.32
306	0.886		0.197
307	0.385		-0.439
308	0.642		-0.487
309	0.677		-0.004
310	0.6		0.242
311	0.898		-0.19
312	1.106		0.902
313	0		0
314	0.369		-0.247
315	0.291		-0.246
316	0.611		-0.945
317	0.191		-0.609
