# Supplementary material for: DNA binding redistributes activation domain ensemble and accessibility in pioneer factor Sox2
Source: Nat Commun. 2024 Feb 16;15:1445. doi: 10.1038/s41467-024-45847-2 (PMC10873366; doi:10.1038/s41467-024-45847-2)
Supplement: Supplementary file 7 — Source Data [file 41467_2024_45847_MOESM7_ESM.zip › Fig 4.xlsx]

## Sheet: Fig 4. b
1-120
0.752537	0.363245	0.63283	0.0362824	-0.0259195	-0.0180822	0.318669	0.644663	0.69755	0.510181	-0.0318901	0.0483287	0.562422	0.162865	0.357209	0.140246	0.736384	-0.00681225	0.681336	0.0989007	-0.012367	0.892011	0.0853809	0.752132	0.683741	0.564493	0.681927	0.629789	0.697544	-0.019285	0.393383	0.776174	0.696803	0.622327	0.59863	-0.0914436	-0.0115003	0.476794	0.871849	0.431908	0.595481	-0.0956258	-0.0191415	0.745314	0.305513	0.641894	0.773694	0.351456	0.131617	0.190857
1-120 + DNA
0.91893	0.261141	0.665893	-0.0892583	0.410094	0.0782103	-0.00222119	0.497322	0.372192	0.579774	0.331201	0.276731	0.602824	0.188369	0.87797	0.132761	0.386255	0.451931	0.439344	0.523894	0.716381	0.0354592	0.187386	0.510494	0.660366	0.172969	0.0981152	0.163949	-0.0145505	0.0173646	0.290707	0.499223	0.242374	0.122866	0.280058	-0.0739221	0.51552	0.286958	0.644159	0.716755	0.406102	0.574764	0.413712	0.456542	0.0213415	0.109192	-0.00330593	-0.0664284	0.107392	0.225311
1-265
0.438898	0.0589732	0.202428	0.314498	0.352949	0.423849	0.426084	0.262164	0.0200339	0.035011	0.35067	0.245974	0.395268	0.452756	-0.0815359	0.421894	0.0753593	0.400705	0.38207	0.364492	0.351967	0.526816	0.0319317	0.411328	0.325952	0.287718	0.404134	-0.057432	0.27021	0.464972	0.395532	0.698725	0.545824	0.551031	1.0089	0.380025	0.478427	-0.047686	0.473998	1.05426	0.34016	0.0050204	0.326001	0.349125	0.735622	0.490183	0.367951	0.314923	0.331316	0.49013
1-265 + DNA
0.455104	0.115877	0.242537	0.162167	0.472575	0.286345	0.300882	0.11475	0.345032	0.279855	0.374481	0.178911	0.410618	0.73458	0.35284	0.227803	0.0179183	-0.0594185	0.171942	0.826133	0.0433815	0.0716804	-0.129002	0.195028	0.144797	0.249663	0.287425	0.14592	0.105736	-0.0340419	0.0109956	-0.0302437	-0.0331962	0.314786	0.230365	0.248075	-0.0438061	0.16368	0.277714	0.125384	0.293514	0.0136142	-0.0568353	0.244715	0.17738	0.78296	0.0684581	0.3745	0.211363	0.147703
1-315
0.185127	0.0503907	0.307094	-0.029748	0.411626	0.135435	0.0618088	-0.10606	0.217171	0.00645597	0.546261	-0.0187903	0.144121	0.399945	0.512811	0.0500248	0.0526601	0.352143	0.396034	0.15551	0.338662	0.14261	0.300594	0.545908	0.122692	0.609934	-0.00866496	0.315539	-0.012952	-0.0988161	0.108	-0.0123041	0.0447104	0.023806	0.0101354	1.04114	0.028703	0.331457	-0.086088	0.0517108	-0.044762	-0.171009	0.0628385	0.0940661	0.0908864	0.145928	0.221208	0.142286	0.015085	0.168762
1-315 + DNA
-0.0838417	0.0760889	0.0698947	0.391443	0.078728	0.110798	0.170441	0.172208	0.278519	0.11259	0.0571727	0.153681	0.18733	0.234789	-0.0405907	1.05997	0.279719	0.349857	0.0308351	0.0013849	0.237919	0.128649	0.186605	0.253688	0.00937002	0.0155369	0.211801	0.27768	0.271225	0.204452	0.210394	0.855557	0.207274	0.162407	0.205952	0.0299531	0.155956	0.45421	0.481809	0.2886	0.305507	0.1606	0.255265	-0.0445644	0.40358	0.108278	0.367839	0.456782	0.152241	-0.0486573
37-120
0.92479	0.824466	0.929206	0.872259	0.88574	0.78385	0.721565	0.700356	0.821897	0.76958	0.718271	0.496304	0.891427	0.850691	0.803826	0.821197	0.723935	0.892373	0.781828	0.182122	0.798921	0.756783	0.856041	0.754616	0.749804	0.0222159	0.120991	0.872526	0.868895	0.882132	0.60739	0.399046	0.0601987	0.820558	0.943864	0.837182	0.809981	0.611057	0.989552	0.582706	0.830183	0.616499	0.780398	0.942453	0.88264	0.970929	0.694144	0.688378	0.820364	0.750362
37-120 + DNA
0.0178964	0.915546	0.976649	0.91895	-0.00389138	0.781023	0.89476	0.0152204	0.0249644	0.582235	0.863608	0.721003	0.882376	0.910748	0.931527	0.0330113	0.928392	-0.025722	0.747632	-0.0157955	0.807054	0.791936	0.856583	0.573833	0.0314676	0.502886	0.103886	0.721308	0.607534	0.848774	0.874686	0.855105	0.678312	0.845126	0.847974	0.975346	0.908948	0.751318	0.848374	0.570012	0.269689	0.797114	0.00512101	0.450612	0.785562	0.746723	1.02075	0.931556	0.962466	0.0563572
37-265
0.682304	0.436259	0.370305	0.0803588	0.634494	0.353051	0.56229	0.569696	0.546136	0.539046	0.505911	0.91043	0.78944	0.394535	0.497313	0.530105	0.327613	0.59682	0.248224	0.3833	0.565081	0.470498	0.712589	0.704139	0.555638	0.0369148	0.684906	0.621283	0.29396	0.510903	0.547438	0.391804	0.600635	0.227677	0.0522888	0.545192	0.42699	0.404494	0.1757	0.498062	0.531361	0.410304	0.210018	0.565668	0.386709	0.478988	0.447656	0.598585	0.695344	0.231828
37-265 + DNA
0.425465	0.330771	0.265959	0.273974	0.296741	0.164092	0.483421	0.115638	0.168084	0.0484633	0.149271	0.172533	0.231794	0.183129	0.0802759	0.127102	0.168168	0.229911	0.121956	0.570011	0.360317	0.425006	0.358324	0.125036	0.32226	0.117319	0.115039	0.286125	0.333898	0.166954	0.424746	0.441607	0.24096	0.102307	0.281366	0.290588	0.281436	0.203683	0.0658477	0.594017	0.436803	0.462539	0.382857	0.321651	0.0592626	0.234624	0.476881	0.748616	0.360079	0.396161
37-315
0.193932	0.46701	0.118248	0.200661	0.27695	0.246973	0.287764	0.395761	0.379881	0.570896	0.302559	0.278007	0.215897	0.492687	0.536274	0.161792	0.089608	0.370795	0.277142	0.240608	0.163867	0.357109	0.257796	0.160307	0.165881	0.23647	0.207717	0.439705	0.378438	0.519445	0.284317	-0.0965403	0.227115	0.00775025	0.325332	0.169105	0.375877	0.288577	0.497083	0.414227	0.348866	0.505131	0.257058	-0.0217533	0.580545	0.271931	0.29381	0.426348	0.470851	0.307773
37-315 + DNA
0.255696	0.103913	0.259906	0.215743	0.142472	0.227502	0.396282	0.165887	0.0337135	0.153773	0.301922	0.357459	0.251016	0.219738	0.366934	0.146444	0.203076	0.227413	0.419345	0.33324	0.253067	0.246896	0.174842	0.12154	0.197203	0.303181	0.173625	0.196592	0.480733	0.436533	0.299005	0.0144854	0.170134	0.15909	0.333013	0.360075	0.08496	0.181366	0.149362	0.338516	0.118216	0.489896	0.289935	0.11738	0.00340448	0.3928	0.224602	0.234155	0.129863	0.20032
120-213
0.649228	0.682273	0.634565	0.636951	0.682273	0.630897	0.686252	0.744606	0.613588	0.767443	0.650183	0.699504	0.765603	0.00155867	0.663667	0.655329	-0.00259596	0.15711	0.803156	0.571073	0.752229	0.693316	0.838659	0.763284	0.808912	0.754733	0.705363	0.773388	0.731384	0.75697	0.628245	0.655443	0.757106	0.702946	0.79918	0.832389	0.629862	0.592872	0.435169	0.698481	0.763912	0.72532	0.679119	0.643389	0.760787	0.759164	0.787226	0.0113405	0.809642	0.655197
120-213 + DNA
0.483314	0.349062	0.548359	0.500884	0.734705	-0.0927616	0.519311	0.487058	0.550837	0.593524	0.537612	0.808713	0.726113	0.768766	0.619657	0.0891476	-0.0650354	0.571111	0.573987	0.180417	0.563928	0.54527	0.573856	0.00471449	0.522412	0.66463	0.695895	0.509943	0.780478	0.487199	-0.0936236	-0.0239827	-0.117281	0.599323	0.307205	0.563057	0.617643	0.692746	0.355854	0.612445	0.071602	0.480062	0.603482	0.689714	0.449011	0.535488	0.697921	0.554692	0.617269	0.568357
120-265
0.944342	0.46619	0.672008	0.550986	0.716557	0.727751	0.996485	0.721947	0.461482	0.403799	0.614848	-0.0741901	0.460827	0.566628	0.488359	0.982997	0.667854	0.469138	0.152033	0.586768	0.549074	0.244494	0.619116	0.463055	0.59926	0.560838	0.695706	0.60069	0.516037	0.450898	0.573733	0.654404	0.550132	0.550277	0.0772476	0.463392	0.527216	0.495386	0.802253	0.36793	0.618218	0.579425	0.560341	0.628099	0.524496	0.00708134	0.470129	0.388106	0.867523	0.350159
120-265 + DNA
0.126113	0.198305	0.299431	0.283542	0.330576	0.774965	0.722523	0.541998	0.365468	0.285179	0.474798	0.357127	0.31874	-0.0253633	0.842634	0.839602	0.373544	0.36208	0.261313	0.327519	0.254495	0.326475	0.341759	-0.091488	-0.0614512	0.550021	0.295556	0.251201	0.46649	0.432464	0.450529	0.381557	0.28998	0.396356	0.272492	0.672337	0.686975	0.420648	0.283566	0.526042	0.129702	0.463708	0.342735	0.918158	0.307297	0.438407	0.568225	0.309444	0.413146	0.131441
120-315
0.441165	0.478977	0.520413	0.33524	0.525442	0.678535	0.389843	0.484807	0.372148	0.348828	0.53384	0.419392	0.386645	0.425419	0.414504	0.409073	0.435519	0.334442	0.543305	0.346983	0.498054	0.417936	-0.0320792	0.573231	0.348659	0.428093	0.263022	0.512349	0.578216	0.306516	0.0197529	0.366041	0.456094	0.296664	0.277876	0.553911	0.347575	0.520246	0.265908	0.175333	0.509054	0.452034	0.311719	0.608811	0.423914	0.411452	0.416449	-0.0555497	0.75267	0.439048
120-315 + DNA
0.262591	0.234988	0.270547	0.267836	0.510335	0.210423	0.344581	0.313287	0.143624	0.233326	0.322185	0.299391	0.247991	0.088327	0.295723	0.339908	0.187522	0.246852	0.114743	0.260918	0.308252	0.137415	0.2949	0.321694	0.356359	0.296706	0.147687	0.109417	0.286203	0.19009	0.455665	0.0184833	0.307254	0.379746	0.365493	0.369179	0.289318	0.420007	0.407616	0.0703358	0.237296	0.272813	0.427659	0.376213	0.193023	0.441563	0.279218	0.353358	0.258742	0.217494
159-265
0.771379	0.620731	0.610456	0.122832	0.517701	0.757852	0.479897	0.317089	0.0457424	0.836457	0.727132	0.574043	0.76727	0.713227	0.714055	0.459088	0.663739	0.631014	0.69313	0.617548	0.622178	0.59732	0.69782	0.65659	0.652708	0.474091	0.437414	0.630584	0.396207	0.713701	0.449671	0.586017	0.626047	0.564765	0.550467	0.0395351	0.624132	0.765375	0.676575	0.604534	0.571269	0.775572	0.655056	0.609602	0.782951	0.407909	0.414601	0.151181	0.564313	0.620996
159-265 + DNA
0.606248	0.655938	0.544963	0.541892	0.686592	0.620302	0.420112	0.551411	0.507048	0.472905	0.709045	0.556231	0.206406	-0.05219	0.462175	0.640629	0.429193	0.509248	0.424028	0.382571	0.551804	0.509616	0.610879	0.60721	0.514261	0.701639	0.51266	0.886182	0.700889	0.522295	0.504955	0.393727	0.668289	0.561643	0.650237	0.371766	0.48614	0.580347	0.526504	0.551765	0.575123	0.595405	0.600253	0.184436	0.49813	0.567538	0.639125	0.477266	0.886735	0.200579
265-315
0.220872	0.568886	0.542434	0.741198	0.804976	0.623642	0.436021	0.339198	0.972199	0.753255	0.612656	0.779832	0.731504	0.790464	0.496434	0.638912	0.538517	0.468912	0.678645	0.683738	0.598166	0.740542	0.739103	0.819493	0.731092	0.758446	0.744424	0.426999	0.911976	0.681715	0.614289	0.657662	0.691617	0.764779	0.750952	0.0317854	0.941644	0.718208	0.764455	0.950289	0.748278	0.933174	0.668412	0.628596	0.686796	0.535048	0.591008	0.741368	0.820319	0.745081
265-315 + DNA
0.817677	0.465742	0.639214	0.603619	0.567306	0.624919	0.700953	0.812433	0.59881	0.651064	0.593086	0.606668	0.606778	0.690333	0.638916	0.807954	0.733122	0.663362	0.495876	-0.0913216	0.474339	0.579131	0.559998	0.82346	0.665875	0.825497	0.63231	0.419823	0.639823	0.665058	0.652491	0.730264	0.771847	0.933479	0.643238	0.515571	0.709029	0.747245	0.738598	0.714795	0.68442	0.790758	0.55127	0.674547	0.788766	0.669007	-0.098238	0.707107	0.764632	0.682854
120-315 + DNA
0.262591	0.234988	0.270547	0.267836	0.510335	0.210423	0.344581	0.313287	0.143624	0.233326	0.322185	0.299391	0.247991	0.088327	0.295723	0.339908	0.187522	0.246852	0.114743	0.260918	0.308252	0.137415	0.2949	0.321694	0.356359	0.296706	0.147687	0.109417	0.286203	0.19009	0.455665	0.0184833	0.307254	0.379746	0.365493	0.369179	0.289318	0.420007	0.407616	0.0703358	0.237296	0.272813	0.427659	0.376213	0.193023	0.441563	0.279218	0.353358	0.258742	0.217494
120-315 + Nonspecific DNA
0.227156	0.143427	0.375342	0.310853	0.242636	0.296186	0.225273	0.00967247	0.307139	0.118925	0.0907359	0.0656997	0.00960882	0.152647	0.138907	0.312656	0.40133	0.179238	0.266669	0.2718	0.433394	0.282204	0.356893	0.399642	0.277806	0.349577	0.170289	0.240495	0.129752	0.0817227	0.261087	0.167122	0.428059	0.16197	0.145174	0.24623	0.128403	0.1873	0.315776	0.346138	0.263377	0.362369	0.35485	0.322693	0.0984165	0.285085	0.175809	0.424406	0.289444	0.311823
[truncated: 5,000 more columns]

## Sheet: Fig 4. d
	Experiment (E)	Simulation (E)
1-120	0.602964	0.628
1-265	0.390864	0.456
1-315	0.317874	0.352
37-120	0.814702	0.894
37-265	0.477847	0.612
37-315	0.393374	0.457
120-213	0.705262	0.666
120-265	0.551978	0.591
120-315	0.430604	0.439
159-265	0.619098	0.594
265-315	0.704913	0.682

## Sheet: Fig 4. e
	Experiment (E)	Simulation (E)
1-120	0.514513	0.611
1-265	0.254568	0.306
1-315	0.190738	0.245
37-120	0.875763	0.994
37-265	0.278862	0.433
37-315	0.219172	0.33
120-213	0.55786	0.54
120-265	0.369896	0.444
120-315	0.281933	0.335
159-265	0.551074	0.518
265-315	0.693386	0.677

## Sheet: Fig 4. f
Free		DNA bound
Simulation (E)	Experiment (E)	Simulation (E)	Experiment (E)
0.628	0.602964	0.611	0.514513
0.456	0.390864	0.306	0.254568
0.352	0.317874	0.245	0.190738
0.894	0.814702	0.994	0.875763
0.612	0.477847	0.433	0.278862
0.457	0.393374	0.33	0.219172
0.666	0.705262	0.54	0.55786
0.591	0.551978	0.444	0.369896
0.439	0.430604	0.335	0.281933
0.594	0.619098	0.518	0.551074
0.682	0.704913	0.677	0.693386
