# Supplementary material for: DNA binding redistributes activation domain ensemble and accessibility in pioneer factor Sox2
Source: Nat Commun. 2024 Feb 16;15:1445. doi: 10.1038/s41467-024-45847-2 (PMC10873366; doi:10.1038/s41467-024-45847-2)
Supplement: Supplementary file 7 — Source Data [file 41467_2024_45847_MOESM7_ESM.zip › Fig 5.xlsx]

## Sheet: Fig. 5c
	1	2	3	4	5	6	7	8	9	10	11	12	13	14	15	16	17	18	19	20	21	22	23	24	25	26	27	28	29	30	31	32	33	34	35	36	37	38	39	40	41	42	43	44	45	46	47	48	49
107	0	-0.111111	0	-0.111111	0	0.222222	0	0	0	-0.111111	0	0	0	0	0.111111	0.111111	0.111111	0	0.111111	0.222222	0.222222	0.222222	0.222222	0.222222	0.333333	0.222222	0.222222	0.222222	0.222222	0	0	0	0	0	0	0	0	0	0	0	0	0	0	0	0	0	0	0	0
108	-0.111111	-0.111111	0	0	0.111111	0.222222	0.222222	0	-0.111111	-0.111111	-0.111111	-0.111111	0	0.111111	0.111111	0	0	0	-0.111111	0.111111	0.222222	0.111111	0.111111	0.222222	0.111111	0.222222	0.222222	0.222222	0.222222	0	0	0	0	0	0	0	0	0	0	0	0	0	0	0	0	0	0	0	0
109	-0.111111	-0.222222	-0.111111	-0.222222	-0.111111	0	-0.111111	-0.222222	0	-0.111111	-0.111111	-0.111111	-0.111111	0.111111	0.111111	0.111111	0.111111	0	0.222222	0.222222	0.222222	0.222222	0	0	0.111111	0.222222	0.222222	0.222222	0.111111	0.222222	0.111111	0.111111	0	0	0	0	0	0	0	0	0	0	0	0	0	0	0	0	0
110	-0.222222	-0.222222	-0.333333	-0.333333	-0.222222	-0.222222	-0.111111	-0.222222	-0.222222	-0.222222	-0.222222	-0.111111	-0.111111	0.111111	0.222222	0.111111	0.222222	0.222222	0.222222	0.222222	0.222222	0.222222	0.111111	0.222222	0.222222	0.111111	0.111111	0.111111	0.111111	0.222222	0.222222	0.111111	0.111111	0	0	0	0	0	0	0	0	0	0	0	0	0	0	0	0
111	-0.222222	-0.111111	-0.222222	-0.111111	-0.111111	0	-0.111111	-0.111111	-0.222222	-0.222222	-0.222222	-0.111111	0.111111	0.111111	0.111111	0.222222	0.333333	0.222222	0.222222	0.222222	0.222222	0.222222	0.222222	0.222222	0.222222	0.222222	0.111111	0.111111	0.111111	0.111111	0.111111	0.111111	0	0	0	0	0	0	0	0	0	0	0	0	0	0	0	0	0
112	-0.333333	-0.222222	-0.222222	-0.222222	-0.111111	-0.222222	-0.111111	-0.222222	-0.333333	-0.333333	-0.222222	-0.222222	-0.111111	0.111111	0.222222	0.222222	0.222222	0.222222	0.222222	0.222222	0.111111	0.222222	0.222222	0.222222	0.222222	0.222222	0.222222	0.222222	0.111111	0.111111	0.111111	0.111111	0.111111	0	0	0	0	0	0	0	0	0	0	0	0	0	0	0	0
113	-0.333333	-0.222222	-0.222222	-0.111111	-0.111111	-0.111111	-0.111111	-0.222222	-0.222222	-0.222222	-0.222222	-0.222222	-0.111111	0.222222	0.222222	0.333333	0.333333	0.222222	0.222222	0.111111	0.111111	0.222222	0.222222	0.222222	0.222222	0.222222	0.222222	0.222222	0.111111	0.111111	0.222222	0.111111	0.111111	0.111111	0	0	0	0	0	0	0	0	0	0	0	0	0	0	0
114	-0.222222	-0.111111	-0.111111	-0.111111	-0.111111	0	-0.111111	-0.222222	-0.111111	-0.222222	-0.333333	-0.222222	-0.111111	0.222222	0.333333	0.333333	0.333333	0.333333	0.222222	0.111111	0.111111	0.222222	0.222222	0.222222	0.222222	0.222222	0.222222	0.222222	0.111111	0.111111	0.111111	0.111111	0.111111	0.111111	0.111111	0	0	0	0	0	0	0	0	0	0	0	0	0	0
115	-0.222222	-0.222222	-0.222222	0	0	0	-0.111111	-0.222222	-0.111111	-0.111111	-0.222222	-0.111111	0.111111	0.222222	0.222222	0.222222	0.333333	0.222222	0.222222	0.111111	0.111111	0.222222	0.222222	0.222222	0.222222	0.222222	0.222222	0.222222	0.222222	0.111111	0.111111	0.111111	0.111111	0.111111	0.222222	0.111111	0.111111	0	0	0	0	0	0	0	0	0	0	0	0
116	-0.333333	-0.111111	-0.222222	0	0	0	-0.111111	-0.222222	-0.222222	-0.222222	-0.222222	0	0	0.111111	0.222222	0.222222	0.222222	0.222222	0.222222	0.222222	0.111111	0.111111	0.222222	0.222222	0.222222	0.222222	0.333333	0.222222	0.222222	0.111111	0.222222	0.222222	0.222222	0.222222	0.222222	0.222222	0.222222	0.111111	0.111111	0.111111	0	0	0	0	0	0	0	0	0
117	-0.222222	-0.111111	-0.222222	0	0	0	-0.111111	-0.222222	-0.222222	-0.333333	-0.111111	0	0	0.111111	0.222222	0.222222	0.111111	0.111111	0.222222	0.222222	0.111111	0.111111	0.111111	0.333333	0.444444	0.444444	0.333333	0.444444	0.333333	0.333333	0.333333	0.333333	0.444444	0.222222	0.222222	0.222222	0.222222	0.222222	0.111111	0.111111	0	0	0	0	0	0	0.111111	0.111111	0
118	-0.111111	-0.111111	-0.111111	0	0	0	0	-0.111111	-0.111111	-0.111111	-0.111111	0	0	0.111111	0	0	0.111111	0.111111	0.222222	0.222222	0.222222	0.222222	0.111111	0.111111	0.333333	0.333333	0.444444	0.333333	0.444444	0.444444	0.444444	0.444444	0.444444	0.333333	0.222222	0.222222	0.222222	0.222222	0.111111	0.222222	0	0	0	0	0	0	0.111111	0.111111	0
119	-0.111111	-0.111111	-0.111111	-0.111111	0	0	-0.111111	-0.111111	0	0	0	0	0	0.111111	0.111111	0	0.111111	0.222222	0.222222	0.333333	0.333333	0.333333	0.222222	0.333333	0.444444	0.333333	0.555556	0.555556	0.444444	0.444444	0.444444	0.444444	0.555556	0.444444	0.333333	0.222222	0.333333	0.333333	0.222222	0.222222	0.222222	0	0	0.111111	0	0	0.111111	0.111111	0.111111
120	-0.111111	-0.111111	-0.111111	0	0	0	0	0	0	0	0	0	0	0.111111	0	0	0.111111	0.222222	0.222222	0.333333	0.333333	0.333333	0.444444	0.333333	0.555556	0.444444	0.555556	0.555556	0.555556	0.444444	0.444444	0.555556	0.444444	0.444444	0.333333	0.222222	0.222222	0.333333	0.333333	0.222222	0.222222	0	0	0.111111	0	0.111111	0.111111	0.111111	0.111111
121	-0.111111	-0.111111	-0.111111	0	0	0	0	0	0	0	0	0	0	0.111111	0	0	0.111111	0.111111	0.222222	0.222222	0.333333	0.333333	0.333333	0.555556	0.444444	0.444444	0.444444	0.444444	0.555556	0.444444	0.444444	0.555556	0.444444	0.444444	0.333333	0.222222	0.333333	0.333333	0.333333	0.222222	0.222222	0.111111	0.111111	0.111111	0	0.111111	0.111111	0.111111	0.111111
122	-0.111111	-0.111111	-0.111111	0	0	0	0.111111	0.111111	-0.111111	0	0.111111	0.111111	0	0	-0.111111	0	0.222222	0.222222	0.333333	0.333333	0.333333	0.333333	0.333333	0.555556	0.444444	0.444444	0.444444	0.444444	0.444444	0.555556	0.555556	0.555556	0.444444	0.333333	0.222222	0.222222	0.333333	0.333333	0.333333	0.333333	0.333333	0.222222	0.111111	0.111111	0.111111	0.111111	0.111111	0.111111	0.111111
123	-0.111111	-0.111111	-0.111111	-0.111111	-0.111111	0.111111	0.111111	0.111111	0	0.111111	0.111111	0.111111	0.111111	0.111111	0	0	0.222222	0.333333	0.333333	0.333333	0.333333	0.333333	0.333333	0.333333	0.555556	0.555556	0.444444	0.444444	0.444444	0.444444	0.555556	0.444444	0.333333	0.333333	0.222222	0.222222	0.222222	0.333333	0.333333	0.333333	0.333333	0.222222	0.111111	0.111111	0.111111	0.111111	0.111111	0.111111	0.111111
124	-0.111111	-0.111111	-0.111111	-0.111111	-0.111111	0.111111	0	0.111111	0	0	0	0	0	0	0.111111	0	0.333333	0.333333	0.444444	0.444444	0.444444	0.444444	0.333333	0.444444	0.444444	0.444444	0.555556	0.555556	0.555556	0.444444	0.444444	0.444444	0.444444	0.222222	0.222222	0.222222	0.222222	0.333333	0.222222	0.333333	0.333333	0.222222	0.111111	0.111111	0.111111	0.111111	0.222222	0.111111	0.111111
125	-0.222222	-0.111111	-0.111111	-0.111111	0	0.111111	0.111111	0.111111	0.111111	-0.111111	0	0	0	0	0.111111	0.111111	0.222222	0.333333	0.444444	0.444444	0.444444	0.444444	0.444444	0.555556	0.555556	0.555556	0.555556	0.666667	0.666667	0.555556	0.333333	0.333333	0.333333	0.333333	0.222222	0.222222	0.222222	0.222222	0.222222	0.222222	0.222222	0.222222	0.111111	0.111111	0.111111	0.111111	0.333333	0.222222	0.111111
126	-0.333333	-0.222222	-0.222222	-0.111111	0	0.111111	0.111111	0.111111	-0.111111	-0.111111	0	0	0	0	0.111111	0.222222	0.222222	0.333333	0.444444	0.444444	0.444444	0.444444	0.444444	0.444444	0.555556	0.555556	0.555556	0.555556	0.555556	0.555556	0.444444	0.444444	0.444444	0.444444	0.222222	0.222222	0.222222	0.222222	0.222222	0.222222	0.222222	0.222222	0.222222	0.222222	0.111111	0.111111	0.222222	0.222222	0.222222
127	-0.333333	-0.333333	-0.222222	-0.222222	-0.222222	0	0.111111	0	-0.111111	-0.111111	0	-0.111111	-0.111111	0	0	0.222222	0.222222	0.222222	0.333333	0.333333	0.444444	0.444444	0.444444	0.555556	0.555556	0.555556	0.555556	0.555556	0.555556	0.555556	0.444444	0.444444	0.444444	0.333333	0.222222	0.222222	0.222222	0.222222	0.222222	0.222222	0.222222	0.333333	0.222222	0.222222	0.111111	0.111111	0.222222	0.222222	0.111111
128	-0.222222	-0.222222	-0.333333	-0.222222	-0.111111	-0.111111	-0.111111	-0.111111	-0.111111	-0.111111	-0.111111	-0.111111	0	0	0	0	-0.111111	0.111111	0.222222	0.222222	0.333333	0.333333	0.444444	0.444444	0.555556	0.555556	0.555556	0.666667	0.666667	0.444444	0.333333	0.444444	0.444444	0.444444	0.222222	0.222222	0.222222	0.222222	0.222222	0.222222	0.111111	0.222222	0.222222	0.222222	0.111111	0.222222	0.222222	0.222222	0.222222
129	-0.333333	-0.333333	-0.333333	-0.222222	-0.111111	0	-0.111111	-0.222222	-0.111111	-0.111111	-0.111111	0	0	0	-0.111111	-0.111111	0.222222	0.111111	0.111111	0.333333	0.444444	0.222222	0.444444	0.555556	0.555556	0.555556	0.555556	0.555556	0.555556	0.555556	0.444444	0.444444	0.444444	0.444444	0.333333	0.333333	0.222222	0.222222	0.222222	0.222222	0.222222	0.333333	0.222222	0.222222	0.222222	0.222222	0.222222	0.333333	0.333333
130	-0.333333	-0.222222	-0.222222	-0.222222	0	0	-0.222222	-0.111111	-0.111111	-0.111111	-0.111111	0	0	0	-0.111111	-0.222222	0	0	0	0	0.111111	0.333333	0.444444	0.555556	0.555556	0.555556	0.555556	0.555556	0.555556	0.333333	0.444444	0.444444	0.444444	0.444444	0.444444	0.444444	0.333333	0.333333	0.222222	0.222222	0.222222	0.222222	0.222222	0.222222	0.333333	0.333333	0.222222	0.333333	0.333333
131	-0.222222	-0.222222	-0.333333	-0.111111	-0.111111	-0.111111	-0.222222	-0.111111	-0.111111	-0.111111	-0.111111	-0.111111	0	-0.111111	0	-0.111111	-0.111111	0	0	0	0	0.333333	0.222222	0.222222	0.444444	0.555556	0.555556	0.555556	0.444444	0.444444	0.333333	0.444444	0.444444	0.444444	0.444444	0.444444	0.333333	0.333333	0.333333	0	0.111111	0.111111	0.111111	0.111111	0.222222	0.222222	0.222222	0.333333	0.222222
132	-0.333333	-0.222222	-0.222222	-0.222222	-0.111111	0	-0.222222	-0.111111	-0.111111	-0.111111	-0.111111	-0.111111	0	0	-0.111111	-0.111111	-0.111111	0	0	0	0.111111	0.333333	0.222222	0.222222	0.444444	0.444444	0.555556	0.555556	0.444444	0.444444	0.333333	0.333333	0.444444	0.444444	0.444444	0.333333	0.222222	0.111111	0.222222	0	0.111111	0.111111	0.111111	0.111111	0.222222	0.222222	0.222222	0.222222	0.222222
133	-0.111111	-0.222222	-0.222222	-0.222222	-0.222222	-0.111111	-0.222222	-0.111111	-0.111111	-0.111111	-0.111111	-0.111111	0	0	-0.111111	-0.111111	-0.111111	0	0	0.111111	0.111111	0.111111	0.111111	0.222222	0.333333	0.444444	0.444444	0.444444	0.444444	0.333333	0.333333	0.333333	0.333333	0.444444	0.444444	0.222222	0.222222	0.111111	0	0	0.111111	0.111111	0.111111	0.222222	0.222222	0.222222	0.222222	0.222222	0.222222
134	-0.222222	-0.222222	-0.111111	-0.222222	-0.111111	-0.111111	-0.111111	-0.111111	-0.111111	-0.111111	-0.111111	-0.222222	-0.222222	0	-0.111111	-0.111111	-0.111111	-0.111111	0	0.111111	0.111111	0.111111	0.111111	0.222222	0.222222	0.444444	0.444444	0.444444	0.444444	0.333333	0.333333	0.333333	0.333333	0.333333	0.444444	0.222222	0.111111	0.111111	0.111111	0.111111	0.222222	0.111111	0.222222	0.222222	0.222222	0.222222	0.222222	0.222222	0.222222
135	-0.111111	-0.111111	-0.111111	-0.111111	-0.111111	0	0	0	0	-0.222222	-0.222222	-0.222222	-0.222222	-0.222222	-0.111111	-0.111111	-0.111111	-0.111111	0.111111	0.222222	0.222222	0.222222	0.111111	0.222222	0.222222	0.333333	0.333333	0.444444	0.333333	0.333333	0.222222	0.333333	0.444444	0.333333	0.111111	0.111111	0.111111	0.111111	0.111111	0.111111	0.111111	0.111111	0.111111	0.222222	0.222222	0.111111	0.111111	0.222222	0.111111
136	-0.111111	-0.111111	-0.111111	-0.111111	-0.111111	0	-0.111111	-0.111111	-0.111111	-0.222222	-0.222222	-0.222222	-0.222222	-0.222222	-0.111111	-0.222222	0	0	0.222222	0.222222	0.222222	0.222222	0.222222	0	0.111111	0.111111	0.111111	0.333333	0.333333	0.222222	0.222222	0.222222	0.333333	0.222222	0.222222	0.111111	0.111111	0.111111	0.111111	0.111111	0.111111	0	0.222222	0.222222	0.111111	0.111111	0	0.222222	0.111111
137	-0.222222	-0.111111	-0.111111	-0.111111	-0.111111	-0.222222	-0.222222	-0.222222	-0.111111	-0.111111	-0.222222	-0.222222	-0.222222	-0.222222	-0.222222	-0.111111	-0.111111	-0.111111	0	0.111111	0.111111	0.111111	0.111111	0.111111	0	0	-0.111111	0.222222	0.111111	0	0.111111	0.111111	0.222222	0.222222	0.222222	0.111111	0.111111	0.111111	0.111111	0.111111	0.111111	0.111111	0.222222	0.222222	0.111111	0.111111	-0.111111	0	0.111111
138	-0.111111	-0.222222	-0.222222	-0.222222	-0.111111	-0.222222	-0.222222	-0.222222	-0.222222	-0.111111	-0.111111	-0.111111	-0.222222	-0.222222	-0.111111	-0.222222	-0.111111	-0.111111	-0.111111	0.111111	0.111111	0.111111	0.111111	0.111111	0.111111	-0.222222	-0.222222	-0.222222	-0.111111	0	0.111111	0.111111	0.111111	0.222222	0.222222	0.222222	0.111111	0.111111	0.111111	0.111111	0.111111	0.111111	0.111111	0.111111	0.111111	0.111111	0	0	0
139	-0.222222	-0.222222	-0.222222	-0.222222	-0.222222	-0.111111	-0.222222	-0.222222	-0.222222	-0.222222	-0.222222	-0.111111	-0.111111	-0.222222	-0.222222	-0.222222	-0.111111	-0.111111	-0.111111	0.111111	0.111111	0.111111	0	0.111111	-0.111111	-0.111111	-0.111111	-0.111111	0	0	0.111111	0.111111	0	0.111111	0.111111	0.222222	0.222222	0	0.222222	0.222222	0.111111	0.111111	0.111111	0	-0.111111	0	0	0	0
140	-0.222222	-0.222222	-0.222222	-0.111111	-0.111111	-0.111111	-0.222222	-0.222222	-0.222222	-0.333333	-0.333333	-0.444444	-0.333333	-0.222222	-0.111111	-0.222222	-0.111111	-0.111111	-0.111111	0	0.111111	-0.111111	-0.111111	0	-0.111111	-0.111111	-0.111111	-0.111111	0	0	0.111111	-0.111111	0	0	0	0.111111	0.111111	0.111111	0.111111	0.111111	0.111111	0	0.111111	0	0	0	0	0	0
141	-0.222222	-0.222222	-0.222222	-0.111111	-0.111111	-0.111111	-0.111111	-0.111111	-0.111111	-0.333333	-0.222222	-0.333333	-0.333333	-0.333333	-0.333333	-0.222222	-0.222222	-0.111111	-0.111111	0	-0.222222	-0.111111	-0.111111	0	-0.111111	-0.111111	-0.111111	-0.111111	-0.111111	-0.111111	0.111111	0	-0.111111	-0.111111	-0.111111	0	0.111111	0.111111	0	0	-0.111111	0.111111	0.111111	0	0	0	-0.111111	0	0
142	-0.222222	-0.222222	-0.222222	-0.222222	-0.111111	-0.111111	-0.111111	-0.111111	-0.111111	-0.222222	-0.222222	-0.222222	-0.333333	-0.333333	-0.333333	-0.333333	-0.333333	-0.222222	-0.222222	-0.222222	-0.111111	-0.111111	0	-0.222222	-0.111111	-0.111111	-0.111111	-0.111111	-0.111111	-0.222222	-0.111111	-0.222222	-0.333333	-0.222222	-0.222222	-0.222222	-0.111111	0	-0.111111	-0.111111	-0.111111	0	0.111111	0.111111	0	0	-0.222222	-0.222222	0.111111
143	-0.333333	-0.222222	-0.333333	-0.222222	-0.111111	0	-0.222222	-0.222222	-0.222222	-0.222222	-0.222222	-0.222222	-0.333333	-0.333333	-0.333333	-0.333333	-0.333333	-0.222222	-0.222222	-0.222222	-0.111111	-0.111111	-0.111111	-0.111111	-0.111111	-0.111111	-0.111111	-0.111111	-0.111111	-0.222222	-0.222222	-0.333333	-0.333333	-0.333333	-0.222222	-0.222222	-0.222222	-0.111111	-0.111111	-0.222222	-0.111111	-0.111111	0.111111	0	0	0	-0.222222	-0.111111	0.111111
144	-0.333333	-0.222222	-0.333333	-0.111111	0	0	-0.111111	-0.222222	-0.222222	-0.222222	-0.222222	-0.222222	-0.333333	-0.333333	-0.333333	-0.333333	-0.333333	-0.222222	-0.222222	-0.111111	-0.111111	0	-0.111111	-0.111111	-0.111111	-0.111111	-0.111111	-0.111111	-0.111111	-0.222222	-0.222222	-0.333333	-0.333333	-0.333333	-0.222222	-0.222222	0	-0.111111	-0.111111	-0.111111	-0.111111	-0.111111	0.111111	0	0	0	0	-0.111111	0
145	-0.222222	-0.222222	-0.222222	-0.111111	-0.111111	-0.222222	-0.222222	-0.222222	-0.333333	-0.222222	-0.222222	-0.222222	-0.333333	-0.333333	-0.222222	-0.222222	-0.222222	-0.222222	0	0	-0.111111	-0.333333	-0.222222	0	-0.111111	0	-0.111111	-0.111111	-0.222222	-0.333333	-0.333333	-0.333333	-0.222222	-0.222222	-0.222222	-0.111111	-0.111111	0	-0.222222	-0.222222	-0.111111	-0.111111	0	-0.111111	0	0	-0.111111	-0.111111	-0.111111
146	-0.222222	-0.222222	-0.222222	-0.222222	0	-0.111111	-0.222222	-0.333333	-0.333333	-0.333333	-0.222222	-0.222222	-0.222222	-0.333333	-0.222222	-0.222222	-0.222222	-0.222222	-0.111111	0	-0.111111	-0.111111	-0.111111	-0.111111	-0.111111	-0.111111	-0.111111	-0.111111	-0.222222	-0.333333	-0.333333	-0.222222	-0.222222	-0.222222	-0.222222	-0.111111	-0.111111	-0.111111	-0.111111	-0.222222	-0.111111	-0.111111	-0.111111	-0.222222	-0.111111	-0.111111	-0.111111	-0.111111	-0.111111
147	-0.222222	-0.222222	-0.222222	-0.111111	0	-0.111111	-0.222222	-0.333333	-0.333333	-0.333333	-0.222222	-0.222222	-0.222222	-0.222222	-0.222222	-0.222222	-0.222222	-0.222222	0	0	0	-0.111111	0.111111	-0.111111	-0.111111	-0.111111	-0.111111	-0.111111	-0.111111	-0.222222	-0.222222	-0.222222	-0.222222	-0.222222	-0.222222	-0.222222	0	0	-0.111111	-0.111111	-0.111111	-0.111111	0	-0.222222	-0.222222	-0.222222	-0.111111	-0.111111	-0.222222
148	-0.222222	-0.111111	-0.111111	-0.111111	0	0	0	-0.111111	-0.111111	-0.222222	-0.222222	-0.111111	-0.222222	-0.222222	-0.222222	-0.111111	-0.111111	-0.111111	0.111111	0.111111	0.111111	0.111111	0.111111	0.111111	0.111111	0	-0.111111	-0.111111	-0.111111	-0.222222	-0.222222	-0.222222	-0.222222	-0.222222	-0.222222	-0.111111	0	-0.111111	0	0	-0.111111	-0.111111	-0.111111	-0.222222	-0.222222	-0.222222	-0.111111	-0.111111	-0.222222
149	-0.111111	-0.111111	-0.111111	0	0	0	0	0	-0.222222	-0.111111	-0.111111	0	-0.111111	-0.111111	-0.111111	-0.111111	-0.111111	-0.111111	0	0	0.111111	0	0.111111	0.111111	0	0	-0.111111	-0.111111	-0.111111	-0.111111	-0.111111	-0.222222	-0.222222	-0.222222	-0.222222	-0.111111	0	-0.111111	0	0	-0.111111	-0.111111	-0.222222	-0.444444	-0.222222	-0.222222	-0.111111	-0.111111	-0.222222
150	-0.111111	-0.111111	-0.111111	0	0	0	-0.111111	-0.111111	-0.111111	-0.111111	0	0	0.111111	0	-0.111111	-0.111111	-0.111111	-0.111111	-0.111111	0	0.111111	0.222222	0.111111	0.111111	0	-0.111111	0	0	0	-0.111111	-0.111111	-0.222222	-0.222222	-0.222222	-0.222222	-0.111111	0	0	0	0	-0.111111	-0.222222	-0.111111	-0.222222	-0.111111	-0.111111	-0.111111	0	0
151	-0.111111	-0.111111	0	0	0	-0.111111	-0.111111	0	0	-0.111111	0.111111	0.111111	0.111111	0.111111	0	-0.111111	-0.111111	-0.111111	0	0.111111	0.111111	0	0.111111	0.111111	0.111111	-0.111111	0	0	0.111111	0	-0.111111	-0.111111	-0.111111	-0.111111	-0.111111	-0.111111	0	0	0	-0.111111	-0.222222	-0.222222	-0.111111	-0.111111	0	0	-0.111111	0.111111	0.111111
152	-0.111111	0.111111	0.111111	0.111111	0.111111	-0.111111	0	0	0	0	0	0	0	0.111111	0.111111	0.111111	-0.111111	0	0	0	0	0.111111	0.111111	0.111111	0.111111	0	0	0	0	-0.111111	-0.222222	-0.111111	0	-0.111111	-0.111111	-0.111111	0	0.111111	0	0	0	-0.111111	-0.111111	0.111111	0.111111	0.111111	-0.111111	0	0.111111
153	-0.111111	0	0	-0.111111	-0.111111	-0.111111	-0.111111	0	0	0	0	0	0	0	0	0	0.111111	0	0	0	0	0.111111	0.111111	0.111111	0.111111	0	0	0	-0.111111	-0.222222	-0.222222	-0.111111	-0.111111	-0.111111	-0.111111	0	0	0	0.111111	0.111111	0	-0.111111	0	0.111111	0.111111	0.111111	0.111111	0.111111	0.111111
154	-0.111111	0	0	-0.111111	-0.111111	-0.111111	-0.111111	0	0	0	0	0	0	0	0	0.111111	0.111111	0	0	0	0	-0.111111	0.111111	0.111111	0.111111	0	0	-0.111111	-0.111111	-0.111111	-0.222222	-0.111111	-0.111111	0	0	0.111111	0	0	0.111111	0.111111	0.111111	0	0.222222	0.222222	0.111111	0.111111	0	0.111111	0.222222
155	0	0	0	0	0	-0.111111	-0.111111	0	0	0	0	0	0	0.111111	0.111111	0.111111	0.111111	0.111111	-0.111111	-0.111111	-0.111111	-0.111111	0	0	0	0	0	-0.111111	-0.111111	-0.111111	0	-0.111111	-0.111111	0.111111	0.111111	0.111111	0	0	0.111111	0.111111	0.111111	0.222222	0.333333	0.222222	0.222222	0.111111	0.111111	0.111111	0.111111
156	-0.111111	0	0	-0.111111	-0.111111	-0.111111	-0.111111	-0.111111	0	0	0	0	0	0.111111	0.222222	0.111111	0.111111	0.111111	0	-0.111111	-0.111111	-0.111111	-0.111111	0	0	-0.111111	-0.111111	-0.111111	-0.111111	-0.222222	0	0	-0.111111	0.111111	0.111111	0.111111	0.111111	0.111111	0.222222	0.111111	0.222222	0.222222	0.333333	0.222222	0.111111	0.111111	0.111111	0.111111	0.111111
157	0	0	0	0	0	-0.111111	-0.111111	-0.111111	-0.111111	-0.111111	0	0	0	0.111111	0.222222	0.222222	0	0	0	-0.111111	-0.111111	-0.111111	-0.111111	-0.111111	-0.111111	-0.111111	0	0	-0.111111	-0.111111	0	0	0.111111	0.111111	0.111111	0.111111	0.222222	0.333333	0.222222	0.222222	0.222222	0.222222	0.222222	0.111111	0.111111	0.111111	0.111111	0.111111	0.111111
158	0.111111	0	0	0	0	-0.111111	-0.111111	-0.111111	-0.111111	-0.111111	0	0.111111	0.111111	0.222222	0.222222	0.111111	0	0	0	-0.111111	-0.111111	-0.111111	-0.111111	-0.111111	-0.111111	-0.111111	0	0	0	0	0	0	0	0.111111	0.111111	0.111111	0.111111	0.111111	0.111111	0.111111	0.111111	0.222222	0.111111	0.111111	0.111111	0.111111	0.111111	0.111111	0.111111
159	-0.111111	-0.111111	-0.111111	-0.111111	-0.111111	-0.111111	-0.111111	-0.111111	-0.111111	-0.222222	-0.111111	0	-0.111111	0.111111	0.111111	0	0	0	0	-0.111111	-0.111111	-0.111111	-0.111111	-0.111111	-0.111111	-0.111111	-0.111111	0	-0.111111	-0.222222	0	0	0	0.111111	0.111111	0.222222	0.111111	0.111111	0.111111	0.111111	0.111111	0.111111	0.111111	0.111111	0.111111	0.111111	0	0.111111	0.111111
160	-0.111111	0	-0.111111	-0.222222	-0.222222	-0.222222	-0.111111	-0.111111	0	-0.111111	-0.111111	-0.111111	-0.111111	0	0	0	0	0	0	0	-0.111111	-0.111111	-0.111111	-0.111111	-0.111111	-0.111111	-0.111111	-0.111111	-0.111111	-0.111111	-0.111111	-0.111111	0	-0.111111	0.222222	0.111111	0.111111	0	0.111111	-0.111111	0	0.111111	0.111111	0	0	0	0	0	0.111111
161	0	0	-0.111111	0	0	0	-0.111111	-0.111111	0	0	-0.111111	-0.111111	-0.111111	0	0	0	0	0	0	0	0	0	-0.111111	0	-0.111111	0	-0.111111	-0.111111	-0.111111	-0.111111	-0.111111	0	0	0.111111	0	0.111111	0.111111	0	0	-0.111111	0	0	-0.111111	-0.222222	-0.111111	0	0	0	0
162	0	0	0	0	0	0	0	0	0	0	-0.111111	-0.111111	-0.111111	0	0.111111	0.111111	0	0	0	0	0	0	0	0	0	0	0	-0.111111	-0.111111	-0.111111	0	0.111111	0.111111	0.111111	0.111111	0.111111	0.111111	0	0	0	0	-0.111111	-0.111111	-0.222222	-0.222222	-0.222222	-0.111111	0	0
163	0	0	-0.111111	0	0	0	-0.111111	0	0	0	0	0	0	0	0	0	0	0	0	-0.111111	-0.111111	-0.111111	-0.111111	0.111111	0	0	-0.111111	0	0	0	-0.111111	-0.111111	0	0	0	-0.111111	-0.111111	-0.111111	-0.111111	-0.111111	-0.111111	0	0	0	-0.111111	-0.222222	-0.333333	-0.222222	-0.111111
164	0	0	-0.111111	0	0	0	-0.111111	-0.111111	-0.111111	0	0	-0.111111	-0.111111	0	0	0.111111	0	0	0	0	-0.111111	-0.111111	-0.111111	0.111111	0	0	0	0	0	0	-0.111111	-0.111111	0	0	0	-0.111111	-0.111111	-0.111111	-0.111111	-0.111111	-0.111111	-0.111111	-0.111111	-0.111111	-0.222222	-0.222222	-0.333333	-0.333333	-0.111111
165	0.111111	0	0	0	0	0	-0.111111	-0.111111	-0.111111	-0.111111	-0.111111	0	0	0	0.111111	0.111111	0	0	0	0	0	0	0.111111	0.111111	0.111111	0	0.111111	0.111111	0.111111	0	-0.111111	-0.222222	-0.111111	-0.111111	-0.111111	-0.111111	-0.111111	-0.111111	-0.111111	-0.111111	-0.111111	-0.111111	-0.111111	-0.111111	-0.111111	-0.222222	-0.333333	-0.222222	-0.111111
166	0	0	-0.111111	-0.111111	-0.111111	-0.111111	-0.111111	-0.111111	-0.111111	-0.111111	-0.111111	0	-0.111111	0	0	0	0	0	0	0	0	0	0	0.111111	0	0	0	0	0	-0.111111	0	0	0	0.111111	0	0	0	-0.222222	-0.111111	-0.222222	-0.111111	-0.111111	-0.111111	-0.111111	-0.111111	-0.111111	-0.222222	-0.222222	-0.111111
167	0	0.111111	0.111111	0	0	0	-0.111111	-0.111111	-0.111111	-0.111111	0	-0.111111	0	0.111111	0.111111	0	0	0	0	0	0	0	0.111111	0.111111	0	0.111111	0.111111	0	0	0	-0.111111	-0.111111	-0.111111	-0.111111	-0.111111	0	0	-0.111111	-0.111111	-0.222222	-0.111111	0	0	0	0	-0.222222	-0.222222	-0.222222	-0.222222
168	0.111111	0.111111	0.111111	0	0	0	-0.111111	-0.111111	-0.111111	-0.111111	0	0	0	0	0.111111	0	0	0	0	0	0	0	0.111111	0.222222	0.111111	0.111111	0.111111	0.111111	0	-0.111111	0	-0.111111	-0.111111	-0.111111	0	-0.111111	0	-0.111111	0	-0.111111	0	0	-0.111111	0	0	-0.222222	-0.222222	-0.222222	-0.222222
169	0.111111	0.111111	0.111111	0	0	-0.111111	-0.111111	-0.111111	0	0	0	-0.111111	0	0	-0.111111	0	0	0	0	0	0	0	0	-0.111111	-0.111111	0	0.111111	0.111111	0	-0.222222	-0.222222	-0.111111	-0.111111	-0.111111	0	-0.111111	-0.111111	-0.111111	-0.111111	-0.111111	-0.111111	0	0	-0.111111	-0.111111	-0.222222	-0.222222	-0.222222	-0.222222
170	0	0	-0.111111	0	0	-0.111111	-0.111111	0	0	0	0	0	0	0	0	0	0	0	0	0	0	0	0	0	0	0	0	0	-0.111111	-0.222222	-0.222222	-0.111111	-0.111111	-0.111111	0	0	-0.111111	-0.222222	-0.111111	-0.111111	-0.111111	0	-0.111111	-0.111111	-0.111111	-0.111111	-0.222222	-0.222222	-0.222222
171	0	-0.111111	-0.111111	0	0.111111	-0.111111	0	0	0	0	0	0	0	0	0	0.111111	0	0	0	0	0	0	0	0.111111	0.111111	0	0	-0.111111	-0.111111	-0.111111	-0.222222	-0.111111	-0.111111	-0.111111	0	-0.111111	-0.111111	-0.222222	0	-0.111111	0	-0.111111	-0.111111	-0.111111	-0.111111	-0.222222	-0.222222	-0.222222	-0.222222
172	0	0	-0.111111	-0.111111	0	-0.111111	0	0	0	0	0	0	0	0	0	0	0	0	0	0	0	0	0	-0.111111	-0.111111	0	0	-0.111111	-0.222222	-0.222222	-0.111111	-0.111111	-0.111111	-0.111111	-0.111111	-0.111111	-0.111111	-0.111111	-0.111111	-0.111111	-0.111111	-0.111111	-0.111111	-0.111111	-0.111111	-0.222222	-0.222222	-0.222222	-0.222222
173	-0.222222	-0.222222	-0.222222	-0.111111	0	0	0	0	0	0	0	0	0	0	0	0	0	0	0	0	0	0	-0.111111	-0.222222	-0.111111	-0.111111	-0.111111	-0.111111	-0.111111	-0.222222	-0.111111	-0.111111	-0.111111	-0.111111	-0.111111	-0.111111	-0.111111	-0.111111	-0.222222	-0.444444	-0.333333	-0.111111	-0.222222	-0.111111	-0.111111	-0.222222	-0.222222	-0.222222	-0.222222
174	-0.222222	-0.111111	0	0	0	0	0	0	0	0	0	0	0	0	0	0	-0.111111	-0.111111	0	0	0	-0.111111	-0.222222	-0.222222	-0.222222	-0.111111	-0.111111	-0.111111	-0.222222	-0.222222	-0.111111	-0.111111	-0.111111	-0.111111	-0.111111	-0.111111	-0.111111	-0.222222	-0.333333	-0.333333	-0.333333	-0.333333	-0.222222	-0.222222	-0.111111	-0.111111	-0.222222	-0.111111	-0.333333
175	-0.444444	-0.333333	-0.222222	-0.111111	0	0	0	0	0	0	0	0	0	0	0	-0.111111	-0.111111	-0.111111	-0.111111	-0.222222	-0.222222	-0.222222	-0.222222	-0.222222	-0.222222	-0.111111	-0.222222	-0.222222	-0.222222	-0.111111	-0.222222	-0.222222	-0.111111	-0.222222	-0.222222	-0.222222	-0.333333	-0.333333	-0.333333	-0.333333	-0.333333	-0.444444	-0.333333	-0.333333	-0.222222	-0.222222	-0.222222	-0.222222	-0.333333
176	-0.444444	-0.333333	-0.111111	-0.111111	0	0	0	0	0	0	0	0	0	0	0	0	-0.111111	-0.111111	0	-0.111111	-0.111111	-0.111111	-0.222222	-0.222222	-0.111111	-0.111111	-0.111111	-0.222222	-0.111111	-0.222222	-0.222222	-0.222222	-0.222222	-0.222222	-0.222222	-0.333333	-0.333333	-0.333333	-0.333333	-0.333333	-0.333333	-0.444444	-0.333333	-0.333333	-0.222222	-0.222222	-0.333333	-0.222222	-0.222222
177	-0.333333	-0.222222	-0.222222	-0.222222	-0.111111	-0.222222	-0.222222	0	0	0	0	0	0	0	0	0	-0.111111	-0.111111	-0.111111	-0.222222	-0.111111	-0.111111	-0.222222	-0.222222	-0.222222	-0.111111	-0.222222	-0.111111	-0.222222	-0.111111	-0.222222	-0.222222	-0.111111	-0.333333	-0.333333	-0.333333	-0.333333	-0.333333	-0.333333	-0.333333	-0.444444	-0.333333	-0.333333	-0.333333	-0.333333	-0.444444	-0.333333	-0.333333	-0.444444
178	-0.222222	-0.111111	-0.222222	-0.222222	-0.222222	-0.222222	-0.222222	-0.111111	0	0	0	0	0	0	0	0	-0.222222	-0.222222	-0.111111	-0.111111	-0.111111	-0.111111	-0.111111	-0.111111	-0.111111	-0.222222	-0.222222	-0.111111	-0.111111	-0.222222	-0.111111	-0.222222	-0.222222	-0.333333	-0.333333	-0.333333	-0.333333	-0.333333	-0.333333	-0.333333	-0.444444	-0.333333	-0.333333	-0.333333	-0.444444	-0.444444	-0.333333	-0.444444	-0.444444
179	-0.222222	-0.222222	-0.222222	-0.222222	-0.222222	-0.222222	-0.222222	-0.111111	-0.111111	0	0	0	0	0	0	-0.111111	-0.222222	-0.222222	-0.222222	-0.111111	-0.111111	-0.111111	-0.111111	-0.111111	-0.222222	-0.222222	-0.111111	-0.111111	-0.111111	-0.222222	-0.222222	-0.222222	-0.333333	-0.333333	-0.333333	-0.333333	-0.333333	-0.333333	-0.333333	-0.444444	-0.444444	-0.333333	-0.333333	-0.333333	-0.444444	-0.444444	-0.333333	-0.333333	-0.333333
180	-0.111111	-0.111111	-0.222222	-0.222222	-0.222222	-0.222222	-0.222222	-0.222222	-0.222222	-0.111111	-0.111111	-0.111111	0	0	-0.111111	-0.222222	-0.222222	-0.333333	-0.333333	-0.333333	-0.222222	-0.111111	-0.111111	-0.222222	-0.222222	-0.222222	-0.222222	-0.111111	-0.111111	-0.222222	-0.222222	-0.222222	-0.222222	-0.333333	-0.333333	-0.222222	-0.333333	-0.222222	-0.444444	-0.444444	-0.333333	-0.333333	-0.444444	-0.444444	-0.333333	-0.333333	-0.333333	-0.333333	-0.333333
181	-0.222222	-0.222222	-0.222222	-0.222222	-0.222222	-0.222222	-0.222222	-0.222222	-0.222222	0	-0.111111	-0.111111	0	0	-0.111111	-0.222222	-0.222222	-0.333333	-0.333333	-0.222222	-0.333333	-0.222222	-0.222222	-0.333333	-0.222222	-0.111111	-0.111111	-0.111111	-0.111111	-0.333333	-0.333333	-0.333333	-0.333333	-0.333333	-0.333333	-0.333333	-0.444444	-0.444444	-0.444444	-0.444444	-0.444444	-0.333333	-0.444444	-0.444444	-0.333333	-0.333333	-0.333333	-0.222222	-0.222222
182	-0.333333	-0.222222	-0.222222	-0.333333	-0.222222	-0.222222	-0.222222	-0.222222	-0.222222	-0.111111	-0.111111	-0.111111	0	0	-0.111111	-0.222222	-0.222222	-0.222222	-0.333333	-0.222222	-0.222222	-0.222222	-0.222222	-0.333333	-0.222222	-0.222222	-0.222222	-0.111111	-0.222222	-0.333333	-0.333333	-0.333333	-0.333333	-0.333333	-0.333333	-0.333333	-0.444444	-0.333333	-0.444444	-0.444444	-0.444444	-0.333333	-0.222222	-0.222222	-0.333333	-0.333333	-0.222222	-0.222222	-0.222222
183	-0.222222	-0.222222	-0.222222	-0.222222	-0.222222	-0.111111	-0.111111	-0.222222	-0.222222	-0.222222	-0.222222	-0.222222	0	0	-0.111111	-0.222222	-0.222222	-0.222222	-0.222222	-0.333333	-0.333333	-0.333333	-0.333333	-0.333333	-0.333333	-0.333333	-0.222222	-0.222222	-0.222222	-0.333333	-0.333333	-0.333333	-0.333333	-0.333333	-0.333333	-0.222222	-0.333333	-0.333333	-0.444444	-0.444444	-0.333333	-0.222222	-0.222222	-0.333333	-0.333333	-0.333333	-0.222222	-0.222222	-0.222222
184	-0.222222	-0.222222	-0.222222	-0.111111	-0.111111	-0.111111	-0.111111	-0.222222	-0.222222	-0.111111	-0.111111	0	0	0	-0.111111	-0.222222	-0.222222	-0.222222	-0.222222	-0.333333	-0.333333	-0.333333	-0.333333	-0.333333	-0.222222	-0.111111	-0.111111	0	0	-0.222222	-0.333333	-0.333333	-0.222222	-0.222222	-0.222222	-0.333333	-0.333333	-0.333333	-0.333333	-0.333333	-0.222222	-0.222222	-0.222222	-0.222222	-0.222222	-0.333333	-0.333333	-0.222222	-0.222222
185	-0.222222	-0.222222	-0.111111	-0.111111	-0.111111	-0.111111	-0.111111	-0.222222	-0.222222	-0.222222	-0.222222	-0.111111	0	0	-0.111111	-0.222222	-0.222222	-0.222222	-0.222222	-0.333333	-0.222222	-0.222222	-0.111111	-0.111111	-0.111111	-0.111111	0	0	-0.111111	-0.111111	-0.111111	-0.222222	-0.222222	-0.222222	-0.333333	-0.333333	-0.333333	-0.333333	-0.333333	-0.333333	-0.222222	-0.222222	-0.222222	-0.222222	-0.222222	-0.333333	-0.222222	-0.222222	-0.222222
186	-0.222222	-0.111111	-0.111111	-0.111111	-0.111111	-0.111111	-0.111111	-0.111111	-0.111111	-0.222222	-0.222222	-0.222222	0	-0.111111	-0.111111	-0.111111	-0.222222	-0.222222	-0.222222	-0.222222	-0.222222	-0.111111	-0.111111	-0.111111	-0.111111	0	0	0	0	0	0	-0.111111	-0.111111	-0.222222	-0.333333	-0.333333	-0.333333	-0.333333	-0.333333	-0.333333	-0.222222	-0.222222	-0.222222	-0.222222	-0.222222	-0.333333	-0.333333	-0.222222	-0.222222
187	-0.222222	-0.111111	-0.111111	-0.111111	-0.111111	-0.111111	-0.111111	-0.111111	-0.111111	-0.111111	-0.222222	-0.222222	-0.111111	0	0.111111	0	0	-0.111111	-0.111111	-0.222222	-0.222222	0	0	0	0	0	0	0	0	0	0	-0.111111	-0.111111	-0.222222	-0.333333	-0.333333	-0.333333	-0.333333	-0.222222	-0.222222	-0.222222	-0.111111	-0.111111	-0.222222	-0.111111	-0.222222	-0.222222	-0.222222	-0.222222
188	-0.333333	-0.111111	-0.111111	-0.111111	-0.111111	-0.111111	-0.111111	-0.111111	-0.111111	-0.111111	-0.222222	-0.222222	-0.111111	0	0	0	0	-0.111111	-0.111111	-0.222222	-0.222222	-0.222222	-0.111111	-0.111111	0.111111	0	0	0	0	-0.111111	-0.222222	-0.222222	-0.222222	-0.222222	-0.333333	-0.333333	-0.333333	-0.222222	-0.222222	-0.222222	-0.222222	-0.111111	-0.111111	-0.111111	-0.111111	-0.222222	-0.222222	-0.222222	-0.222222
189	-0.333333	-0.333333	-0.111111	-0.111111	-0.111111	-0.111111	-0.111111	-0.111111	-0.111111	-0.111111	-0.222222	-0.222222	-0.222222	-0.111111	0	0	-0.111111	-0.111111	-0.222222	-0.222222	-0.333333	-0.111111	0	0	-0.111111	-0.111111	-0.111111	0	-0.111111	-0.111111	-0.222222	-0.222222	-0.222222	-0.222222	-0.222222	-0.222222	-0.333333	-0.333333	-0.222222	-0.222222	-0.222222	-0.111111	-0.111111	-0.111111	-0.111111	-0.222222	-0.222222	-0.222222	-0.111111
190	-0.333333	-0.333333	-0.333333	-0.222222	-0.111111	-0.111111	-0.111111	-0.111111	-0.111111	-0.111111	-0.222222	-0.222222	-0.222222	-0.111111	-0.111111	-0.111111	-0.111111	-0.222222	-0.222222	-0.222222	-0.222222	-0.222222	-0.111111	0	-0.111111	-0.111111	-0.111111	-0.111111	-0.111111	-0.222222	-0.222222	-0.222222	-0.222222	-0.222222	-0.222222	-0.222222	-0.222222	-0.222222	-0.222222	-0.333333	-0.222222	-0.111111	0	-0.111111	-0.111111	-0.222222	-0.222222	-0.111111	-0.111111
191	-0.333333	-0.333333	-0.333333	-0.333333	-0.222222	-0.111111	-0.111111	-0.111111	-0.111111	-0.111111	-0.222222	-0.111111	-0.111111	-0.111111	0	-0.111111	-0.111111	-0.333333	-0.111111	-0.222222	-0.222222	-0.222222	-0.222222	-0.222222	-0.222222	-0.111111	-0.111111	-0.111111	-0.111111	-0.333333	-0.222222	-0.222222	-0.222222	-0.222222	-0.222222	-0.222222	-0.222222	-0.222222	-0.222222	-0.333333	-0.222222	-0.222222	-0.111111	-0.222222	-0.222222	-0.222222	-0.333333	-0.222222	-0.111111
192	-0.333333	-0.333333	-0.333333	-0.333333	-0.222222	-0.333333	-0.222222	-0.222222	-0.222222	-0.222222	-0.333333	-0.333333	-0.222222	-0.111111	-0.222222	-0.111111	-0.222222	-0.333333	-0.222222	-0.222222	-0.222222	-0.222222	-0.222222	-0.222222	-0.222222	-0.222222	-0.111111	-0.111111	-0.222222	-0.333333	-0.222222	-0.222222	-0.222222	-0.222222	-0.222222	-0.222222	-0.333333	-0.333333	-0.333333	-0.333333	-0.222222	-0.222222	-0.222222	-0.222222	-0.222222	-0.222222	-0.222222	-0.222222	-0.333333
193	-0.333333	-0.333333	-0.333333	-0.333333	-0.333333	-0.333333	-0.333333	-0.333333	-0.222222	-0.222222	-0.333333	-0.222222	-0.222222	-0.222222	-0.222222	-0.111111	-0.111111	-0.333333	-0.222222	-0.222222	-0.222222	-0.222222	-0.222222	-0.222222	-0.222222	-0.111111	-0.111111	-0.111111	-0.111111	-0.333333	-0.222222	-0.222222	-0.222222	-0.222222	-0.222222	-0.222222	-0.333333	-0.333333	-0.333333	-0.333333	-0.333333	-0.333333	-0.222222	-0.222222	-0.222222	-0.222222	-0.222222	-0.222222	-0.222222
194	-0.333333	-0.333333	-0.333333	-0.333333	-0.333333	-0.333333	-0.222222	-0.222222	-0.333333	-0.222222	-0.111111	-0.111111	-0.111111	-0.222222	-0.111111	-0.111111	-0.111111	-0.222222	-0.222222	-0.333333	-0.222222	-0.222222	-0.222222	-0.111111	-0.111111	-0.111111	-0.111111	-0.111111	-0.111111	-0.333333	-0.333333	-0.111111	-0.222222	-0.222222	-0.333333	-0.333333	-0.333333	-0.333333	-0.333333	-0.333333	-0.333333	-0.333333	-0.222222	-0.222222	-0.222222	-0.222222	-0.222222	-0.222222	-0.222222
195	-0.222222	-0.222222	-0.333333	-0.222222	-0.222222	-0.222222	-0.111111	-0.222222	-0.222222	-0.222222	-0.111111	-0.111111	0	0	0.111111	-0.111111	-0.111111	-0.222222	-0.222222	-0.222222	-0.333333	-0.222222	-0.333333	-0.222222	-0.111111	-0.111111	-0.111111	-0.111111	-0.111111	-0.222222	-0.111111	-0.111111	-0.111111	-0.222222	-0.333333	-0.333333	-0.333333	-0.333333	-0.333333	-0.333333	-0.333333	-0.222222	-0.222222	-0.222222	-0.222222	-0.222222	-0.222222	-0.222222	-0.222222
196	-0.222222	-0.222222	-0.222222	-0.222222	-0.222222	-0.111111	-0.111111	-0.111111	-0.111111	-0.111111	0	0	0	0	0.111111	0.111111	-0.111111	-0.111111	-0.222222	-0.222222	-0.222222	-0.222222	-0.111111	-0.111111	-0.222222	-0.111111	-0.111111	-0.111111	-0.111111	-0.222222	-0.111111	-0.111111	-0.222222	-0.222222	-0.222222	-0.333333	-0.333333	-0.333333	-0.333333	-0.333333	-0.333333	-0.333333	-0.222222	-0.222222	-0.222222	-0.222222	-0.222222	-0.222222	-0.111111
197	-0.111111	-0.111111	-0.222222	-0.111111	-0.111111	-0.111111	-0.111111	-0.111111	-0.111111	-0.111111	0	0	0.111111	0.111111	0.111111	0.111111	0.111111	-0.111111	-0.222222	-0.222222	-0.222222	-0.222222	-0.111111	-0.111111	-0.222222	-0.222222	-0.111111	-0.111111	-0.222222	-0.222222	-0.111111	-0.222222	-0.222222	-0.222222	-0.222222	-0.222222	-0.333333	-0.333333	-0.333333	-0.333333	-0.333333	-0.222222	-0.222222	-0.222222	-0.222222	-0.222222	-0.222222	-0.222222	-0.333333
198	-0.111111	-0.111111	-0.111111	-0.111111	0	-0.111111	-0.111111	-0.111111	-0.111111	0	0	0	0.111111	0.111111	0.111111	0.111111	0	0	-0.222222	-0.222222	-0.222222	-0.222222	-0.111111	-0.111111	-0.222222	-0.222222	-0.222222	-0.222222	-0.222222	-0.222222	-0.111111	-0.222222	-0.222222	-0.222222	-0.222222	-0.222222	-0.222222	-0.333333	-0.333333	-0.333333	-0.333333	-0.222222	-0.222222	-0.222222	-0.222222	-0.222222	-0.222222	-0.333333	-0.333333
199	-0.111111	-0.111111	-0.222222	-0.222222	-0.222222	-0.111111	-0.111111	-0.111111	0	0	0	0	0	0	0.111111	0.111111	0	-0.111111	-0.222222	-0.222222	-0.222222	-0.333333	-0.222222	-0.222222	-0.222222	-0.222222	-0.222222	-0.222222	-0.222222	-0.111111	-0.111111	-0.222222	-0.222222	-0.222222	-0.222222	-0.222222	-0.333333	-0.333333	-0.333333	-0.333333	-0.222222	-0.222222	-0.222222	-0.222222	-0.222222	-0.333333	-0.222222	-0.333333	-0.333333
200	-0.111111	-0.111111	-0.111111	-0.222222	-0.111111	-0.111111	-0.111111	0	0	0	0	0	0	0	0.111111	0.111111	0.111111	0	-0.111111	-0.333333	-0.333333	-0.333333	-0.222222	-0.222222	-0.222222	-0.222222	-0.111111	-0.111111	-0.111111	-0.111111	-0.111111	-0.111111	-0.111111	-0.111111	-0.222222	-0.222222	-0.222222	-0.333333	-0.333333	-0.333333	-0.222222	-0.222222	-0.222222	-0.222222	-0.222222	-0.222222	-0.222222	-0.222222	-0.333333
201	-0.111111	-0.111111	-0.222222	0	0	0	-0.111111	0	0	0	0	0	0	0	0.111111	0.111111	0.111111	-0.111111	-0.222222	-0.333333	-0.333333	-0.333333	-0.222222	-0.222222	-0.222222	-0.222222	-0.111111	-0.111111	-0.111111	-0.111111	-0.222222	-0.222222	-0.222222	-0.222222	-0.222222	-0.222222	-0.222222	-0.222222	-0.333333	-0.222222	-0.222222	-0.222222	-0.222222	-0.222222	-0.222222	-0.222222	-0.222222	-0.222222	-0.222222
202	-0.111111	0	-0.111111	-0.111111	0	-0.111111	0	0	0	0	0	0	0	0	0.111111	0.111111	0	0	-0.111111	-0.222222	-0.222222	-0.333333	-0.333333	-0.222222	-0.222222	-0.222222	-0.222222	-0.111111	-0.111111	-0.111111	-0.222222	-0.222222	-0.222222	-0.222222	-0.222222	-0.222222	-0.222222	-0.222222	-0.333333	-0.222222	-0.222222	-0.222222	-0.222222	-0.222222	-0.222222	-0.222222	-0.222222	-0.222222	-0.222222
203	-0.111111	0	-0.111111	0	0	0	-0.111111	0.111111	0	0	0	0	0	0	0.111111	0.111111	0.111111	0.111111	-0.111111	-0.222222	-0.222222	-0.333333	-0.222222	-0.222222	-0.222222	-0.222222	-0.222222	-0.222222	-0.222222	-0.222222	-0.111111	-0.111111	-0.111111	-0.111111	-0.222222	-0.222222	-0.222222	-0.222222	-0.222222	-0.222222	-0.222222	-0.222222	-0.222222	-0.222222	-0.222222	-0.222222	-0.222222	-0.222222	-0.333333
204	0	0	0	0	0	0	0	0.111111	0.111111	0.111111	0	0	0	0	0.111111	0.111111	0.111111	0	0	-0.222222	-0.222222	-0.222222	-0.222222	-0.222222	-0.222222	-0.222222	-0.222222	-0.222222	-0.222222	-0.222222	-0.222222	-0.222222	-0.111111	-0.111111	-0.222222	-0.222222	-0.222222	-0.222222	-0.222222	-0.222222	-0.222222	-0.222222	-0.222222	-0.222222	-0.222222	-0.222222	-0.222222	-0.333333	-0.333333
205	0	0	0	0	0	0	0	0	0.111111	0.111111	0.111111	0.111111	0.111111	0.111111	0.111111	0.111111	0.111111	-0.111111	-0.111111	-0.111111	-0.222222	-0.222222	-0.111111	-0.222222	-0.222222	-0.111111	-0.111111	-0.222222	-0.222222	-0.222222	-0.333333	-0.333333	-0.222222	-0.111111	-0.222222	-0.222222	-0.222222	-0.333333	-0.222222	-0.333333	-0.111111	-0.222222	-0.222222	-0.222222	-0.333333	-0.333333	-0.333333	-0.333333	-0.333333
206	0	0	-0.111111	0	-0.111111	0	0	0	-0.111111	0	0	0.111111	0.111111	0.111111	0.111111	0	0	0	0	-0.111111	-0.222222	-0.111111	-0.111111	-0.222222	-0.222222	-0.222222	-0.111111	-0.222222	-0.222222	-0.222222	-0.222222	-0.222222	-0.222222	-0.222222	-0.111111	-0.222222	-0.333333	-0.333333	-0.333333	-0.333333	-0.222222	-0.111111	-0.333333	-0.333333	-0.333333	-0.333333	-0.333333	-0.333333	-0.333333
207	-0.111111	-0.111111	-0.111111	-0.111111	-0.111111	-0.111111	-0.111111	-0.111111	-0.111111	-0.111111	0	0	0	0.111111	0	0	0	0	0	-0.111111	-0.111111	-0.111111	-0.222222	-0.222222	-0.222222	-0.111111	-0.111111	-0.222222	-0.222222	-0.222222	-0.222222	-0.222222	-0.222222	-0.222222	-0.333333	-0.333333	-0.333333	-0.333333	-0.333333	-0.333333	-0.444444	-0.444444	-0.333333	-0.333333	-0.333333	-0.333333	-0.333333	-0.333333	-0.333333
208	-0.111111	-0.111111	-0.111111	-0.111111	-0.111111	-0.111111	-0.111111	-0.111111	-0.111111	-0.111111	0	-0.111111	0	0	0	0	0	0	-0.111111	-0.111111	-0.222222	-0.222222	-0.111111	-0.111111	-0.222222	-0.111111	-0.111111	-0.111111	-0.222222	-0.222222	-0.333333	-0.333333	-0.333333	-0.333333	-0.333333	-0.333333	-0.333333	-0.333333	-0.333333	-0.444444	-0.444444	-0.444444	-0.333333	-0.333333	-0.333333	-0.333333	-0.333333	-0.333333	-0.333333
209	-0.111111	-0.111111	-0.111111	-0.222222	-0.111111	-0.111111	-0.222222	-0.111111	-0.222222	0	-0.111111	-0.111111	0	0	0	0	0	-0.111111	-0.111111	-0.222222	-0.222222	-0.222222	-0.222222	-0.111111	-0.222222	-0.111111	-0.111111	-0.222222	-0.222222	-0.333333	-0.333333	-0.333333	-0.333333	-0.333333	-0.333333	-0.333333	-0.333333	-0.444444	-0.444444	-0.555556	-0.444444	-0.444444	-0.444444	-0.444444	-0.333333	-0.333333	-0.333333	-0.333333	-0.333333
210	-0.222222	-0.222222	-0.222222	-0.222222	-0.222222	-0.222222	-0.222222	-0.222222	-0.222222	-0.111111	-0.111111	-0.111111	-0.111111	-0.111111	0	0	0	-0.111111	-0.222222	-0.222222	-0.222222	-0.222222	-0.333333	-0.222222	-0.222222	-0.111111	-0.111111	-0.222222	-0.222222	-0.333333	-0.333333	-0.333333	-0.333333	-0.333333	-0.333333	-0.333333	-0.444444	-0.444444	-0.555556	-0.444444	-0.444444	-0.444444	-0.444444	-0.444444	-0.333333	-0.333333	-0.333333	-0.333333	-0.333333
211	-0.111111	-0.333333	-0.333333	-0.222222	-0.222222	-0.222222	-0.222222	-0.222222	-0.222222	-0.111111	-0.111111	-0.111111	-0.111111	-0.111111	0	0	-0.111111	-0.111111	-0.222222	-0.222222	-0.222222	-0.222222	-0.222222	-0.222222	-0.222222	-0.111111	-0.111111	-0.111111	-0.444444	-0.333333	-0.333333	-0.333333	-0.333333	-0.333333	-0.333333	-0.444444	-0.444444	-0.555556	-0.555556	-0.444444	-0.444444	-0.444444	-0.444444	-0.444444	-0.333333	-0.333333	-0.333333	-0.333333	-0.333333
212	-0.222222	-0.222222	-0.333333	-0.222222	-0.222222	-0.222222	-0.222222	-0.222222	-0.222222	-0.222222	-0.111111	-0.111111	-0.111111	-0.111111	-0.111111	-0.222222	-0.222222	-0.333333	-0.222222	-0.222222	-0.222222	-0.222222	-0.222222	-0.222222	-0.222222	-0.111111	-0.111111	-0.222222	-0.444444	-0.444444	-0.333333	-0.333333	-0.333333	-0.333333	-0.444444	-0.444444	-0.555556	-0.555556	-0.555556	-0.444444	-0.444444	-0.444444	-0.444444	-0.444444	-0.333333	-0.333333	-0.333333	-0.333333	-0.333333
213	-0.333333	-0.333333	-0.333333	-0.333333	-0.333333	-0.222222	-0.222222	-0.222222	-0.222222	-0.222222	-0.222222	-0.111111	-0.111111	-0.111111	-0.111111	-0.111111	-0.222222	-0.333333	-0.333333	-0.222222	-0.222222	-0.222222	-0.222222	-0.222222	-0.111111	-0.111111	-0.111111	-0.222222	-0.444444	-0.444444	-0.333333	-0.333333	-0.333333	-0.333333	-0.333333	-0.555556	-0.555556	-0.555556	-0.555556	-0.444444	-0.444444	-0.444444	-0.444444	-0.444444	-0.444444	-0.333333	-0.333333	-0.333333	-0.333333
214	-0.333333	-0.333333	-0.333333	-0.333333	-0.333333	-0.333333	-0.222222	-0.333333	-0.333333	-0.333333	-0.333333	-0.333333	-0.222222	-0.222222	-0.111111	-0.111111	-0.333333	-0.333333	-0.333333	-0.333333	-0.222222	-0.222222	-0.222222	-0.111111	-0.111111	-0.111111	-0.111111	-0.222222	-0.222222	-0.444444	-0.555556	-0.333333	-0.333333	-0.444444	-0.555556	-0.555556	-0.555556	-0.555556	-0.555556	-0.444444	-0.444444	-0.444444	-0.444444	-0.444444	-0.444444	-0.444444	-0.333333	-0.333333	-0.444444
215	-0.333333	-0.333333	-0.333333	-0.333333	-0.333333	-0.333333	-0.333333	-0.333333	-0.333333	-0.333333	-0.333333	-0.333333	-0.222222	-0.222222	-0.222222	-0.222222	-0.222222	-0.222222	-0.333333	-0.333333	-0.333333	-0.222222	-0.111111	-0.111111	-0.111111	-0.222222	-0.111111	-0.333333	-0.333333	-0.333333	-0.333333	-0.444444	-0.444444	-0.444444	-0.444444	-0.555556	-0.555556	-0.555556	-0.444444	-0.555556	-0.555556	-0.555556	-0.444444	-0.555556	-0.555556	-0.555556	-0.555556	-0.444444	-0.444444
216	-0.222222	-0.333333	-0.333333	-0.333333	-0.333333	-0.333333	-0.333333	-0.333333	-0.333333	-0.333333	-0.333333	-0.333333	-0.333333	-0.222222	-0.222222	-0.222222	-0.222222	-0.222222	-0.222222	-0.333333	-0.333333	-0.111111	-0.111111	-0.111111	-0.222222	-0.222222	-0.333333	-0.333333	-0.333333	-0.333333	-0.333333	-0.222222	-0.333333	-0.444444	-0.444444	-0.555556	-0.555556	-0.555556	-0.555556	-0.555556	-0.555556	-0.555556	-0.555556	-0.555556	-0.555556	-0.555556	-0.555556	-0.444444	-0.444444
217	-0.222222	-0.222222	-0.333333	-0.222222	-0.333333	-0.333333	-0.333333	-0.333333	-0.333333	-0.333333	-0.333333	-0.333333	-0.333333	-0.222222	-0.222222	-0.333333	-0.222222	-0.222222	-0.222222	-0.222222	-0.222222	-0.111111	-0.111111	-0.111111	-0.222222	-0.222222	-0.222222	-0.222222	-0.333333	-0.333333	-0.222222	-0.222222	-0.222222	-0.333333	-0.444444	-0.555556	-0.555556	-0.666667	-0.555556	-0.555556	-0.555556	-0.555556	-0.555556	-0.555556	-0.555556	-0.555556	-0.555556	-0.555556	-0.555556
218	-0.222222	-0.222222	-0.333333	-0.222222	-0.333333	-0.333333	-0.333333	-0.333333	-0.333333	-0.333333	-0.333333	-0.333333	-0.333333	-0.333333	-0.333333	-0.333333	-0.333333	-0.333333	-0.333333	-0.333333	-0.333333	-0.222222	-0.111111	-0.111111	-0.222222	-0.222222	-0.222222	-0.222222	-0.222222	-0.222222	-0.222222	-0.222222	-0.222222	-0.222222	-0.555556	-0.555556	-0.555556	-0.666667	-0.555556	-0.555556	-0.555556	-0.555556	-0.555556	-0.555556	-0.555556	-0.555556	-0.555556	-0.555556	-0.555556
219	-0.222222	-0.222222	-0.222222	-0.222222	-0.222222	-0.222222	-0.222222	-0.222222	-0.222222	-0.333333	-0.222222	-0.222222	-0.222222	-0.222222	-0.222222	-0.333333	-0.333333	-0.333333	-0.333333	-0.222222	-0.222222	-0.222222	-0.111111	-0.111111	-0.111111	-0.111111	-0.111111	-0.111111	-0.222222	-0.222222	-0.222222	-0.333333	-0.333333	-0.333333	-0.333333	-0.444444	-0.555556	-0.444444	-0.555556	-0.555556	-0.555556	-0.555556	-0.555556	-0.555556	-0.555556	-0.555556	-0.555556	-0.555556	-0.555556
220	-0.222222	-0.222222	-0.222222	-0.222222	-0.222222	-0.222222	-0.222222	-0.222222	-0.222222	-0.333333	-0.222222	-0.222222	-0.222222	-0.111111	-0.111111	-0.333333	-0.333333	-0.333333	-0.222222	-0.222222	-0.222222	-0.222222	-0.222222	-0.111111	-0.111111	-0.111111	-0.111111	-0.111111	-0.111111	-0.222222	-0.333333	-0.222222	-0.222222	-0.333333	-0.333333	-0.444444	-0.555556	-0.444444	-0.444444	-0.444444	-0.555556	-0.555556	-0.555556	-0.555556	-0.555556	-0.555556	-0.555556	-0.555556	-0.555556
221	-0.222222	-0.222222	-0.222222	-0.222222	-0.222222	-0.222222	-0.222222	-0.222222	-0.222222	-0.222222	-0.222222	-0.222222	-0.111111	-0.111111	-0.111111	-0.111111	-0.333333	-0.333333	-0.222222	-0.222222	-0.222222	-0.222222	-0.222222	-0.111111	-0.111111	-0.111111	-0.111111	-0.111111	-0.111111	-0.111111	-0.222222	-0.222222	-0.222222	-0.222222	-0.333333	-0.444444	-0.333333	-0.444444	-0.333333	-0.444444	-0.444444	-0.444444	-0.444444	-0.555556	-0.555556	-0.555556	-0.555556	-0.555556	-0.555556
222	-0.222222	-0.222222	-0.222222	-0.222222	-0.222222	-0.222222	-0.222222	-0.222222	-0.222222	-0.222222	-0.222222	-0.222222	-0.111111	-0.111111	0	0	0.111111	-0.111111	-0.111111	-0.222222	-0.222222	-0.222222	-0.111111	-0.111111	-0.111111	-0.111111	-0.111111	-0.111111	-0.111111	-0.111111	-0.111111	-0.222222	-0.222222	-0.333333	-0.333333	-0.333333	-0.444444	-0.444444	-0.333333	-0.333333	-0.444444	-0.444444	-0.555556	-0.555556	-0.555556	-0.555556	-0.555556	-0.555556	-0.555556
223	-0.111111	-0.222222	-0.222222	-0.222222	-0.222222	-0.111111	-0.111111	-0.111111	-0.111111	-0.111111	-0.111111	-0.111111	-0.111111	0	0.111111	0.111111	0.111111	0.111111	0.111111	-0.111111	-0.111111	-0.111111	-0.111111	-0.111111	-0.111111	-0.111111	-0.111111	-0.111111	-0.111111	-0.111111	-0.111111	-0.111111	-0.111111	-0.222222	-0.333333	-0.222222	-0.444444	-0.444444	-0.444444	-0.333333	-0.333333	-0.444444	-0.444444	-0.444444	-0.555556	-0.555556	-0.555556	-0.555556	-0.444444
224	-0.111111	-0.111111	-0.111111	-0.222222	-0.111111	-0.111111	-0.111111	-0.111111	-0.111111	0	-0.111111	0	0.111111	0.111111	0.111111	0.111111	0.111111	0.111111	0.111111	0	-0.111111	-0.111111	-0.111111	-0.111111	-0.111111	-0.111111	-0.111111	-0.111111	-0.111111	-0.111111	-0.111111	-0.111111	-0.222222	-0.222222	-0.222222	-0.222222	-0.222222	-0.333333	-0.444444	-0.444444	-0.333333	-0.333333	-0.444444	-0.444444	-0.555556	-0.555556	-0.555556	-0.444444	-0.444444
225	-0.111111	-0.111111	-0.111111	-0.111111	-0.111111	0	0	0	0	0	0.111111	0.111111	0.111111	0.111111	0.111111	0.111111	0.111111	0.111111	0.111111	0	-0.111111	-0.111111	-0.111111	-0.111111	-0.111111	-0.111111	-0.111111	-0.111111	-0.111111	-0.111111	-0.111111	-0.111111	-0.222222	-0.222222	-0.222222	-0.222222	-0.222222	-0.222222	-0.333333	-0.444444	-0.444444	-0.222222	-0.333333	-0.333333	-0.444444	-0.444444	-0.444444	-0.444444	-0.444444
226	-0.111111	-0.111111	-0.111111	-0.111111	-0.111111	0	0	0	0.111111	0.111111	0.111111	0.111111	0.111111	0.111111	0.111111	0.111111	0.111111	0.111111	0.111111	0.111111	-0.111111	-0.111111	-0.111111	-0.111111	-0.111111	-0.111111	-0.111111	-0.111111	-0.111111	-0.111111	-0.111111	-0.222222	-0.222222	-0.222222	-0.222222	-0.222222	-0.222222	-0.222222	-0.222222	-0.333333	-0.333333	-0.333333	-0.222222	-0.333333	-0.444444	-0.444444	-0.333333	-0.333333	-0.444444
227	-0.111111	-0.111111	-0.111111	-0.111111	-0.111111	-0.111111	0	-0.111111	0.111111	0.111111	0.111111	0.111111	0.111111	0.111111	0.111111	0.111111	0.111111	0.111111	0	-0.111111	-0.111111	-0.111111	-0.111111	-0.111111	-0.111111	-0.111111	-0.111111	-0.111111	-0.111111	-0.111111	-0.111111	-0.222222	-0.222222	-0.222222	-0.222222	-0.222222	-0.222222	-0.222222	-0.222222	-0.333333	-0.333333	-0.333333	-0.333333	-0.333333	-0.222222	-0.333333	-0.333333	-0.333333	-0.333333
228	-0.111111	-0.111111	-0.111111	-0.111111	-0.111111	-0.111111	-0.111111	0	0.111111	0.111111	0.111111	0.111111	0.111111	0.111111	0.111111	0.111111	0.111111	0.111111	0	-0.111111	-0.111111	-0.111111	-0.111111	-0.111111	-0.111111	-0.111111	-0.111111	-0.111111	-0.111111	-0.111111	-0.222222	-0.222222	-0.222222	-0.222222	-0.222222	-0.222222	-0.222222	-0.222222	-0.222222	-0.333333	-0.333333	-0.333333	-0.333333	-0.333333	-0.222222	-0.444444	-0.333333	-0.333333	-0.444444
229	-0.111111	-0.111111	0	-0.111111	0	0	0	0	0	0	0.111111	0.111111	0.111111	0.111111	0.111111	0.111111	0.111111	0.111111	0	-0.111111	-0.111111	-0.111111	-0.111111	-0.111111	-0.111111	-0.111111	-0.111111	-0.111111	-0.111111	-0.111111	-0.111111	-0.222222	-0.222222	-0.222222	-0.222222	-0.222222	-0.222222	-0.222222	-0.222222	-0.222222	-0.333333	-0.333333	-0.222222	-0.222222	-0.222222	-0.333333	-0.333333	-0.333333	-0.444444
230	-0.111111	-0.111111	0	0	0	0	0	0	0	0	0	0.111111	0.111111	0.111111	0.111111	0.111111	0.111111	0	0	0	0	0	-0.111111	-0.111111	-0.111111	-0.111111	-0.111111	-0.111111	-0.111111	-0.111111	-0.111111	-0.222222	-0.222222	-0.222222	-0.222222	-0.222222	-0.222222	-0.222222	-0.222222	-0.333333	-0.333333	-0.222222	-0.222222	-0.222222	-0.222222	-0.222222	-0.222222	-0.222222	-0.444444
231	-0.111111	0	0	0	0	0	0	0	0	0	0	0	0.111111	0.111111	0.111111	0.111111	0	0	0	0	0	0	0	0	-0.111111	-0.111111	-0.111111	-0.111111	-0.111111	-0.111111	-0.111111	-0.222222	-0.222222	-0.222222	-0.222222	-0.222222	-0.222222	-0.222222	-0.222222	-0.222222	-0.333333	-0.222222	-0.222222	-0.222222	-0.222222	-0.222222	-0.222222	-0.222222	-0.333333
232	0	0	0	0	0	0	0	0	0	0	0	0	0.111111	0.111111	0.111111	0	0	0.111111	0.111111	0.111111	0.111111	0.111111	0	0	0	0	0	0	-0.111111	-0.111111	-0.111111	-0.222222	-0.222222	-0.222222	-0.222222	-0.222222	-0.222222	-0.222222	-0.222222	-0.333333	-0.222222	-0.222222	-0.222222	-0.222222	-0.222222	-0.222222	-0.222222	-0.222222	-0.222222
233	-0.111111	0	0	0	0	0	0	0	0	0	0	0	0.111111	0.111111	0.111111	0	0.111111	0.111111	0.111111	0.111111	0	0.111111	0	0	0	0	0	0	0	-0.111111	-0.111111	-0.111111	-0.222222	-0.222222	-0.111111	-0.111111	-0.222222	-0.222222	-0.333333	-0.333333	-0.222222	-0.222222	-0.222222	-0.222222	-0.222222	-0.222222	-0.111111	-0.222222	-0.444444
234	0	0	-0.111111	-0.111111	0	0	0	0	0	0	0	0	0	0	0	0	0.111111	0.111111	0.111111	0.111111	0	0.111111	0.111111	0	0	0	0	0	0	-0.111111	-0.111111	-0.111111	-0.111111	-0.111111	-0.111111	-0.111111	-0.111111	-0.333333	-0.222222	-0.222222	-0.222222	-0.222222	-0.222222	-0.222222	-0.222222	-0.333333	-0.333333	-0.333333	-0.333333
235	-0.111111	0	-0.111111	-0.111111	0	0	0	0	0	0	0	0	0.111111	0.222222	0.222222	0.111111	0.111111	0.111111	0.111111	0.111111	0	0.111111	0.111111	0	0	0	0	0	0	0	0	0	-0.111111	-0.111111	-0.111111	-0.111111	-0.222222	-0.222222	-0.222222	-0.222222	-0.222222	-0.222222	-0.222222	-0.222222	-0.222222	-0.222222	-0.111111	-0.222222	-0.444444
236	-0.111111	-0.111111	0	0	0	0	0	0	0	0	0	0.111111	0.222222	0.222222	0.222222	0.111111	0.111111	0	0.111111	0	0	0	0	0	0	0	0	0	0	0	0	0	0	0	-0.111111	-0.111111	-0.111111	-0.222222	-0.222222	-0.222222	-0.222222	-0.222222	-0.222222	-0.222222	-0.111111	-0.111111	-0.222222	-0.222222	-0.111111
237	-0.111111	-0.111111	-0.111111	-0.111111	0	0	0	0	0	0	0.111111	0.111111	0.222222	0.222222	0.111111	0.111111	0	0	0	0	0	0	0	0	0	0	0	0	0	0	0	0	-0.111111	0	0	-0.111111	-0.222222	-0.222222	-0.222222	-0.333333	-0.222222	-0.222222	-0.222222	-0.222222	-0.222222	-0.222222	-0.222222	-0.222222	-0.111111
238	-0.111111	-0.111111	-0.111111	-0.111111	0	-0.111111	0	0	0	0	0	0.222222	0.111111	0.222222	0.111111	0.111111	0	0	0	0	0	0	0	0	0	0	0	0	0	0	0	0	-0.111111	0	0	-0.111111	-0.222222	-0.222222	-0.222222	-0.222222	-0.222222	-0.222222	-0.222222	-0.333333	-0.222222	-0.222222	-0.222222	-0.111111	-0.111111
239	-0.111111	0	-0.111111	-0.222222	-0.222222	-0.222222	-0.111111	0	0	0	0.111111	0.111111	0.111111	0.111111	0.111111	0.111111	0	0	0	0	0	0	0	0	0	0	0	0	0	0	0	-0.111111	-0.111111	-0.111111	0	-0.222222	-0.222222	-0.222222	-0.333333	-0.333333	-0.333333	-0.222222	-0.333333	-0.333333	-0.333333	-0.333333	-0.222222	-0.111111	-0.222222
240	-0.111111	-0.111111	-0.111111	-0.111111	-0.222222	-0.222222	-0.222222	-0.222222	0	0	0	0	0.111111	0.111111	0.111111	0	0	0	0	0	0	0	0	0	0	0	0	0	0	0	-0.111111	-0.111111	-0.222222	-0.333333	-0.333333	-0.222222	-0.444444	-0.444444	-0.333333	-0.333333	-0.333333	-0.444444	-0.333333	-0.444444	-0.333333	-0.333333	-0.222222	-0.222222	-0.444444
241	-0.111111	-0.111111	-0.111111	-0.111111	-0.111111	-0.111111	-0.222222	0	0	0	0	0.111111	0.111111	0.111111	0.111111	0	0	0	0	0	0	0	0	0	0	0	0	0	0	-0.111111	-0.111111	-0.111111	-0.222222	-0.222222	-0.333333	-0.333333	-0.444444	-0.444444	-0.444444	-0.333333	-0.444444	-0.444444	-0.444444	-0.444444	-0.333333	-0.333333	-0.222222	-0.333333	-0.333333
242	-0.111111	-0.111111	-0.111111	-0.222222	-0.111111	-0.222222	-0.222222	-0.111111	-0.111111	0	0	0	0.111111	0.111111	0	0	0	0	0	0	0	0	0	0	0	0	0	0	0	-0.111111	-0.111111	-0.222222	-0.222222	-0.222222	-0.222222	-0.444444	-0.444444	-0.555556	-0.555556	-0.555556	-0.444444	-0.444444	-0.444444	-0.444444	-0.333333	-0.333333	-0.333333	-0.333333	-0.444444
243	-0.111111	-0.111111	-0.222222	-0.222222	-0.222222	-0.222222	-0.222222	-0.222222	-0.111111	-0.111111	-0.111111	-0.111111	0	0	0	0	0	0	0	0	0	0	0	0	0	0	0	0	0	-0.111111	-0.222222	-0.222222	-0.222222	-0.222222	-0.333333	-0.444444	-0.555556	-0.555556	-0.555556	-0.555556	-0.555556	-0.444444	-0.444444	-0.444444	-0.444444	-0.444444	-0.333333	-0.333333	-0.333333
244	-0.111111	-0.111111	-0.222222	-0.333333	-0.111111	-0.222222	-0.222222	-0.222222	-0.222222	-0.111111	-0.111111	-0.111111	0	0	0	0	0	0	0	0	0	0	0	-0.111111	0	0	0	-0.111111	-0.111111	-0.222222	-0.222222	-0.222222	-0.222222	-0.222222	-0.333333	-0.555556	-0.555556	-0.555556	-0.555556	-0.555556	-0.555556	-0.555556	-0.444444	-0.444444	-0.555556	-0.555556	-0.222222	-0.333333	-0.333333
245	-0.222222	-0.111111	-0.222222	-0.222222	-0.222222	-0.222222	-0.222222	-0.222222	-0.222222	-0.111111	-0.111111	-0.111111	-0.111111	-0.111111	0	0	0	0	0	0	0	-0.111111	-0.111111	-0.111111	-0.111111	0	0	-0.111111	-0.222222	-0.222222	-0.333333	-0.222222	-0.222222	-0.222222	-0.555556	-0.555556	-0.555556	-0.555556	-0.555556	-0.555556	-0.555556	-0.444444	-0.444444	-0.333333	-0.444444	-0.444444	-0.222222	-0.333333	-0.333333
246	-0.222222	-0.222222	-0.222222	-0.222222	-0.222222	-0.222222	-0.222222	-0.222222	-0.222222	-0.222222	-0.111111	-0.111111	-0.111111	-0.111111	0	0	0	-0.111111	0	-0.111111	-0.222222	-0.333333	-0.222222	-0.111111	-0.111111	-0.111111	0	-0.222222	-0.222222	-0.333333	-0.444444	-0.333333	-0.333333	-0.333333	-0.555556	-0.555556	-0.555556	-0.555556	-0.555556	-0.555556	-0.555556	-0.444444	-0.444444	-0.444444	-0.333333	-0.444444	-0.333333	-0.444444	-0.333333
247	-0.222222	-0.222222	-0.333333	-0.222222	-0.222222	-0.222222	-0.222222	-0.222222	-0.222222	-0.222222	-0.222222	-0.111111	-0.111111	-0.111111	0	0	-0.111111	-0.111111	-0.111111	-0.222222	-0.333333	-0.222222	-0.222222	0	-0.222222	-0.222222	-0.222222	-0.222222	-0.333333	-0.333333	-0.444444	-0.333333	-0.333333	-0.333333	-0.444444	-0.555556	-0.555556	-0.555556	-0.555556	-0.555556	-0.555556	-0.444444	-0.444444	-0.444444	-0.444444	-0.444444	-0.333333	-0.444444	-0.444444
248	-0.222222	-0.222222	-0.111111	-0.111111	-0.111111	-0.222222	-0.222222	-0.222222	-0.222222	-0.222222	-0.222222	-0.111111	-0.111111	-0.111111	0	0.111111	0	0	-0.111111	-0.111111	-0.222222	-0.222222	-0.222222	-0.222222	-0.222222	-0.222222	-0.333333	-0.333333	-0.333333	-0.333333	-0.333333	-0.333333	-0.333333	-0.333333	-0.444444	-0.444444	-0.555556	-0.555556	-0.555556	-0.666667	-0.444444	-0.444444	-0.444444	-0.444444	-0.444444	-0.444444	-0.333333	-0.444444	-0.444444
249	-0.222222	-0.222222	-0.222222	-0.111111	-0.111111	-0.111111	-0.222222	-0.222222	-0.222222	-0.222222	-0.111111	-0.111111	-0.111111	0	0.111111	0.111111	-0.111111	-0.222222	-0.222222	-0.222222	-0.222222	-0.222222	-0.222222	-0.222222	-0.222222	-0.222222	-0.222222	-0.333333	-0.333333	-0.333333	-0.333333	-0.333333	-0.333333	-0.333333	-0.444444	-0.444444	-0.555556	-0.555556	-0.666667	-0.555556	-0.555556	-0.444444	-0.444444	-0.444444	-0.444444	-0.333333	-0.333333	-0.333333	-0.444444
250	-0.222222	-0.222222	-0.222222	-0.222222	-0.111111	-0.222222	-0.222222	-0.222222	-0.222222	-0.222222	-0.111111	-0.111111	-0.111111	0	0	-0.111111	-0.111111	-0.222222	-0.333333	-0.222222	-0.222222	-0.222222	-0.222222	-0.222222	-0.222222	-0.222222	-0.222222	-0.222222	-0.222222	-0.333333	-0.333333	-0.333333	-0.333333	-0.333333	-0.333333	-0.444444	-0.555556	-0.555556	-0.555556	-0.555556	-0.555556	-0.555556	-0.555556	-0.333333	-0.333333	-0.333333	-0.222222	-0.333333	-0.333333
251	-0.222222	-0.222222	-0.222222	-0.222222	-0.222222	-0.222222	-0.111111	-0.111111	-0.222222	-0.111111	-0.111111	-0.111111	-0.111111	0	0	-0.111111	-0.111111	-0.111111	-0.222222	-0.333333	-0.222222	-0.222222	-0.222222	-0.222222	-0.222222	-0.222222	-0.222222	-0.222222	-0.222222	-0.333333	-0.333333	-0.333333	-0.333333	-0.333333	-0.333333	-0.444444	-0.444444	-0.444444	-0.555556	-0.555556	-0.555556	-0.555556	-0.444444	-0.333333	-0.333333	-0.333333	-0.222222	-0.333333	-0.333333
252	-0.222222	-0.222222	-0.111111	-0.222222	-0.222222	-0.111111	-0.111111	-0.111111	-0.111111	-0.111111	-0.111111	-0.111111	-0.111111	0	-0.111111	-0.111111	-0.111111	-0.111111	-0.111111	-0.333333	-0.222222	-0.222222	-0.222222	-0.222222	-0.222222	-0.222222	-0.222222	-0.222222	-0.333333	-0.222222	-0.222222	-0.333333	-0.333333	-0.333333	-0.333333	-0.333333	-0.444444	-0.555556	-0.444444	-0.555556	-0.333333	-0.444444	-0.333333	-0.333333	-0.333333	-0.333333	-0.333333	-0.333333	-0.333333
253	-0.222222	-0.111111	-0.222222	-0.111111	-0.111111	-0.111111	-0.111111	-0.111111	-0.111111	-0.111111	-0.111111	0	0	0	-0.111111	-0.111111	-0.111111	-0.111111	-0.111111	-0.111111	-0.333333	-0.222222	-0.222222	-0.111111	-0.222222	-0.333333	-0.222222	-0.222222	-0.222222	-0.333333	-0.333333	-0.222222	-0.222222	-0.333333	-0.333333	-0.333333	-0.444444	-0.444444	-0.444444	-0.444444	-0.333333	-0.333333	-0.333333	-0.333333	-0.333333	-0.333333	-0.222222	-0.333333	-0.333333
254	-0.222222	-0.222222	-0.222222	-0.111111	-0.111111	-0.111111	-0.111111	-0.111111	-0.111111	-0.111111	0	0	0	0	0	-0.111111	-0.111111	-0.111111	-0.111111	-0.222222	-0.222222	-0.333333	-0.333333	-0.111111	-0.333333	-0.333333	-0.333333	-0.333333	-0.333333	-0.333333	-0.333333	-0.333333	-0.333333	-0.333333	-0.333333	-0.333333	-0.333333	-0.333333	-0.333333	-0.444444	-0.333333	-0.333333	-0.333333	-0.333333	-0.333333	-0.333333	-0.222222	-0.222222	-0.222222
255	0.111111	0	-0.111111	-0.111111	-0.111111	-0.111111	-0.111111	-0.111111	-0.111111	-0.111111	0	0	0	0	-0.111111	-0.111111	-0.111111	-0.111111	-0.111111	-0.111111	-0.222222	-0.222222	-0.222222	-0.222222	-0.222222	-0.222222	-0.333333	-0.333333	-0.333333	-0.333333	-0.333333	-0.333333	-0.333333	-0.333333	-0.333333	-0.222222	-0.333333	-0.333333	-0.333333	-0.444444	-0.333333	-0.333333	-0.333333	-0.333333	-0.222222	-0.222222	-0.222222	-0.222222	-0.222222
256	0	0.111111	-0.111111	-0.111111	-0.111111	-0.111111	-0.111111	-0.111111	-0.111111	-0.111111	0	0	0	0	0	-0.111111	-0.111111	-0.111111	-0.111111	-0.111111	-0.222222	-0.222222	-0.222222	-0.111111	-0.222222	-0.222222	-0.333333	-0.222222	-0.333333	-0.333333	-0.333333	-0.222222	-0.222222	-0.222222	-0.111111	-0.111111	-0.333333	-0.333333	-0.222222	-0.222222	-0.333333	-0.333333	-0.333333	-0.333333	-0.222222	-0.222222	-0.222222	-0.222222	-0.222222
257	0	0	-0.111111	0	-0.111111	-0.111111	-0.111111	-0.111111	-0.111111	0	0	0	0	0	0	-0.111111	-0.111111	-0.111111	-0.111111	-0.111111	-0.111111	-0.222222	-0.222222	-0.222222	-0.222222	-0.222222	-0.333333	-0.333333	-0.333333	-0.333333	-0.333333	-0.222222	-0.222222	-0.222222	-0.111111	0	-0.222222	-0.222222	-0.222222	-0.222222	-0.333333	-0.333333	-0.222222	-0.222222	-0.222222	-0.222222	-0.111111	-0.111111	-0.111111
258	0	0	-0.111111	0	-0.111111	-0.111111	-0.111111	-0.111111	-0.111111	0	0	0	0	0	-0.111111	-0.111111	-0.111111	-0.111111	-0.111111	-0.111111	-0.111111	-0.222222	-0.222222	-0.222222	-0.222222	-0.222222	-0.222222	-0.222222	-0.333333	-0.333333	-0.333333	-0.222222	-0.222222	-0.111111	-0.111111	-0.111111	-0.222222	-0.222222	-0.222222	-0.222222	-0.333333	-0.222222	-0.222222	-0.222222	-0.111111	-0.111111	-0.111111	-0.111111	-0.111111
259	0	0	0	0.111111	-0.111111	-0.111111	-0.111111	-0.111111	0	0	0	0	0	-0.111111	-0.111111	-0.111111	-0.111111	-0.111111	-0.111111	-0.111111	-0.111111	-0.111111	-0.111111	-0.111111	-0.222222	-0.222222	-0.111111	-0.222222	-0.222222	-0.222222	-0.222222	-0.222222	-0.222222	-0.111111	-0.111111	-0.111111	-0.111111	-0.222222	-0.222222	-0.222222	-0.333333	-0.222222	-0.222222	-0.222222	-0.111111	-0.111111	-0.111111	-0.111111	-0.111111
260	0	0	0	0	0.111111	-0.111111	-0.111111	-0.111111	0	0	0	-0.111111	-0.111111	-0.111111	-0.111111	-0.111111	-0.111111	-0.111111	-0.111111	-0.111111	-0.111111	-0.111111	-0.111111	-0.111111	-0.222222	-0.111111	-0.111111	-0.111111	-0.222222	-0.222222	-0.222222	-0.111111	-0.111111	-0.111111	-0.222222	-0.222222	-0.111111	0	-0.111111	-0.333333	-0.222222	-0.222222	-0.111111	-0.111111	-0.111111	-0.111111	-0.111111	-0.111111	-0.111111
261	0	0	0	-0.111111	-0.111111	-0.111111	-0.111111	-0.111111	0	0	0	-0.111111	-0.111111	-0.111111	-0.111111	-0.111111	-0.111111	-0.111111	-0.111111	-0.111111	-0.111111	-0.111111	-0.111111	-0.111111	-0.222222	-0.111111	0	-0.111111	-0.111111	-0.222222	-0.222222	-0.111111	-0.111111	-0.222222	-0.222222	-0.111111	0	0	0	-0.222222	-0.222222	-0.111111	-0.111111	-0.111111	-0.111111	-0.111111	-0.111111	-0.111111	-0.111111
262	0	0	0	0	-0.111111	0	-0.111111	0	0	0	-0.111111	-0.111111	-0.111111	-0.111111	-0.111111	-0.111111	-0.111111	-0.111111	-0.111111	-0.111111	-0.111111	-0.111111	-0.111111	-0.111111	-0.111111	-0.111111	-0.111111	0	-0.111111	-0.222222	-0.222222	-0.111111	0	-0.222222	-0.222222	-0.111111	-0.111111	-0.111111	0	-0.222222	-0.111111	-0.111111	-0.111111	-0.111111	-0.111111	-0.111111	-0.111111	-0.111111	-0.111111
263	0	0	0	0	-0.111111	0	-0.111111	-0.111111	0	0	0	-0.111111	-0.111111	-0.111111	-0.111111	-0.111111	-0.111111	-0.111111	-0.111111	-0.111111	-0.111111	-0.111111	-0.111111	0	-0.111111	0	0	0	-0.111111	-0.111111	-0.111111	0	-0.111111	-0.111111	-0.111111	-0.111111	0	0	0	0	0	0	0	-0.111111	-0.111111	-0.111111	-0.111111	-0.111111	-0.111111
264	0	0	0	0	0	0	-0.111111	-0.111111	0	0	0	0	0	-0.111111	-0.111111	-0.111111	-0.111111	-0.111111	-0.111111	-0.111111	-0.111111	-0.111111	0	0	0	0	0	-0.111111	-0.111111	-0.111111	0	-0.111111	-0.111111	-0.111111	-0.111111	-0.111111	-0.111111	0	0	0.111111	0.111111	0	0	-0.111111	-0.111111	-0.111111	-0.111111	-0.111111	-0.111111
265	0	0	0	0	-0.111111	0	-0.111111	-0.111111	-0.111111	0	0	0	0	0	-0.111111	-0.111111	-0.111111	-0.111111	-0.111111	-0.111111	-0.111111	0	0	0	0.111111	0	0	0	-0.111111	-0.111111	-0.111111	-0.111111	-0.111111	-0.111111	-0.111111	-0.111111	-0.111111	-0.111111	0	0	0.111111	0	0	-0.111111	-0.111111	-0.111111	-0.111111	-0.111111	-0.111111
266	0	0	-0.111111	-0.111111	-0.111111	0	0	0	-0.111111	-0.111111	0	0	0	0	-0.111111	-0.111111	-0.111111	-0.111111	-0.111111	-0.111111	0.111111	0.111111	0	0.111111	0.111111	0.111111	0.111111	0.111111	0.111111	0	-0.111111	-0.111111	-0.111111	-0.111111	-0.111111	-0.111111	0	0	0.111111	0.111111	0.111111	0	0	0	-0.111111	-0.111111	-0.111111	-0.111111	-0.111111
267	-0.111111	-0.111111	-0.111111	-0.111111	-0.111111	0	0	0	0	-0.111111	-0.111111	0	0	0.111111	0	-0.111111	-0.111111	-0.111111	-0.111111	0.111111	0.111111	0.111111	0.111111	0	0.111111	0.111111	0.111111	0.111111	0	0	0	0	-0.111111	-0.111111	-0.111111	-0.111111	0	0.111111	0.111111	0.111111	0.111111	0.111111	0	0	-0.111111	-0.111111	-0.111111	-0.111111	-0.111111
268	-0.111111	-0.111111	-0.111111	-0.111111	-0.111111	0	0	0	0	0	0	0.111111	0	0.111111	0.111111	0	0.111111	0	0	0.111111	0.111111	0.111111	0.111111	0	0.111111	0.111111	0.111111	0	0	0	0	0	0	0	0	0.111111	0.222222	0.111111	0.111111	0.111111	0.111111	0.111111	0.111111	0.111111	-0.111111	-0.111111	-0.111111	-0.111111	-0.111111
269	-0.111111	-0.111111	-0.111111	-0.111111	-0.111111	0	0	0	0	0	0.111111	0	0	0.222222	0.222222	0.111111	0.111111	0.111111	0	0.111111	0.111111	0.111111	0.111111	0	0	0.111111	0	0	0	0	0	0	0	0.111111	0.111111	0.222222	0.222222	0.111111	0.111111	0.222222	0.111111	0.111111	0.111111	0	0	-0.111111	-0.111111	-0.111111	-0.111111
270	-0.111111	-0.111111	-0.111111	-0.111111	-0.111111	0	0	0	0	0	0	0	0	0.111111	0.222222	0.111111	0.111111	0.111111	0.111111	0.111111	0.111111	0.111111	0	0	0	0	0	0	0	0	0	0	0	0.222222	0.111111	0.222222	0.222222	0.111111	0.111111	0.111111	0.111111	0.111111	0	0	0	0	-0.111111	0	-0.111111
271	0	-0.111111	-0.111111	-0.111111	0	0	0	0	0	0	0.111111	0.111111	0.111111	0.111111	0.111111	0.111111	0.111111	0.111111	0.111111	0	0	0	0	0	0	0	0	0	0	0	0	-0.111111	0	0.111111	0.111111	0.111111	0.111111	0.111111	0.111111	0	0	0	0	0	0	0	0.111111	0	0
272	0	-0.111111	-0.111111	-0.111111	-0.111111	0	0	0	0	0	0	0	0.111111	0.111111	0.111111	0.111111	0.111111	0.111111	0.111111	0	0.111111	0	0	0	0	0	0.111111	0	-0.111111	0	0	-0.111111	0	0.111111	0.111111	0.111111	0.111111	0.111111	0.111111	0	0	0	0	0	0	0.111111	0.111111	0.111111	0.111111
273	0	0	-0.111111	-0.111111	-0.111111	-0.111111	0	0	0	0	0	0	0	0	0.111111	0.111111	0.111111	0.111111	0.111111	0.111111	0.111111	0	0	0	0	0	0.111111	-0.111111	-0.111111	-0.111111	-0.111111	-0.111111	0.111111	0.111111	0.111111	0.111111	0.111111	0.111111	0.111111	0	0.111111	0.111111	0.111111	0.111111	0.111111	0.111111	0.111111	0.111111	0.111111
274	0	0	0	-0.222222	-0.111111	-0.222222	-0.111111	-0.111111	0	0	0	0	0	0	0	0	0.111111	0.111111	0.111111	0.222222	0.111111	0.111111	0	0	0	0	0	-0.111111	-0.111111	0	-0.111111	0	0.111111	0.222222	0.222222	0.111111	0.111111	0.111111	0.111111	0.111111	0.111111	0.111111	0.111111	0.111111	0.111111	0.111111	0.111111	0.111111	0.111111
275	0	0	0	0	0.111111	0	-0.111111	-0.111111	-0.111111	-0.111111	0.111111	0	0	0	0	0	0.111111	0.111111	0.222222	0.222222	0.111111	0.111111	0	-0.111111	-0.111111	-0.111111	-0.111111	-0.111111	-0.111111	-0.111111	-0.111111	0.111111	0.222222	0.222222	0.222222	0.111111	0.222222	0.111111	0.111111	0.111111	0.111111	0.111111	0.111111	0.111111	0.111111	0.111111	0.111111	0.111111	0.111111
276	0	0	0	-0.111111	0	-0.111111	-0.111111	-0.111111	0	-0.111111	0.111111	-0.111111	0	0	0	0	0.111111	0	0.222222	0.111111	0	0	-0.111111	-0.111111	-0.111111	-0.111111	-0.111111	-0.111111	-0.111111	-0.111111	0	0	0	0.111111	0.222222	0.111111	0.111111	0.111111	0	0.111111	0.111111	0.111111	0.111111	0.111111	0.111111	0.111111	0.111111	0.111111	0.111111
277	0	0	-0.111111	0	0	0	0	0	0	0	0	0	0	-0.111111	0.111111	0.111111	0.111111	0.111111	0.111111	0.222222	0.111111	0	-0.111111	0	0	0	-0.111111	-0.111111	-0.111111	0	0	0	0.111111	0.111111	0.111111	0.222222	0.222222	0.111111	0.111111	0.111111	0.111111	0.111111	0.111111	0.111111	0.111111	0.111111	0.111111	0.111111	0.111111
278	0	-0.111111	-0.111111	0	0	0	0	0	0	0	0	0	0	0.111111	0	0.111111	0.111111	0.111111	0.111111	0.111111	0.222222	0	0	0	0	0	0	-0.111111	0	0	0	0.111111	0.111111	0.111111	0.111111	0.222222	0.111111	0.111111	0.111111	0.111111	0.111111	0.111111	0.111111	0.111111	0.111111	0.111111	0.111111	0.111111	0.111111
279	-0.111111	0	0	0	0	0	0	0	0	0	0	0.111111	0.111111	0.111111	0	0.111111	0.111111	0.111111	0.111111	0.222222	0.222222	0.111111	0	0	0	0	0	0	0	0.111111	0.111111	0.111111	0.111111	0.111111	0.111111	0	0	0.111111	0.111111	0.111111	0.111111	0.111111	0.111111	0.111111	0.111111	0.111111	0.111111	0.111111	0.111111
280	0	0.111111	0	0	0	0	0	0.111111	0.111111	0.111111	0.111111	0.111111	0.111111	0.111111	0.111111	0	0.111111	0.111111	0.111111	0.111111	0.222222	0.111111	0	0	0	0	0	0.111111	0.111111	0	0	0.111111	0.111111	0	0	0	0	0	0.111111	0.111111	0.111111	0.111111	0.111111	0.111111	0.111111	0.111111	0.111111	0.111111	0.111111
281	-0.111111	0.111111	0.111111	0.111111	0.111111	0	0	0.111111	0.111111	0.111111	0.111111	0.111111	0.111111	0.111111	0.111111	0.111111	0.111111	0.222222	0.222222	0.111111	0.222222	0.111111	0.111111	0	0	0	0.111111	0.111111	0.111111	0	0	0.111111	0.111111	0	0	0	0	0	0	0.111111	0.111111	0.111111	0.111111	0.111111	0.111111	0.111111	0.111111	0.111111	0.111111
282	0	0.111111	0.111111	0.111111	0.111111	0.111111	0.111111	0.111111	0.111111	0.111111	0.111111	0.111111	0.111111	0.111111	0.111111	0.111111	0.111111	0.111111	0.111111	0.111111	0	0.111111	0.111111	0	0	0	0.111111	0.111111	0.111111	0	0	0.111111	0.111111	0.111111	0	0	0	0	0.111111	0.111111	0.111111	0.111111	0.111111	0.111111	0.111111	0.111111	0.111111	0.111111	0.111111
283	0	0.111111	0.111111	0.111111	0.111111	0	0	0.111111	0.111111	0.111111	0.111111	0.111111	0.111111	0.111111	0	0	0	0	0.111111	0	0.111111	0.111111	0.111111	0.111111	0.111111	0.111111	0	0.111111	0.111111	0.111111	0.111111	0.111111	0.111111	0.111111	0.111111	0.111111	0	0.111111	0.111111	0.111111	0.111111	0.111111	0.111111	0.111111	0.111111	0.111111	0.111111	0.111111	0.111111
284	0	0.111111	0.111111	-0.111111	0	-0.222222	-0.111111	0	0.111111	0.111111	0.111111	0.111111	0.111111	0.111111	0	0	0	0	-0.111111	0	0.111111	0.111111	0.111111	0	0	0	0	0	0.111111	0.111111	0.111111	0.111111	0.111111	0.111111	0.111111	0.222222	0.111111	0.111111	0.111111	0.111111	0.111111	0.111111	0.111111	0.111111	0.111111	0.111111	0.111111	0.111111	0.111111
285	0	0	0.111111	0	0.111111	-0.111111	-0.111111	0	0.111111	0.111111	0.111111	0.111111	0.111111	0.111111	0	0	0	0	0	0	0.111111	0.111111	0.111111	0	0	0	0	0	0.111111	0.111111	0.111111	0.111111	0.111111	0.111111	0.111111	0.111111	0.111111	0.111111	0.111111	0.111111	0.111111	0.111111	0.111111	0.111111	0.111111	0.111111	0.111111	0.111111	0.111111
286	0	0	0	-0.111111	0	-0.111111	-0.222222	-0.111111	0	0	0.111111	0	0	0	0	0	0	0	0	0	0.111111	0.111111	0.111111	0.111111	0.111111	0.111111	0	0	0	0.111111	0.111111	0.111111	0.111111	0.111111	0.111111	0.111111	0.111111	0.111111	0.111111	0.111111	0.111111	0.111111	0.111111	0.111111	0.111111	0.111111	0.111111	0.111111	0.111111
287	0	0	0	-0.111111	0	-0.111111	-0.111111	0	0.111111	0.111111	0	0	0	0	0.111111	0.111111	0.111111	0.111111	0.111111	0	0	0.111111	0.111111	0	0	0	0	0	0	0.111111	0.111111	0.111111	0.111111	0.111111	0.111111	0.111111	0.111111	0.111111	0.111111	0.111111	0.111111	0.111111	0.111111	0.111111	0.111111	0.111111	0	0	0
288	0	0	0	-0.111111	-0.111111	-0.111111	-0.111111	0	0.111111	0.111111	0.111111	0.111111	0.111111	0.111111	0.111111	0.111111	0.111111	0.111111	0.111111	0.111111	0	0	0	0	0	0	0	0	0.111111	0.111111	0.111111	0.111111	0.111111	0.111111	0.111111	0.111111	0.111111	0.111111	0	0	0	0.222222	0	0.111111	0	0	0	-0.111111	0
289	0	-0.111111	-0.111111	-0.111111	-0.111111	-0.111111	-0.111111	0	0.111111	0.111111	0.111111	0.111111	0.111111	0.111111	0.111111	0.111111	0.111111	0.111111	0.111111	0.111111	0.111111	0	-0.111111	-0.111111	0	0	0	-0.111111	-0.111111	0.111111	0	0.111111	0.111111	0.111111	0.111111	0.111111	0.111111	0.111111	0	0	0	0.111111	0.111111	0	-0.111111	-0.111111	-0.111111	-0.111111	-0.111111
290	0	-0.111111	-0.111111	-0.111111	-0.111111	-0.111111	-0.111111	0	0.111111	0	0.111111	0.111111	0.111111	0.111111	0.111111	0.111111	0.111111	0.111111	0.111111	0.111111	0.111111	-0.111111	-0.111111	-0.222222	0	0	0	-0.111111	-0.111111	0	0	0.111111	0.111111	0.111111	0.111111	0.111111	0.111111	0.111111	0	0	0	0.111111	0	0.111111	0	-0.111111	-0.111111	-0.111111	-0.111111
291	0	-0.111111	-0.111111	-0.111111	-0.111111	-0.111111	-0.111111	0	0	0	0	0.111111	0.111111	0.111111	0.111111	0.111111	0.111111	0.111111	0.111111	0.111111	0.111111	0	-0.222222	-0.222222	-0.111111	0	-0.111111	-0.111111	-0.111111	0	0	0	0.111111	0.111111	0	0.111111	0	0	0	0	0	-0.111111	0	-0.111111	0	-0.111111	-0.111111	-0.111111	-0.111111
292	-0.111111	-0.111111	-0.111111	-0.111111	0	-0.111111	0	0	0	0	0	0	0	0	0.111111	0.111111	0.111111	0.111111	0.111111	0.111111	-0.111111	-0.111111	-0.111111	-0.111111	-0.111111	-0.111111	0	-0.111111	-0.111111	-0.111111	0	0	0	0.111111	0	-0.111111	0	-0.111111	-0.111111	0	-0.111111	-0.111111	-0.111111	-0.111111	0	-0.111111	-0.111111	-0.111111	-0.111111
293	-0.111111	-0.111111	0	0	0	0	0	0	0	0	0	0	0	0	0.111111	0.111111	0.111111	0.111111	0.111111	-0.111111	-0.111111	-0.111111	-0.111111	-0.111111	-0.111111	-0.111111	0	0	-0.111111	-0.111111	-0.111111	-0.111111	0	0.111111	0	0	-0.111111	-0.111111	-0.111111	-0.111111	-0.111111	0	0	-0.111111	0	-0.111111	-0.111111	-0.111111	-0.111111
294	-0.111111	-0.111111	0	0	0	0	0	0	0	0	0	0	0	0	0.111111	0.111111	0.111111	0	0	-0.111111	-0.111111	-0.111111	-0.111111	-0.111111	-0.111111	-0.111111	0	0	-0.222222	-0.111111	-0.222222	-0.111111	0	0	-0.111111	-0.111111	-0.111111	-0.111111	-0.111111	-0.111111	-0.222222	-0.222222	-0.111111	-0.222222	-0.111111	-0.111111	-0.111111	-0.111111	-0.111111
295	-0.111111	-0.111111	-0.111111	-0.111111	0	-0.111111	0	0	0	0	0	0	0	0	0.111111	0.111111	0	-0.111111	-0.111111	-0.111111	-0.111111	-0.111111	-0.111111	-0.111111	-0.111111	-0.111111	0	-0.111111	-0.111111	-0.111111	-0.222222	-0.111111	0	0	-0.111111	-0.111111	-0.111111	-0.111111	-0.111111	-0.111111	-0.111111	-0.222222	-0.222222	-0.222222	-0.111111	-0.333333	-0.111111	-0.222222	-0.222222
296	-0.111111	-0.111111	-0.111111	-0.111111	-0.111111	-0.111111	-0.111111	0	0	0	0	0	0	0	0.111111	0.111111	0.111111	0	0	-0.111111	-0.111111	-0.111111	-0.111111	-0.111111	-0.111111	0	0	-0.111111	-0.111111	-0.111111	-0.111111	-0.111111	-0.111111	-0.111111	-0.222222	-0.111111	-0.111111	-0.111111	-0.111111	-0.111111	-0.111111	-0.111111	-0.222222	-0.111111	-0.333333	-0.333333	-0.222222	-0.333333	-0.222222
297	-0.111111	-0.111111	-0.111111	-0.111111	-0.111111	-0.111111	-0.111111	0	0	0	0	0	0	0	0	0	0	0	-0.111111	-0.111111	-0.111111	-0.111111	-0.111111	-0.111111	-0.111111	0	0	-0.111111	-0.111111	-0.111111	-0.111111	-0.111111	0	0	0	0	-0.111111	-0.111111	-0.111111	-0.111111	-0.111111	-0.111111	-0.222222	-0.222222	-0.111111	-0.333333	-0.111111	-0.222222	-0.222222
298	-0.111111	-0.111111	-0.111111	-0.111111	-0.111111	-0.111111	-0.111111	-0.111111	0	0	0	0	0	0	0	0	0	0	0	-0.111111	-0.111111	-0.111111	-0.111111	-0.111111	0	0	0	0	-0.111111	-0.111111	-0.111111	-0.111111	0	0.111111	0	-0.111111	-0.111111	-0.111111	-0.111111	-0.111111	-0.111111	-0.111111	0	0	-0.111111	-0.111111	-0.111111	-0.222222	-0.111111
299	-0.111111	-0.111111	-0.111111	-0.111111	-0.111111	-0.111111	-0.111111	-0.111111	-0.111111	0	0	0	0	0	0	0	0	0	0	-0.111111	-0.111111	-0.111111	-0.111111	-0.111111	0	0	0	0	0	0	0	-0.111111	-0.111111	-0.111111	-0.111111	0	-0.111111	-0.111111	-0.111111	-0.111111	0	0	0	0	-0.111111	-0.111111	-0.111111	-0.222222	-0.111111
300	-0.111111	-0.111111	-0.111111	-0.111111	-0.111111	-0.111111	-0.111111	-0.111111	-0.111111	0	0	0	0	0	0	0	0	0	-0.111111	-0.111111	-0.111111	-0.111111	-0.111111	-0.111111	0	0	0	0	0	0	0	-0.111111	-0.111111	-0.111111	-0.111111	-0.111111	0	0	-0.111111	-0.111111	0	0.111111	0.111111	0	0.111111	-0.111111	-0.111111	-0.111111	-0.111111
301	-0.111111	-0.111111	-0.111111	-0.111111	-0.111111	-0.111111	-0.111111	-0.111111	-0.111111	-0.111111	0	0	0	0	0	0	-0.111111	-0.111111	-0.111111	-0.111111	-0.111111	-0.111111	-0.111111	-0.111111	0	0	0	0	0	0	0	0	0	0	-0.111111	-0.111111	-0.111111	-0.111111	0	-0.111111	-0.111111	0	0	0.111111	0	0	-0.111111	-0.111111	-0.111111
302	-0.111111	-0.111111	-0.111111	-0.111111	-0.111111	-0.111111	-0.111111	-0.111111	-0.111111	0	0	0	0	0	0	0	-0.111111	-0.111111	-0.111111	-0.111111	-0.111111	-0.111111	-0.111111	-0.111111	0	0	0	0	0	0	0	0	0	0	-0.111111	0	-0.111111	-0.111111	0	0	0	0	0	0	0.111111	0	0	-0.111111	-0.111111
303	-0.111111	-0.111111	-0.111111	-0.111111	-0.111111	-0.111111	-0.111111	-0.111111	0	0	0	0	0	0	0	0	-0.111111	-0.111111	-0.111111	-0.111111	-0.111111	-0.111111	-0.111111	0	0	0	0	0	0	0	0	0	0	0	0	0	0	-0.111111	-0.111111	-0.111111	0	0	0	0.111111	0.111111	0	0	0.111111	0
304	-0.111111	-0.111111	-0.111111	-0.111111	-0.111111	-0.111111	-0.111111	-0.111111	0	0	0	0	0	0	0	0	-0.111111	-0.111111	-0.111111	-0.111111	-0.111111	-0.111111	-0.111111	0	0	0	0	0	0	0	0	0	0	0	0	0	0	0	0	0	-0.111111	0	0	0.111111	0.222222	0	0.111111	0.111111	0.111111
305	-0.111111	-0.111111	-0.111111	-0.111111	0	-0.111111	-0.111111	0	0	0	0	-0.111111	-0.111111	-0.111111	0	0	0	0	-0.111111	-0.111111	-0.111111	-0.111111	0	0	0	0	0	0	0	0	0	0	0	0	0	0	0	0	0	0	-0.111111	0	0	0.111111	0.111111	0	0.111111	0	0
306	-0.111111	-0.111111	0	0	0	0	0	0	0	0	-0.111111	-0.111111	-0.111111	-0.111111	-0.111111	-0.111111	-0.111111	-0.111111	-0.111111	-0.111111	0	0	0	0	0.111111	0.111111	0.111111	0	0	0	0	0	0	0.111111	0	0	0	0	0	0	-0.111111	0	0.111111	0.111111	0	0	0	0	0
307	-0.111111	0	0	0	0	0	0	0	0	-0.111111	-0.111111	-0.111111	-0.111111	-0.111111	-0.111111	-0.111111	-0.111111	-0.111111	-0.111111	-0.111111	0	0	0	0	0.111111	0.111111	0.111111	0	0	0	0	0	0.111111	0.111111	0.111111	0	0	0	0	0	0.111111	0	0.111111	0.111111	0	0	0	0	0
308	0	0	0	0	0	0	0	0.111111	0.111111	0	-0.111111	-0.111111	-0.111111	-0.111111	-0.111111	-0.111111	-0.111111	-0.111111	0	-0.111111	0	0	0	0.111111	0.111111	0.111111	0.111111	0.111111	0.111111	0	0	0	0.111111	0.111111	0.111111	0	0	0	0	0	0	0.222222	0.111111	0.111111	0.111111	0	0	0	0
309	0	0.111111	0.111111	0	0.111111	0	0.111111	0.111111	0.111111	0.111111	-0.111111	-0.111111	-0.111111	-0.111111	-0.111111	-0.111111	-0.111111	-0.111111	0	0	0	0	0.111111	0.111111	0.111111	0.111111	0.111111	0.111111	0.111111	0.111111	0.111111	0.111111	0.111111	0.111111	0.111111	0.111111	0	0	0	0	0.222222	0.222222	0.111111	0.111111	0.111111	0	0	0	0
310	0.111111	0.111111	0.111111	0.111111	0.111111	0.111111	0.111111	0.111111	0	0	0	0	0	0	0	0	0	-0.111111	-0.111111	0	0	0.111111	0.111111	0.111111	0.111111	0.111111	0.111111	0.111111	0.111111	0.111111	0.111111	0.111111	0.111111	0.111111	0.111111	0.111111	0.111111	0	0	0	0.111111	0	0.111111	0.111111	0.111111	0	0	0	0
311	0.111111	0.111111	0.111111	0.111111	0.111111	0.111111	0	0	0	0	0	0	0	0	0	0	0	0	-0.111111	-0.111111	0	0	0.111111	0.111111	0.111111	0.111111	0.111111	0.111111	0.111111	0.111111	0.111111	0.111111	0.111111	0.111111	0.111111	0.111111	0.111111	0.111111	0.111111	0.111111	0.111111	0	0	0	0	0	0	0	0
312	0	0.111111	0.111111	0.111111	0.111111	0	0	0	0	0	0	0	0	0	0	0	0	0	-0.111111	-0.111111	0	0	0	0.111111	0.111111	0.111111	0.111111	0.111111	0.111111	0	0	0.111111	0.111111	0.111111	0.111111	0.111111	0.111111	0.111111	0.111111	0.222222	0.111111	0	-0.111111	-0.111111	0	0	0	0	-0.111111
313	0.111111	0.111111	0.111111	0	0	0	0	0	0	0	0	0	0	0	0	0	0	0	0	0	-0.111111	0	0	0	0.111111	0.111111	0.111111	0.111111	0	0	0	0	0.111111	0.111111	0.111111	0.111111	0.111111	0	0.111111	0.111111	0.111111	0.111111	0	-0.111111	-0.111111	0	0.111111	-0.111111	-0.111111
314	0.111111	0.111111	0.111111	0	0	0	0	0	0	0	0	0	0	0	0	0	0	0	0	0	0	0	0.111111	0	0	0.111111	0.111111	0.111111	0	0	0	0	0	0.111111	0.222222	0.111111	0.111111	0	0.111111	0.111111	0.111111	0.111111	0	0	0	0	0	0	0
315	0	0.111111	0	0	0	0	0	0	0	0	0	0	0	0	0	0	0	0	0	0	0	-0.111111	0	0	0	0	0	0	0	0	0	0	0	0	0.111111	0.111111	0	0	0	0.111111	0.111111	0.111111	0	0	0	0	0	0	0
316	0	0.111111	0	0	0	0	0	0	0	0	0	0	0	0	0	0	0	0	0	0	0	0.111111	0	0	0	0	0	0	0	0	0	0	0	0	-0.111111	-0.111111	-0.111111	0	0	0.111111	0.111111	0.111111	0	0	0	0	0	0	0
317	0.111111	0	0	0	0	0	0	0	0	0	0	0	0	0	0	0	0	0	0	0	0	0.111111	0.111111	0	0	0	0	0	0	0	0	0	0	-0.111111	-0.111111	-0.111111	-0.111111	0	0	0	0.111111	0	0	0	0	0	0	0	0
[truncated: 57 more columns]

## Sheet: Fig. 5d
	∆fraction contacts
1	-0.05
2	-0.04
3	-0.06
4	-0.04
5	-0.05
6	-0.05
7	-0.06
8	-0.07
9	-0.08
10	-0.09
11	-0.09
12	-0.09
13	-0.08
14	-0.06
15	-0.05
16	-0.05
17	-0.04
18	-0.04
19	-0.04
20	-0.03
21	-0.03
22	-0.03
23	-0.02
24	0
25	0
26	0.02
27	0.02
28	0
29	0
30	0
31	0.01
32	0.01
33	0.02
34	0.02
35	0
36	-0.01
37	0
38	0
39	0
40	-0.01
41	-0.03
42	-0.03
43	-0.03
44	-0.04
45	-0.05
46	-0.06
47	-0.07
48	-0.06
49	-0.05
50	-0.06
51	-0.06
52	-0.05
53	-0.05
54	-0.05
55	-0.04
56	-0.02
57	-0.02
58	-0.02
59	0.01
60	0.01
61	0.01
62	0.02
63	0.04
64	0.05
65	0.06
66	0.05
67	0.05
68	0.03
69	0.03
70	0.04
71	0.02
72	0
73	0.02
74	0.02
75	-0.01
76	0
77	0
78	0
79	-0.03
80	-0.02
81	-0.02
82	-0.04
83	-0.04
84	-0.06
85	-0.07
86	-0.06
87	-0.07
88	-0.08
89	-0.08
90	-0.08
91	-0.08
92	-0.08
93	-0.08
94	-0.08
95	-0.08
96	-0.08
97	-0.08
98	-0.07
99	-0.09
100	-0.08
101	-0.09
102	-0.09
103	-0.1
104	-0.1
105	-0.09
106	-0.1
107	-0.08
108	-0.09
109	-0.1
110	-0.09
111	-0.07
112	-0.09
113	-0.09
114	-0.07
115	-0.06
116	-0.05
117	-0.04
118	-0.03
119	-0.01
120	0
121	-0.01
122	-0.01
123	0.01
124	0.01
125	0.01
126	0.01
127	0.01
128	0.01
129	0.03
130	0.04
131	0.03
132	0.03
133	0.02
134	0.03
135	0.01
136	0
137	0
138	0
139	0.01
140	0
141	0.01
142	0.03
143	0.01
144	-0.01
145	-0.01
146	-0.01
147	0
148	0.02
149	0.03
150	0.05
151	0.08
152	0.1
153	0.11
154	0.12
155	0.13
156	0.11
157	0.1
158	0.09
159	0.07
160	0.07
161	0.07
162	0.07
163	0.07
164	0.05
165	0.05
166	0.03
167	0.02
168	0
169	-0.03
170	-0.04
171	-0.06
172	-0.07
173	-0.08
174	-0.09
175	-0.11
176	-0.08
177	-0.08
178	-0.07
179	-0.09
180	-0.09
181	-0.09
182	-0.11
183	-0.11
184	-0.08
185	-0.06
186	-0.05
187	-0.03
188	-0.04
189	-0.04
190	-0.03
191	-0.02
192	-0.02
193	-0.02
194	-0.03
195	-0.05
196	-0.06
197	-0.07
198	-0.1
199	-0.11
200	-0.1
201	-0.1
202	-0.09
203	-0.09
204	-0.09
205	-0.1
206	-0.08
207	-0.09
208	-0.07
209	-0.06
210	-0.05
211	-0.06
212	-0.05
213	-0.06
214	-0.08
215	-0.09
216	-0.07
217	-0.07
218	-0.07
219	-0.07
220	-0.08
221	-0.07
222	-0.06
223	-0.07
224	-0.06
225	-0.07
226	-0.07
227	-0.06
228	-0.05
229	-0.05
230	-0.03
231	-0.02
232	-0.02
233	-0.05
234	-0.04
235	-0.04
236	-0.02
237	-0.02
238	-0.03
239	-0.04
240	-0.04
241	-0.03
242	-0.02
243	-0.06
244	-0.07
245	-0.08
246	-0.1
247	-0.11
248	-0.13
249	-0.12
250	-0.12
251	-0.12
252	-0.12
253	-0.1
254	-0.1
255	-0.09
256	-0.07
257	-0.07
258	-0.08
259	-0.07
260	-0.08
261	-0.08
262	-0.07
263	-0.07
264	-0.08
265	-0.07
266	-0.07
267	-0.07
268	-0.07
269	-0.06
270	-0.05
271	-0.07
272	-0.06
273	-0.07
274	-0.05
275	-0.05
276	-0.05
277	-0.06
278	-0.06
279	-0.05
280	-0.04
281	-0.04
282	-0.05
283	-0.04
284	-0.04
285	-0.05
286	-0.04
287	-0.05
288	-0.04
289	-0.06
290	-0.06
291	-0.06
292	-0.08
293	-0.08
294	-0.09
295	-0.09
296	-0.09
297	-0.08
298	-0.08
299	-0.09
300	-0.1
301	-0.12
302	-0.11
303	-0.09
304	-0.09
305	-0.09
306	-0.09
307	-0.1
308	-0.11
309	-0.08
310	-0.09
311	-0.1
312	-0.11
313	-0.09
314	-0.1
315	-0.12
316	-0.13
317	-0.14

## Sheet: Fig. 5e
Frames	Sox2 AD1	Sox2-DNA AD1	Sox2 AD2	Sox2-DNA AD2
0	11391	9206	11230	2177
1	11327	8221	12280	1748
2	10126	7149	11868	2154
3	7949	5486	10805	1742
4	9212	6095	11759	1568
5	5829	6689	9856	1568
6	8262	7973	10705	1553
7	7216	7147	9283	2321
8	9399	8285	10932	4156
9	11196	7037	12155	4222
10	10159	6093	12474	4115
11	12281	7867	13034	4132
12	11212	6898	9613	5038
13	10723	5821	10014	3922
14	10150	7063	9625	4840
15	11498	6992	9486	1882
16	11990	7091	10748	2207
17	12194	5861	10803	1908
18	11387	6369	10710	1808
19	11454	7284	10559	1844
20	10333	7569	9980	1934
21	8680	7574	8416	2429
22	8116	7710	8126	3310
23	6935	7476	8414	2501
24	6134	5904	8305	1636
25	8036	7943	8622	3030
26	7310	8064	8694	5150
27	9724	7932	7985	7034
28	8726	8932	6701	8906
29	9357	9373	5586	7417
30	10748	9443	9060	6031
31	10570	10077	9923	7042
32	9209	10277	7567	5105
33	10801	11144	10207	8254
34	11700	9937	11254	7178
35	10045	7872	6877	6105
36	10208	8297	8724	4470
37	9586	8877	8028	4274
38	7946	8869	7940	5903
39	8975	10066	6826	6573
40	6935	11463	4492	9245
41	5374	11248	4063	9976
42	4733	10658	6333	8299
43	4613	9769	5667	8543
44	6001	10259	5884	9206
45	5812	10512	5220	9920
46	5933	11543	4059	10524
47	6514	11325	4885	9591
48	6231	11633	4369	8901
49	5571	10982	3130	8337
50	5202	9078	3394	7362
51	5748	10293	4427	8629
52	4290	9973	3133	9976
53	4928	7546	3706	8737
54	4329	8264	3123	7451
55	5878	8663	4542	9040
56	5807	9302	3421	9710
57	4758	9322	3315	8301
58	5702	7264	4354	6057
59	6965	9908	3728	8794
60	8316	9978	3219	8546
61	9589	8724	3063	9187
62	9599	9068	4375	8545
63	6003	7761	4020	8925
64	6327	8839	4742	8371
65	4698	11090	6139	9897
66	6624	8680	3883	7463
67	7960	7087	4533	6806
68	6037	7646	4044	6758
69	6452	6849	5971	4449
70	5437	6712	9056	4201
71	5661	6524	6491	3365
72	6856	7846	7580	7969
73	7754	9722	8020	10406
74	7796	9271	7925	7933
75	7887	10521	8512	8002
76	10520	11218	10209	9565
77	12045	10905	11786	7903
78	11374	11182	10254	8704
79	11402	10426	10045	10313
80	9908	9346	8657	9534
81	9553	7239	9508	7871
82	10899	6616	11197	8502
83	10427	8443	11413	8217
84	11477	9091	11784	8635
85	10223	9000	8452	8189
86	9328	11471	4932	9055
87	9786	8984	5081	5464
88	10893	10015	8252	5988
89	10663	10381	11068	7129
90	8841	9323	8180	8666
91	8836	11632	7472	9890
92	7727	10936	7109	9723
93	6240	10490	8353	10198
94	4424	10124	6657	8424
95	4069	9654	5749	6147
96	4374	9371	4389	6718
97	8517	5826	6490	7635
98	7426	4193	7721	5962
99	8602	10148	7445	9913
100	9168	10845	7513	10129
101	8799	6918	9064	6155
102	10566	7456	8816	5489
103	9631	6859	9948	7942
104	11103	7326	12679	9545
105	10432	7633	10584	8985
106	10183	8301	9258	9895
107	11144	9839	8320	10365
108	9182	8748	7365	8488
109	7887	6164	7597	9011
110	8538	8049	9068	8225
111	9282	11060	9083	9889
112	9743	9223	10704	7921
113	9001	8901	11168	4289
114	11115	9740	12827	6633
115	10967	10719	10655	6971
116	10796	9887	9188	10817
117	10850	8449	9924	10942
118	8764	9326	6930	10561
119	9775	9148	10114	9272
120	9246	10306	9086	10529
121	6731	9318	4902	9536
122	8879	10049	8245	9394
123	6652	10722	10136	9608
124	10119	9904	11121	8243
125	10415	11278	11302	10835
126	10415	9235	12018	10410
127	9596	8875	10627	9917
128	10139	11163	10186	12230
129	8966	9075	10878	11425
130	9118	8889	10787	9824
131	10873	9916	10803	11263
132	9552	9809	9685	11936
133	10463	10863	8149	11558
134	10393	9370	7022	10464
135	9394	8188	8018	6973
136	10390	7930	8590	8388
137	10377	8379	10054	8553
138	9945	8361	8687	7355
139	11008	8087	10577	8178
140	10381	7684	10700	6628
141	7920	6935	7395	7354
142	7101	7434	6955	5838
143	9064	6535	7546	8596
144	5047	5716	5064	9469
145	5127	8877	4133	10481
146	3506	9895	6283	9084
147	4236	9645	6764	10551
148	3018	6247	8427	9401
149	2197	8155	9021	10166
150	2911	7848	7890	11230
151	2220	7932	5922	7490
152	2434	7556	6406	6236
153	3717	8845	8536	6325
154	5631	9881	10386	5980
155	6081	10156	9855	6352
156	7522	10894	9855	8926
157	7187	11151	9921	11993
158	6387	9200	8498	9867
159	8267	6193	9715	6395
160	8582	7094	10156	8194
161	10232	4599	10114	8835
162	9723	3541	11099	8142
163	11624	3442	11294	7484
164	8512	2766	8872	8228
165	10872	2742	10663	8378
166	9897	1782	9473	8001
167	10719	2255	11391	7193
168	10822	2461	11261	7550
169	9563	2317	8143	8538
170	7374	2906	7257	6370
171	8555	4499	6162	7598
172	11073	5611	10089	10061
173	8110	9634	6468	10825
174	11705	9915	6290	11834
175	11397	7873	6894	9370
176	11244	10299	9106	9172
177	10950	9981	10196	8931
178	10776	10383	10982	10402
179	11229	7635	10079	8159
180	8950	7393	8486	7016
181	6487	7891	3441	9332
182	8183	6392	3493	8828
183	8036	10361	4917	12488
184	6995	8647	4643	10259
185	8256	9301	7381	11834
186	10070	5484	8349	10273
187	10452	3082	6628	7356
188	10431	3179	5734	7671
189	10783	5904	5320	8036
190	8472	6866	3295	8545
191	9253	4101	5179	7585
192	10264	2825	4933	7815
193	9769	3479	6971	8241
194	9565	3626	7059	9336
195	5604	4059	5609	9988
196	5868	4594	4763	9402
197	7329	5389	3721	7686
198	7838	4895	3156	7482
199	6850	4913	5072	8158
200	9394	6058	4951	7808
201	10600	8361	7235	8785
202	10505	6362	5698	8973
203	7638	8789	5943	7757
204	6847	9908	2589	7763
205	6135	7856	6661	6852
206	5374	8787	3961	8203
207	6031	6753	3228	6429
208	8087	4574	3901	4483
209	6825	7328	4325	6613
210	7698	8019	4214	7823
211	6543	7892	4113	10027
212	7845	10124	4824	10145
213	6995	6599	6103	8494
214	6985	7331	5317	8165
215	5105	8060	5798	8250
216	8479	8063	7401	9406
217	8341	7908	8622	8477
218	10524	8029	9770	9880
219	8025	7497	8174	9605
220	10652	6951	10086	7088
221	10348	5556	10279	6026
222	8670	6138	9027	8458
223	9583	6834	9322	8256
224	8175	8678	10397	9050
225	8432	8081	10264	8340
226	10679	10402	11257	10431
227	10449	9732	11646	7737
228	10078	7052	11599	6294
229	7566	8846	11121	5105
230	10240	7214	11090	3528
231	10302	7032	12270	3737
232	10751	8614	11789	7041
233	9526	4286	11041	6331
234	10140	4478	11529	5691
235	12481	4879	12591	5193
236	10315	7428	11202	3799
237	8953	8617	10849	4368
238	7089	6607	10403	3608
239	5795	7848	10010	5856
240	7725	7543	9948	5349
241	6855	8332	10767	6356
242	8579	7537	11630	4666
243	8185	7367	11545	5069
244	8047	5684	11686	5267
245	9380	5092	11858	4728
246	10996	5367	12017	5505
247	10522	6133	12242	5509
248	11313	5057	13072	3980
249	10027	3863	12113	2289
250	9747	3868	10249	3029
251	11289	6527	11633	3064
252	11878	3967	12021	1912
253	11651	3513	12544	2652
254	11619	1705	11339	2260
255	11431	2458	10954	1944
256	9164	3332	10517	1918
257	11005	2835	11157	1840
258	11311	2100	10807	1506
259	11198	3522	12470	2267
260	10903	3309	12396	1818
261	7938	3640	11699	2023
262	6649	1397	11754	1341
263	7098	1741	10731	1213
264	8858	2510	12561	1730
265	7623	3079	11297	1788
266	10193	4299	11867	2234
267	10768	4354	12399	2406
268	9840	2900	11190	1541
269	11624	2369	11201	1374
270	10079	2708	10335	1011
271	9125	3039	9227	907
272	4663	2447	8885	2249
273	2904	2186	8997	1885
274	2726	2189	9078	2667
275	5957	1215	9219	2433
276	4683	1029	9359	2747
277	4318	1239	9570	2511
278	2017	1345	9204	2452
279	1567	1730	8686	2121
280	4253	1928	9687	1779
281	2760	1797	10505	2175
282	2730	1754	7282	2914
283	2902	1797	7344	2177
284	3103	1237	7403	1772
285	2984	1767	7178	2224
286	3496	1167	8560	2865
287	3922	2413	7031	2755
288	4448	1979	7392	1917
289	3954	2567	6845	1626
290	3113	3237	5874	1514
291	7484	3649	4148	1360
292	8335	3771	9808	1312
293	8277	5708	9694	1947
294	9713	5440	10342	1649
295	11628	7429	11059	1803
296	6408	7538	8637	3203
297	8065	8632	11358	1543
298	9555	8630	7078	2078
299	8862	7811	5723	2380
300	9093	8234	4029	2332
301	9124	8707	6242	3590
302	10879	10914	8299	9847
303	11152	8600	7748	7217
304	11141	8286	8997	4214
305	11003	8428	10043	6109
306	9797	8342	10330	2904
307	10502	7555	9543	3229
308	10348	4434	11133	4783
309	11118	7498	11803	8246
310	11309	5145	10440	8241
311	10221	8319	10957	8084
312	11106	7016	10856	6941
313	11335	6545	9576	6731
314	12050	5370	11324	7158
315	12151	5903	11265	7862
316	10387	4617	10499	8161
317	10959	6438	10293	7475
318	9723	6287	8949	7083
319	11185	6821	9304	9438
320	10100	9856	7052	10638
321	11043	6853	9174	9393
322	9979	5126	9318	7092
323	9705	5799	9017	7491
324	8287	7274	6150	7835
325	7859	5236	4436	5679
326	7923	4063	4885	6497
327	7480	2798	4143	5574
328	8394	2799	4405	7805
329	6736	2777	1782	6901
330	7171	2424	2023	8095
331	7529	6547	1796	5129
332	7857	4363	3206	5962
333	5821	6778	1241	6774
334	7612	8243	904	6332
335	8450	7459	996	8373
336	7854	9144	1329	9539
337	9058	8977	1043	10011
338	8529	9690	1251	10793
339	7692	9224	1435	9766
340	6706	10744	1279	9896
341	8412	9240	1046	10059
342	9031	11588	1386	10941
343	8057	7052	1423	8943
344	8255	6599	1849	9060
345	6550	4890	2841	7533
346	7130	5439	4108	8446
347	6941	6852	2546	9755
348	7384	7789	4401	9855
349	7882	7484	5931	8935
350	6571	8941	6517	10052
351	6063	7831	5565	10280
352	6412	6757	5200	9497
353	7634	4753	5860	8331
354	5061	6706	5278	6963
355	8115	5670	6019	5781
356	9914	2637	7824	5791
357	9402	3358	10853	5453
358	9872	3886	10119	5742
359	10529	4463	12125	5657
360	10581	4294	11382	6623
361	10042	3548	9716	3861
362	9820	2786	6885	3100
363	9466	3940	6843	4769
364	10453	6255	9051	4178
365	9576	7781	5602	6517
366	10001	8727	5557	8322
367	9915	8493	5913	7334
368	8612	8358	1895	6862
369	9147	8708	3244	5508
370	9652	8518	4590	5108
371	10642	5591	5909	1999
372	8980	7476	3936	2595
373	9647	7915	4241	1738
374	6820	9356	5266	4497
375	8851	8576	7168	3715
376	8485	7126	6461	3686
377	8852	7111	7301	4770
378	9655	8102	7802	6110
379	7678	5887	6583	3704
380	7972	4312	6928	2328
381	6965	4282	6173	2168
382	7680	5146	6932	1729
383	4618	4384	4710	1743
384	3108	2822	3910	2214
385	4281	2370	3372	1368
386	4987	3374	4483	1276
387	5624	2719	3648	989
388	7134	3711	4095	954
389	7288	3521	3332	1946
390	7002	2606	2582	1995
391	8111	2466	5228	2224
392	8233	2103	3613	1916
393	8773	2150	2517	3386
394	8992	3299	1999	3226
395	9843	5252	2016	3201
396	6246	5657	1861	3814
397	5886	3600	1371	3899
398	6034	2385	1863	3427
399	6333	2129	1805	2822
400	5538	1973	1971	1930
401	4820	1810	2948	1319
402	5258	1938	2801	1286
403	4726	1903	3514	1450
404	6009	1525	5807	1260
405	5845	1857	5790	1054
406	5913	1751	5193	1596
407	5463	1094	3764	1818
408	5156	1630	3601	1302
409	3298	1642	2423	1603
410	4700	1175	4580	1893
411	4403	1148	4422	1394
412	5295	1858	3975	1519
413	5937	2054	1731	1024
414	7824	2115	1844	1106
415	8293	1928	2320	967
416	7656	1901	1506	1582
417	6405	2271	2219	2437
418	4258	2091	5895	1677
419	4294	1770	3889	2172
420	5834	1536	2914	2314
421	6881	1704	3519	1972
422	6267	3502	5438	3313
423	6321	4519	3305	3894
424	6972	5754	3103	5398
425	5776	6696	2444	6524
426	4572	6042	1681	6256
427	5020	4949	2207	5747
428	4336	4847	2388	4995
429	5019	5548	1985	5251
430	6916	5117	1445	4381
431	6730	4454	1839	4320
432	7723	4955	1882	4261
433	6992	4376	1971	4372
434	6096	4141	1374	3125
435	5586	4301	1170	3634
436	6279	4138	1488	3105
437	7720	3529	1189	3178
438	7869	2981	1464	2143
439	7861	2670	1804	1917
440	8508	3175	2300	1902
441	8452	3044	2084	1355
442	8131	2667	2748	1464
443	9268	3433	5454	1368
444	9879	4083	6151	1479
445	9042	3288	5332	1770
446	7988	3216	6346	2444
447	5216	3512	5092	1416
448	7502	5195	4843	1762
449	7566	5255	3495	2179
450	9585	4996	6000	2713
451	10339	5474	8487	2044
452	9421	6991	7509	2030
453	11506	6560	10298	1627
454	9615	6842	8859	1609
455	11162	6199	9181	2528
456	10601	6554	8538	2365
457	12309	6427	10549	2883
458	12575	6696	10779	2207
459	12848	5752	10576	1866
460	11879	5536	8857	1315
461	11280	7043	8156	1096
462	11198	8327	8792	817
463	10136	6997	7913	795
464	10669	4620	8940	1800
465	10205	3615	11383	1906
466	9625	3459	10939	1895
467	9696	2991	9751	1571
468	11363	2976	11733	2431
469	10136	3519	10377	1980
470	11530	3030	11770	2243
471	12088	4807	10475	2625
472	11597	4369	11195	3435
473	11502	2571	10556	3654
474	11376	2566	10097	3166
475	11907	3436	9319	3590
476	11867	2299	8915	2857
477	10395	1981	5428	2394
478	10549	2552	4937	1701
479	10331	3411	5686	2753
480	9375	2964	2710	3074
481	9820	4717	5545	2674
482	9939	4417	7198	2962
483	9195	6329	4922	2676
484	8861	6286	6276	2013
485	9966	7534	7530	1605
486	7951	7567	6557	1355
487	10527	7758	6242	1737
488	9381	8615	7640	4579
489	8317	7180	5855	4281
490	8934	6512	6911	4069
491	10165	6223	9174	5306
492	9749	4629	9016	3082
493	9305	3738	10530	4000
494	9982	4259	8329	4937
495	9777	6090	7493	7046
496	12405	8246	10063	9963
497	12703	10119	12096	11232
498	12668	10093	11624	11339
499	12619	10747	12872	10130
500	11233	11262	11070	8587
501	10802	8964	11030	8896
502	11579	7811	11467	7018
503	11073	9725	10982	8830
504	11040	10078	8887	10289
505	10655	11190	6520	10641
506	9671	10597	10358	9152
507	10664	11730	11224	12329
508	11422	12684	9647	13086
509	12474	12678	12104	12482
510	11737	10061	11144	12189
511	10336	10557	9863	11248
512	9240	8768	8258	10095
513	8378	11519	8155	12369
514	5918	11373	7745	12483
515	10252	8456	8948	10883
516	11363	8135	11388	8519
517	11409	8533	11144	10579
518	10469	6786	10471	9846
519	10629	7778	11229	9394
520	12089	9198	11275	10349
521	9987	7662	9767	9782
522	10937	7870	10725	9318
523	11302	9598	9806	8940
524	10738	8745	7852	8121
525	10918	10706	8149	10709
526	11047	10953	8640	10794
527	9483	8600	6133	10430
528	9852	6766	7809	9335
529	8837	7025	6848	7258
530	8337	6296	6447	6616
531	8464	7150	6464	7148
532	10342	6666	8976	4989
533	11172	7668	9628	6802
534	11163	7589	10288	7693
535	12456	9204	10919	6952
536	11509	9868	11152	7145
537	11639	8153	11231	6378
538	11589	7414	10602	7754
539	11668	9876	11077	5116
540	12199	8250	11623	6940
541	11679	9382	11270	6444
542	11123	9501	10135	7714
543	11918	10191	10695	9387
544	11852	8758	9147	8367
545	11721	7745	8247	6692
546	11090	9063	6893	7974
547	11943	7917	7997	7382
548	12339	6872	10018	7275
549	8910	6026	8727	7041
550	10851	4841	12006	7195
551	10894	6534	12236	7693
552	7724	7496	9010	9429
553	6940	7804	8837	8962
554	6541	4486	10078	8029
555	8755	7251	9864	8753
556	9812	8262	11250	9311
557	8005	9235	10758	9850
558	7210	6177	10575	8296
559	5497	5440	11275	8879
560	6352	7051	10535	4785
561	6623	6440	10295	5409
562	7464	7284	11715	5650
563	10990	7689	12802	3911
564	11752	7514	12352	3430
565	10946	8733	10648	1928
566	9618	8191	10767	1630
567	9072	8636	9325	2546
568	11121	6710	10511	1915
569	10776	6738	9892	2741
570	10491	8406	8774	3831
571	9795	6888	8981	2774
572	10625	4349	9811	2253
573	12416	7557	12050	4660
574	12367	5187	11522	3055
575	11419	6580	11711	4863
576	11395	5954	11435	3237
577	9636	5926	9496	2599
578	10231	4989	10820	3158
579	7389	3400	10696	2604
580	6344	1519	11352	4263
581	9736	2357	12669	3185
582	11033	4219	12524	4449
583	10771	3515	11189	3630
584	11794	8139	11906	5738
585	11625	10515	11710	10162
586	11082	8899	11980	10531
587	11499	11587	11873	12035
588	8552	8389	9313	11254
589	7164	5595	8415	8904
590	6426	8921	8768	9820
591	6130	8908	10255	5672
592	6397	9258	9830	6298
593	9049	7285	10546	5336
594	8568	6225	9918	3793
595	5049	6283	9146	6331
596	7261	7169	9485	6568
597	10321	8871	11636	7405
598	10010	8623	10163	5366
599	7948	7350	10262	6856
600	8645	7819	9418	4505
601	8278	6629	10459	3684
602	9037	7290	10609	5967
603	8892	5972	11698	3346
604	10405	6770	11160	3929
605	8564	9220	10386	3253
606	9664	8541	9499	1697
607	8288	9789	9971	3859
608	12175	7682	9378	5080
609	9169	9221	9659	4720
610	11530	8927	10433	4250
611	9174	7871	6823	4040
612	8138	7223	3952	4532
613	4893	4962	2192	3746
614	7763	5367	2843	4276
615	8188	5081	3165	3853
616	5498	5852	1654	2286
617	7124	6400	3048	2935
618	7175	7010	2025	2498
619	8510	7454	1340	1939
620	7169	7542	1498	1938
621	8939	8509	3291	1899
622	8137	5806	2263	1321
623	7522	6081	1680	1722
624	7469	4087	1194	1365
625	7389	5470	2167	4557
626	8930	4399	2214	1886
627	9522	5125	4329	1620
628	9721	5967	2883	1362
629	9162	7776	3405	1729
630	9801	8540	5020	2001
631	7928	6535	2199	849
632	7846	6311	2767	1622
633	8462	6583	2489	666
634	7463	6816	1532	1002
635	9133	7182	1277	1321
636	8567	8270	2026	888
637	8435	7810	1358	1106
638	9518	7394	3167	650
639	8860	7165	3906	812
640	6005	5948	3693	1983
641	6358	6635	4428	2466
642	7349	6793	3270	2287
643	10126	6901	5826	2803
644	9190	6820	5336	2941
645	9242	9158	7718	4841
646	7538	6636	1983	4907
647	9051	8644	2698	7272
648	9798	7614	3606	6246
649	7645	8524	3735	6932
650	7512	8520	3199	7916
651	8047	8280	4152	7767
652	9606	9046	3360	7806
653	8464	8952	3811	8193
654	9064	9512	3192	10715
655	9106	6812	5312	7687
656	9508	6391	5409	7890
657	9942	7383	6216	9111
658	9441	7307	4406	7218
659	10232	6158	4909	5921
660	9213	6792	6348	6634
661	9125	4783	4243	7420
662	9220	4362	4452	7166
663	10638	5456	5147	8633
664	10753	7152	8495	11420
665	10817	8560	7955	10400
666	9971	9381	3194	9671
667	10849	8915	7553	10072
668	8125	5487	9956	8837
669	10897	6272	11216	9970
670	9445	4760	8079	10053
671	9684	6038	8473	7669
672	10451	9607	11397	9564
673	8974	9410	10258	10452
674	10236	10917	10696	10151
675	9757	7974	8766	9599
676	11804	6241	9708	8167
677	10258	5657	7707	8309
678	9130	7634	5305	5986
679	11029	8135	8655	9991
680	11862	9213	10842	9788
681	12255	8682	11213	9421
682	10699	9422	9065	9473
683	7640	7323	10587	9287
684	8966	6621	8796	7366
685	8126	5766	9615	4847
686	11537	9199	11123	5723
687	9451	8543	9725	4657
688	10075	8832	9049	3436
689	10614	9055	10875	4939
690	9101	7912	9028	6682
691	10213	8693	10281	7043
692	11392	8458	11122	9165
693	9366	7903	9232	9022
694	10326	9704	10771	9304
695	11533	10175	11334	8876
696	7770	9531	7766	7537
697	7267	8546	9598	6501
698	8171	7356	10519	5398
699	9492	7366	8963	5189
700	8957	7563	10322	5724
701	11560	6436	11963	6250
702	10645	6706	10597	5608
703	9324	7190	8849	3622
704	6575	8160	7110	3325
705	7171	8296	6799	3206
706	6507	7879	7695	4393
707	8125	7796	6876	4235
708	8447	7023	8551	4517
709	9103	8444	9692	2708
710	10787	7756	10069	1886
711	11475	7313	10663	2220
712	11764	8684	10473	3126
713	11655	8857	12431	4768
714	8175	9079	9329	4470
715	7067	10584	9254	5954
716	9593	10504	10859	6553
717	10717	10043	11745	5884
718	10403	8299	11780	4542
719	11870	9132	11901	5939
720	12241	9238	11979	6298
721	11535	8387	8969	4288
722	11159	8172	10093	5280
723	10846	6898	10953	2975
724	11382	6739	11432	2825
725	10693	5288	9249	3256
726	8268	8267	10890	5183
727	9714	9041	11058	5240
728	6626	9671	9867	4495
729	7404	8007	9408	3432
730	5748	7931	10549	5457
731	2847	9087	9026	5169
732	4188	9873	8901	6486
733	3587	11345	9034	7006
734	5027	11325	9954	8064
735	2764	10276	7766	6981
736	3816	10673	7215	7289
737	3284	9454	8410	6672
738	2020	7619	7220	4577
739	3163	6536	8731	3439
740	3233	3692	8202	2613
741	5695	4478	9902	4002
742	5502	6481	10118	5308
743	6516	6654	10752	5644
744	4461	7133	10039	5790
745	7507	7088	11161	6512
746	7547	7079	10500	6473
747	8710	6253	9040	6350
748	9132	7981	10294	8388
749	10170	7895	10421	7961
750	10638	9045	11966	8211
751	11558	8337	12006	7581
752	11605	8993	12293	8989
753	10412	8873	11560	7342
754	11761	9569	12452	9446
755	11195	8429	13076	8220
756	11663	9452	12130	9857
757	11096	7597	11171	8779
758	9839	5884	11587	10642
759	8011	5768	11587	10859
760	8139	6094	11213	10339
761	7511	6988	10849	10692
762	8094	7271	9865	10420
763	8517	7189	9088	9624
764	9617	8199	11390	8982
765	8955	7751	9699	8453
766	8521	8131	8311	9245
767	8272	6795	8522	9680
768	5029	7045	9573	7763
769	6804	7047	10437	6904
770	6600	9004	9584	5884
771	6434	7208	10237	3567
772	4044	8546	8368	4404
773	3698	8900	7961	4831
774	4178	7796	7664	5123
775	3444	8497	8064	4001
776	1777	9015	8647	4835
777	2874	4983	8677	5418
778	3497	8056	8298	4902
779	2747	9559	8179	4718
780	4316	9466	6436	5829
781	4365	7974	6401	4642
782	4372	7846	7581	4425
783	4777	7637	8115	4252
784	4565	5182	8013	4816
785	4911	5018	8766	4495
786	6279	7516	9150	3722
787	6526	6246	9283	1936
788	7381	8285	9994	2864
789	6883	6354	9871	2736
790	6764	8236	10395	3265
791	5717	7373	10533	4650
792	6589	8514	10462	5237
793	7271	8810	11126	8289
794	5667	10251	9786	6789
795	6535	11309	11124	7060
796	8118	11301	10128	7363
797	8093	11991	9106	8016
798	10277	10973	10999	6274
799	8983	10606	9952	6642
800	8894	9455	10352	5971
801	9686	10184	10343	6793
802	8704	10322	6579	9267
803	9021	8377	4272	5311
804	10170	9383	7084	4714
805	10490	8424	7906	3798
806	10449	5302	6055	2694
807	9928	8165	6932	4298
808	9005	8107	5346	4226
809	8711	8913	5395	4734
810	7905	7741	5566	3180
811	7189	7238	3731	3060
812	6743	5786	3321	2360
813	5406	6711	3641	3400
814	7477	8456	4227	7275
815	8095	8515	4016	5917
816	9084	4781	4409	3664
817	8199	4559	2893	2808
818	7983	4973	3326	3068
819	6406	5708	5213	3166
820	5894	9155	6166	4569
821	8313	9269	7860	5724
822	10410	9124	8596	3121
823	9393	8611	8504	2934
824	9869	8116	9793	2162
825	10793	8496	11569	6403
826	12067	6774	11445	6124
827	12026	8105	12292	8983
828	11427	8010	10976	8331
829	10423	11450	10853	9023
830	12028	8330	11661	9593
831	11534	8331	10165	7696
832	9678	6847	7415	4336
833	9690	4654	5706	6499
834	9327	8980	6839	7041
835	9366	9869	6304	9607
836	11358	10035	7399	10074
837	11775	9674	7821	9626
838	11995	9146	9510	10024
839	9893	9609	9331	11643
840	8510	10018	8376	10592
841	8652	9909	9181	8802
842	9023	11520	9166	11318
843	8266	8949	10817	5231
844	8890	9194	10221	4399
845	8904	7839	10434	6220
846	9348	8228	10589	5421
847	11626	8370	12080	6055
848	8171	8896	11415	7140
849	8353	7383	10351	6514
850	6716	8182	9512	8118
851	4588	8381	8211	5743
852	4660	8836	8898	7903
853	3704	9243	8167	6500
854	3638	10691	6952	9467
855	3795	9217	6493	9170
856	6373	6667	8597	6816
857	6386	8905	9139	8652
858	7260	9557	10444	8990
859	6707	7537	7137	6334
860	7594	7771	8742	6098
861	8797	9380	9525	5141
862	7773	8031	8765	2562
863	11371	7447	10163	4983
864	12354	8086	10045	6145
865	9566	5197	7538	7526
866	8072	7830	3797	6360
867	9658	8827	5893	6416
868	8674	7716	4757	8573
869	8133	9271	6753	9557
870	9945	10444	6871	9695
871	10097	10834	6224	10832
872	9531	10943	7249	10553
873	10265	9829	6384	9488
874	10621	9799	7589	11472
875	10949	9983	6114	10112
876	9546	10415	3581	9438
877	9852	8332	5343	9335
878	11029	9538	5443	8856
879	10500	8152	3124	9621
880	8855	6760	6162	9611
881	6951	5763	3732	9843
882	6553	6522	4095	9126
883	5421	8899	4579	10156
884	6367	10387	3187	10316
885	4953	6621	3127	9278
886	3761	9637	1552	10455
887	1745	8391	1272	7863
888	3664	8388	1931	6720
889	3482	6801	3935	6267
890	3385	6226	1963	7248
891	2692	5182	4946	8236
892	3531	6842	2852	10282
893	2653	9814	3436	9469
894	4606	10320	4619	9722
895	6992	10023	6422	10778
896	10614	8395	9990	8689
897	9047	10162	8927	9676
898	10923	11737	8577	11971
899	11107	8875	7724	11172
900	12496	9584	7598	8394
901	11908	10066	7165	6827
902	10805	7994	6636	5422
903	11018	6517	6702	3857
904	10826	2906	10327	4760
905	7291	2452	8367	5980
906	7823	2652	8178	6902
907	8024	3734	5040	6953
908	10051	5192	9352	5751
909	8507	6519	4486	7655
910	8509	6090	3500	7836
911	9190	5155	4781	5706
912	7600	3328	4294	3423
913	6204	5294	3490	2554
914	6908	7595	3870	2759
915	5963	7312	1354	2425
916	8057	8500	2036	2814
917	8959	8138	2299	4856
918	8825	7662	3537	5680
919	8533	9165	3991	3711
920	8378	8985	3162	2999
921	9295	8078	4289	4580
922	9680	8774	5734	6231
923	8705	9039	2668	6882
924	9818	8390	3673	5893
925	9435	9918	3846	8878
926	11503	8555	6856	6134
927	8509	8748	3551	7071
928	7566	9075	3618	6919
929	7666	7831	3494	5673
930	8453	9081	3390	7719
931	9718	7167	4439	4381
932	10860	8127	6899	6812
933	9987	11131	4903	5846
934	10704	10470	4779	7948
935	11561	10850	8323	8190
936	10543	7561	6356	6508
937	11481	6739	9987	7069
938	10968	8754	9272	9401
939	7904	9277	9704	9423
940	4982	7688	6498	7968
941	5193	9025	7477	7731
942	5731	11430	8060	7551
943	5391	9198	8657	6572
944	4288	10807	8477	4649
945	3569	10589	9381	5839
946	4987	8550	9147	3884
947	4536	7400	9827	1782
948	8506	9293	9940	2482
949	8654	9898	11081	3808
950	7942	9677	8434	4806
951	9515	9358	9636	4747
952	10115	8477	9796	4848
953	9954	9388	10948	6757
954	10409	10766	10537	8563
955	9304	10962	8490	9500
956	9471	10641	10795	7828
957	9784	9609	11211	8687
958	10839	8018	10354	8657
959	9897	8972	9202	10174
960	11001	7745	9107	7596
961	10587	7834	9016	5124
962	9784	9032	10110	5527
963	8953	9041	10288	6146
964	9347	9167	11523	8350
965	10539	9497	10647	9276
966	9689	10696	7592	7100
967	9461	11501	6369	6623
968	7845	10210	4714	4046
969	9465	9906	3905	4884
970	8879	9523	3524	4543
971	9558	8973	3731	6490
972	9476	9054	6274	9694
973	9602	6611	6717	7712
974	9232	7553	6743	6043
975	8357	8766	4609	8609
976	7185	9968	3833	10197
977	9021	11942	5084	12509
978	8501	12886	5971	10851
979	8171	12021	2962	11823
980	9912	11966	4496	13254
981	10308	9704	5067	12045
982	10650	10098	8277	10847
983	10507	9804	8009	10336
984	11584	9193	8785	9950
985	10619	8577	9306	8135
986	9678	9242	7427	6568
987	8058	3677	5831	3179
988	5522	4564	2680	2686
989	4660	4747	2108	4333
990	7653	4220	2760	2141
991	7894	3800	2496	1568
992	7028	3729	1828	3419
993	6124	2222	1179	3562
994	5983	6073	2305	3664
995	6883	6020	1604	3462
996	7041	5540	921	5721
997	6439	4704	1326	4221
998	7126	5127	1323	4480
999	6016	5737	1956	3240
1000	5801	4904	1943	3796
1001	5724	5068	1673	3037
1002	4793	8324	1248	6678
1003	4407	3931	1063	5379
1004	4474	7516	984	7274
1005	4111	6882	1000	8268
1006	5145	5995	1193	7557
1007	5528	3929	1163	8628
1008	6485	5672	961	8568
1009	7314	9773	1012	10338
1010	6384	8238	757	8072
1011	6423	7763	768	9250
1012	7206	6346	783	4237
1013	6821	6707	1015	5353
1014	7430	6780	1098	6296
1015	8866	5994	1270	6414
1016	7386	6000	1159	4832
1017	8626	4928	930	4305
1018	10026	5660	2037	4382
1019	8882	5179	2384	4322
1020	7752	5504	2405	4714
1021	8753	6875	4845	4634
1022	7688	6704	3304	4842
1023	7011	6149	2188	4213
1024	4386	6156	2383	4528
1025	2791	6252	3339	5078
1026	3661	5233	2308	5322
1027	5023	5626	2731	5359
1028	6117	3719	1921	4196
1029	7825	4860	4307	4550
1030	8206	5750	8271	3319
1031	7712	6271	8762	4488
1032	8259	5860	7197	3229
1033	9019	5977	8289	2958
1034	9251	6897	7156	4282
1035	8270	7818	6454	3927
1036	9025	7141	8476	2184
1037	8652	6516	5688	3379
1038	7377	4995	3269	3348
1039	7423	7019	4840	5303
1040	9532	7717	6487	6214
1041	8119	8420	5965	5637
1042	7373	10262	5703	7362
1043	7250	9703	3788	6452
1044	7768	7755	3369	3685
1045	4883	7503	3688	3189
1046	8043	8472	4677	4088
1047	9033	8447	7694	3782
1048	8738	8634	9749	3799
1049	8741	9940	8665	6865
1050	10526	10488	9678	7826
1051	11042	9537	10705	6213
1052	12052	7160	13180	4724
1053	11358	7073	12652	4858
1054	9604	6219	11379	5520
1055	9123	6540	11325	4427
1056	8819	5607	12057	3233
1057	11588	6076	12699	2519
1058	11981	6738	12129	2750
1059	11689	5802	10873	2214
1060	10326	5987	9512	3298
1061	9209	7838	9427	2659
1062	10821	5835	7746	2825
1063	10295	5456	5657	2724
1064	8485	6945	6258	4247
1065	6816	6238	4396	3862
1066	7946	6346	5785	4674
1067	8584	5561	6079	3846
1068	7691	4848	6683	2770
1069	8783	4489	8435	3293
1070	9344	4426	7074	3862
1071	8857	5813	10733	5283
1072	6966	5867	6395	5567
1073	8017	6681	7019	5352
1074	10212	6215	10797	5483
1075	9166	5326	12304	5821
1076	11566	4459	11497	4600
1077	10202	5742	10941	6012
1078	10062	4322	10512	7639
1079	9636	3631	10336	6520
1080	9262	6179	12929	8104
1081	10048	6504	12511	7340
1082	9315	7365	12553	8553
1083	10616	6726	10176	7499
1084	11147	9460	11518	8857
1085	9524	9030	11934	9284
1086	8532	7957	11688	7935
1087	8970	7598	12080	8337
1088	8474	7382	9348	8298
1089	8893	10044	10029	8453
1090	8450	7965	11527	8354
1091	10530	8825	10891	9134
1092	8052	7465	12256	8432
1093	9023	7890	10793	7326
1094	11486	8503	9073	6931
1095	9298	7519	10485	7709
1096	10981	5597	10527	6579
1097	9816	4118	12287	8742
1098	9940	4101	11784	9432
1099	8885	2513	12186	6685
1100	6427	2478	10533	6307
1101	6327	2632	9502	4926
1102	10982	3555	10745	5150
1103	10044	5236	10820	9910
1104	11868	6291	12232	9038
1105	12316	6131	12248	9672
1106	9815	3906	8865	7857
1107	7166	6160	7049	9204
1108	7510	8013	8706	9714
1109	10897	8709	9113	9854
1110	10086	7310	10001	9076
1111	9638	6600	8750	9440
1112	9130	8467	7723	10957
1113	9285	6203	8717	9094
1114	10128	9633	10147	9782
1115	11816	8842	11800	8156
1116	8780	4956	10736	9229
1117	9159	5642	11219	9940
1118	11781	5471	11952	7960
1119	11578	8443	11608	8771
1120	11673	5971	11539	5450
1121	10365	8986	11587	8292
1122	10547	10883	10884	9136
1123	9763	10473	11143	10055
1124	10052	10382	10832	8481
1125	9931	6479	10562	7266
1126	10526	5899	11762	6050
1127	11755	6697	11063	9272
1128	11812	4404	11622	7532
1129	11880	5389	10859	7842
1130	11335	7108	9772	8342
1131	10460	4909	8449	6231
1132	9382	9142	10516	7946
1133	9945	6380	10495	6536
1134	7555	7443	9457	6017
1135	10399	8971	10088	6598
1136	9566	9189	8778	5511
1137	7797	9203	9388	4573
1138	7480	8309	10033	7310
1139	7679	8095	8291	5859
1140	4191	9651	3254	3316
1141	4143	9177	2632	4002
1142	3384	11240	2021	5802
1143	5526	12105	2908	7750
1144	1991	11014	2562	5301
1145	4720	11194	5226	6312
1146	5185	10383	4763	7197
1147	5196	9373	2952	8075
1148	4553	10189	1999	9134
1149	3549	10883	1906	10015
1150	3061	11228	1865	8469
1151	4482	10719	2656	8654
1152	5596	9590	3809	7138
1153	5602	9794	5514	7658
1154	5497	9727	4868	5463
1155	5276	8417	5081	4206
1156	5772	8389	5243	3191
1157	5311	9451	4920	1214
1158	6490	8363	6029	1246
1159	6085	8032	5908	1507
1160	5501	7237	5812	1676
1161	4297	5040	5185	1571
1162	3931	4022	4967	1562
1163	5056	4869	4928	2959
1164	3157	4510	4002	1661
1165	3698	2332	3765	997
1166	2938	4947	3411	1837
1167	3926	3080	4698	1991
1168	4156	1761	4608	1937
1169	5098	1806	4729	2067
1170	4929	3397	4160	1121
1171	3206	6148	3326	1789
1172	3546	6075	2945	1240
1173	4010	6423	2444	2292
1174	3440	7939	2039	4373
1175	5133	7285	4597	4043
1176	4784	10498	3563	6355
1177	2738	9664	3079	5005
1178	3531	9701	3764	7519
1179	4374	8290	4375	6072
1180	3869	8857	3214	4213
1181	3595	8321	3452	4423
1182	2327	8111	1598	3372
1183	3085	6816	1858	2445
1184	3570	6479	2290	2391
1185	5024	7780	2497	4237
1186	6344	7631	1865	3866
1187	5874	5458	2386	4009
1188	6569	3554	3363	3162
1189	6728	4914	3260	7253
1190	6935	6732	2572	5568
1191	6860	7570	2487	3567
1192	6151	5759	2496	2572
1193	6603	8264	1989	3121
1194	4020	7137	2321	2873
1195	2648	6832	2482	3242
1196	3411	7609	3270	2500
1197	2397	8789	3940	4383
1198	3043	7635	3417	6197
1199	4123	5914	2319	5338
1200	6356	7564	3281	5405
1201	5355	8595	2044	6520
1202	6583	7569	3312	5065
1203	5489	5486	1874	5362
1204	5709	4108	1644	3300
1205	4390	3725	1924	1967
1206	5278	4557	2431	3664
1207	4998	5801	1441	6528
1208	2902	5159	1534	7235
1209	3986	8389	1937	9410
1210	3078	10702	1952	10388
1211	3073	10896	1082	10652
1212	1692	10120	582	9649
1213	2422	8708	817	6124
1214	1926	9311	1086	6809
1215	758	8074	1813	6187
1216	2073	9110	2185	6197
1217	2266	8397	2042	8032
1218	2000	7487	2480	7325
1219	2630	4401	2473	4251
1220	3331	5736	1264	3161
1221	3257	5744	1445	3468
1222	2910	5630	2080	5146
1223	2508	6540	1997	4580
1224	2563	7442	1754	4367
1225	3144	9114	1650	6904
1226	2116	8125	1129	8622
1227	2773	9644	1445	9551
1228	2456	11695	1684	9993
1229	3148	11240	2116	11973
1230	3030	8712	2815	10848
1231	3025	7494	2212	10500
1232	2834	8609	2454	10029
1233	1363	10364	1565	9611
1234	1856	9870	1555	10855
1235	1748	10747	2144	10003
1236	1387	11144	1758	12247
1237	1711	12301	2349	11727
1238	3306	10201	2805	9479
1239	2946	10994	2032	7301
1240	2843	10833	2310	7501
1241	3060	11353	2215	7823
1242	3635	8671	2639	5159
1243	3175	9720	2907	6087
1244	3463	10349	2611	8458
1245	3438	8244	985	8245
1246	3570	7955	1043	9409
1247	2276	10038	1291	11165
1248	1935	9372	1442	10539
1249	1537	9334	1882	10944
1250	3106	9833	2146	10992
1251	2075	10450	2292	12323
1252	2930	10605	3241	11022
1253	2733	9079	4460	10224
1254	1992	9312	3518	10202
1255	2273	9513	2443	11308
1256	3638	9138	3019	10533
1257	2603	9649	2150	10195
1258	1777	9574	2388	10418
1259	2437	9662	2004	9127
1260	3182	8501	2020	7028
1261	2245	7887	3258	6300
1262	2584	6417	2071	6026
1263	2717	7949	2087	8647
1264	2047	8520	2273	6834
1265	2555	8046	3253	9274
1266	2356	9759	4241	8696
1267	2909	9053	3678	9033
1268	2177	9408	3231	10143
1269	1926	7561	2413	8269
1270	1939	6560	3018	7274
1271	2748	3074	3744	4957
1272	3190	4141	3647	4687
1273	3749	4474	3380	6596
1274	3602	5829	4215	6946
1275	2870	7314	3233	6510
1276	2143	7071	3124	5952
1277	3236	6834	3943	5264
1278	4006	7078	4753	4312
1279	3790	5050	4555	4540
1280	3314	4959	4490	4642
1281	3024	5118	4416	5092
1282	3424	5653	4175	5252
1283	4156	4397	3955	4925
1284	3942	5788	3890	5800
1285	3935	7191	4089	5392
1286	2888	7497	3130	6735
1287	4235	7324	4515	5509
1288	4296	7458	4997	5818
1289	2807	4078	3405	4425
1290	3791	4586	3570	5551
1291	4016	5081	4244	5551
1292	5121	6139	4467	6134
1293	3212	6624	3579	5092
1294	3177	5995	4319	5886
1295	3317	6201	3926	5880
1296	4017	5372	4028	5429
1297	3488	6975	3468	5578
1298	3150	6029	3253	4839
1299	4155	5253	3559	4720
1300	3764	6752	3604	3434
1301	4077	4229	4276	3166
1302	5264	4183	5149	2249
1303	2895	6702	4206	1656
1304	2143	6400	4196	1894
1305	2434	5893	3732	1922
1306	2449	5490	4209	2861
1307	3932	6596	5072	2956
1308	3804	6389	4775	2244
1309	3368	7163	4867	2858
1310	3515	8757	5466	4505
1311	5459	4345	5658	3990
1312	5320	5842	5317	6140
1313	5368	5792	5741	3878
1314	5573	9622	6066	5184
1315	4276	8671	5350	5932
1316	6708	9336	5754	8015
1317	5871	10661	5232	8842
1318	4878	11107	5060	10327
1319	5301	10401	5311	7446
1320	4074	10399	4705	6045
1321	5558	9640	5803	3859
1322	5254	9148	5019	1784
1323	4873	6629	4430	1680
1324	4551	7297	4616	1603
1325	4040	6059	3853	1942
1326	4359	6237	4760	3426
1327	5510	5966	5742	3515
1328	4855	8157	5077	2586
1329	4996	7225	5380	3591
1330	5266	5446	5722	3947
1331	5673	4885	5894	3622
1332	5434	3894	5768	2540
1333	5450	4429	5219	2430
1334	5108	4919	4883	3480
1335	4701	4041	4331	3520
1336	4834	4403	4162	3111
1337	4822	3495	5150	2696
1338	5127	2683	4907	3579
1339	4616	5099	4999	2420
1340	5127	4120	5275	2028
1341	5959	3338	6281	1430
1342	4602	3548	3231	1926
1343	3412	2551	3117	2662
1344	1906	2220	2239	3143
1345	1931	2239	1650	3886
1346	3285	4219	3127	5020
1347	3076	4678	2747	4791
1348	3155	4623	3354	4545
1349	2711	4508	2289	4746
1350	3052	4694	3418	4811
1351	2542	4638	3684	4274
1352	2207	5995	2180	4783
1353	2295	5620	1937	5382
1354	2004	6434	1098	5820
1355	2681	5795	761	4777
1356	2415	5658	788	3703
1357	1865	6301	1646	4957
1358	1922	6021	2595	5418
1359	3083	5570	3490	5277
1360	2055	4706	2343	3868
1361	3160	5228	3538	4328
1362	3944	5318	4242	4572
1363	4354	4149	3982	3895
1364	3858	5107	3421	3411
1365	3176	4847	4476	3390
1366	4508	4969	4768	3807
1367	3975	4295	4801	3454
1368	3508	3399	4427	3568
1369	3589	5143	3741	5401
1370	3238	4915	3634	5371
1371	4484	4143	4479	3850
1372	3650	4893	4383	4339
1373	4126	4928	4711	3901
1374	5084	2774	4590	3147
1375	2791	3305	2837	3534
1376	2728	3480	1645	3334
1377	2316	5047	2080	4574
1378	3249	5256	1999	4465
1379	2505	5370	1583	3915
1380	4783	4556	4888	4212
1381	4755	6480	5221	5277
1382	5066	6617	5390	5295
1383	6629	6962	5871	4200
1384	5289	7624	4022	3899
1385	4729	7644	3232	4454
1386	4247	8826	2553	5360
1387	4564	7765	2980	3617
1388	4565	7791	3708	3336
1389	4256	6643	3520	4292
1390	4581	6906	3143	4242
1391	4626	6086	2874	4434
1392	5643	6656	3607	4620
1393	4600	5746	3607	2521
1394	4653	5474	3921	1936
1395	3713	6602	2907	3252
1396	3864	5735	3202	3014
1397	3781	4624	3566	3620
1398	6422	4368	5702	2833
1399	6911	2466	6793	2591
1400	6267	3769	7745	2393
1401	7260	1873	8956	2069
1402	5645	2022	7775	3050
1403	5380	3252	7704	3050
1404	4620	3032	3934	3270
1405	3511	4267	2523	4514
1406	4178	6678	1646	5023
1407	5175	5064	1064	3863
1408	5340	3506	659	2981
1409	5306	4508	1068	2616
1410	5228	5524	1247	4074
1411	7172	5323	4521	3851
1412	7301	5482	7411	3903
1413	8234	5474	9257	5010
1414	10216	4495	10252	5062
1415	9770	3998	9588	5596
1416	7378	5284	8383	5699
1417	8709	6201	8124	4065
1418	8882	4980	8153	4891
1419	8777	5356	8556	5721
1420	9788	7041	8387	6417
1421	9471	5614	8577	6744
1422	10792	4993	11049	5147
1423	9425	6975	7520	4877
1424	9025	8488	7008	4460
1425	8386	8690	7158	4409
1426	6962	7451	6935	3266
1427	6566	7875	5589	4122
1428	7424	6741	8286	4453
1429	7575	6809	9883	6245
1430	6707	6974	9092	2902
1431	7904	7286	8309	3578
1432	7416	7958	7617	3768
1433	7947	6751	7357	4605
1434	7363	9203	7878	6985
1435	8559	7161	7778	3199
1436	6673	5568	7455	2439
1437	5653	6044	5297	2293
1438	4907	5519	4905	1747
1439	7170	4394	5627	1336
1440	5750	5611	5715	1669
1441	4246	7935	4829	1414
1442	5537	6447	5421	1814
1443	7453	6471	3094	1834
1444	6664	7208	2819	1562
1445	8675	6103	5159	2116
1446	8066	4746	2578	2564
1447	4951	3631	2695	2091
1448	6645	2448	1758	3300
1449	8248	4622	3696	3505
1450	7400	5624	3979	7580
1451	11407	4517	6787	7918
1452	10693	3828	4609	4625
1453	11020	5019	5134	3751
1454	11753	6645	6976	3370
1455	10294	6147	6572	3092
1456	9660	6123	6529	3593
1457	10191	4470	6458	4061
1458	11036	4824	7917	4303
1459	11740	6675	7004	3583
1460	11263	4631	8157	1941
1461	10938	5859	8838	1825
1462	11253	7292	8011	993
1463	11367	7666	9056	924
1464	10717	8862	8593	1325
1465	11409	8344	6316	1473
1466	10679	8904	7220	741
1467	10705	6158	7090	2421
1468	10895	6512	6541	1508
1469	9777	7029	6076	839
1470	9858	6711	6722	522
1471	11267	5675	6093	530
1472	9496	6237	2738	597
1473	10733	6803	3356	1340
1474	9597	6447	3852	628
1475	10826	6907	7950	1235
1476	11544	6785	7464	1148
1477	11093	7774	3284	1383
1478	9531	7813	3942	1182
1479	10371	7602	7225	1067
1480	9364	7574	7149	1383
1481	11179	6910	7777	1292
1482	11286	6923	9132	1926
1483	11024	8096	7775	1532
1484	11206	7659	8960	1462
1485	10744	7203	8932	1697
1486	10017	7326	9185	1583
1487	10902	6296	9918	2829
1488	11859	6107	10929	2607
1489	9016	5956	8902	1499
1490	12126	5847	11826	2434
1491	10078	6095	10672	2331
1492	10927	5227	10919	1876
1493	11151	4308	9457	1595
1494	11801	6290	10641	947
1495	12080	5672	11316	1065
1496	10012	4324	10818	1239
1497	11230	3746	10436	1135
1498	10588	3014	10417	1232
1499	9417	3092	6782	1704
1500	9811	3173	7606	2743
1501	9053	3165	5568	2991
1502	7300	2279	6986	1914
1503	10039	2356	9013	2518
1504	9326	3426	5729	1225
1505	8446	4132	7719	1318
1506	10735	3592	8042	3006
1507	9959	5517	8282	2976
1508	10291	3878	5630	2528
1509	9372	4322	7242	2904
1510	9695	5330	5781	3611
1511	11235	5735	6690	3200
1512	12451	7589	10335	3061
1513	11510	7411	7673	3413
1514	10796	7569	8621	5115
1515	11002	7546	9456	4268
1516	11294	6105	8464	4339
1517	8491	5526	5848	3352
1518	8197	7314	4266	3415
1519	6177	7588	4459	3527
1520	7307	6630	3024	5105
1521	9066	7666	7034	3665
1522	10454	6070	10285	3302
1523	10592	7011	11375	2420
1524	6832	8184	10515	4964
1525	7926	6972	9398	4577
1526	9792	7368	7678	5156
1527	8715	5407	11182	3913
1528	9175	4765	9258	3722
1529	11038	5143	8001	3700
1530	10348	5792	8972	3974
1531	10004	5869	8613	4190
1532	10468	5204	9729	4233
1533	10564	4099	10715	4279
1534	10163	4980	9470	3188
1535	11315	3979	10703	2603
1536	8677	4589	9724	3076
1537	6716	4326	10460	2178
1538	5024	2507	9758	2427
1539	8310	2771	9550	3556
1540	11548	3452	10652	3181
1541	9908	3683	12064	4060
1542	12184	3275	11920	3379
1543	11684	3801	11470	3814
1544	11462	3205	10362	3260
1545	11481	4487	11494	3870
1546	10143	5556	8504	5000
1547	11200	4210	11726	4204
1548	10647	2358	10897	3041
1549	11357	3834	10469	3416
1550	10768	2794	11310	1612
1551	9593	1717	10927	1689
1552	10390	2353	10951	2645
1553	10544	3829	9181	3765
1554	11668	4590	10749	4679
1555	11438	5076	11526	4937
1556	12503	5485	10911	4868
1557	11231	5873	9881	5676
1558	11793	6429	9760	6005
1559	11836	5503	11441	4945
1560	11667	5328	12193	4911
1561	10334	5719	10640	5247
1562	9617	4895	9313	5258
1563	11429	4420	11993	4989
1564	10279	5679	10321	6132
1565	11020	4854	10667	5257
1566	10836	4008	9472	5221
1567	11260	4536	9230	5552
1568	11623	3950	8386	5254
1569	11468	4011	8440	5038
1570	12015	3176	9884	4127
1571	11937	3814	10042	4471
1572	10610	4525	10587	4855
1573	11894	4311	10206	4349
1574	11616	4569	10630	4163
1575	10781	5676	10133	5298
1576	11785	6165	10492	5383
1577	12445	4647	11550	4314
1578	10538	3569	11221	3928
1579	10756	3986	10438	3844
1580	10222	4481	11300	4056
1581	7964	4022	9509	4434
1582	10004	2262	10984	3244
1583	8004	1337	9408	2443
1584	7336	1739	9851	1590
1585	9700	1806	9329	1397
1586	7652	2540	9780	1860
1587	9134	1944	10335	1455
1588	10623	2574	12478	2423
1589	12170	3625	12500	2955
1590	11606	3103	12137	2597
1591	6424	1454	9576	1407
1592	5586	3375	9592	2415
1593	5921	3678	10009	2888
1594	6538	4286	9678	2056
1595	7126	3580	8831	1208
1596	9132	3734	10230	931
1597	8451	3861	11089	1128
1598	8549	5030	11940	1126
1599	6886	5235	11748	2111
1600	7943	5233	10196	2455
1601	9771	4319	11374	2863
1602	9998	2679	12015	2565
1603	8138	1956	10428	2438
1604	9402	1351	11585	1828
1605	9077	1746	10712	2336
1606	5780	3181	9772	4097
1607	5041	3203	9204	3711
1608	6147	4093	11341	2975
1609	4659	4281	10514	2891
1610	9069	4080	11427	2991
1611	9401	4000	10937	2836
1612	3645	3402	8274	3049
1613	3152	3630	10064	2706
1614	5123	2861	9735	2464
1615	8389	2890	10667	2812
1616	8511	2950	10871	3596
1617	6742	3453	8072	2983
1618	8028	4015	7318	4336
1619	7739	3762	7462	4337
1620	8435	4683	6908	4957
1621	8124	4817	6794	4007
1622	9811	5659	6021	3815
1623	8011	6458	6553	2822
1624	9401	6658	6311	3773
1625	6487	6862	5728	2675
1626	5856	6572	5558	2576
1627	6581	5262	9611	2599
1628	7617	6053	7332	2452
1629	8309	3935	6040	2829
1630	8206	3993	4767	3019
1631	6385	4606	3436	1376
1632	3539	4481	5342	2105
1633	3188	5897	3238	3223
1634	7388	5401	5312	2747
1635	8380	5694	6502	3298
1636	8591	5792	6152	3631
1637	8824	3703	4948	3027
1638	9707	3420	6870	2367
1639	10258	2524	6386	1666
1640	9055	4209	4891	2172
1641	9958	6877	4909	3104
1642	10267	5995	3667	4183
1643	9007	4917	1292	3158
1644	8528	5050	3851	3515
1645	6189	4697	2162	2602
1646	7127	4982	3315	2687
1647	6145	4890	3830	2463
1648	6118	4437	3063	3268
1649	5789	6801	3095	4237
1650	7544	8798	2892	6114
1651	7310	9017	4269	6541
1652	5630	8241	2930	5716
1653	5599	7433	4286	3537
1654	7806	9268	3069	6253
1655	7518	9422	3652	9547
1656	7738	5280	3440	6387
1657	7716	7127	2730	5267
1658	5675	7717	2394	5702
1659	8458	8776	3258	7074
1660	7322	8782	4592	6385
1661	9540	9098	4144	6221
1662	9184	9804	5994	7029
1663	10059	8108	8930	4938
1664	11369	10958	8349	6227
1665	8402	9662	8392	5982
1666	7964	8771	9895	4446
1667	9400	8523	6359	6460
1668	12096	8553	9775	4592
1669	12535	7453	11487	3591
1670	12055	6415	8935	1633
1671	12207	8680	10940	2065
1672	11483	8343	9223	2108
1673	10733	8064	7600	1207
1674	11334	7584	10388	1542
1675	9995	7746	8755	1571
1676	8407	7428	5830	1989
1677	7292	7290	4412	3596
1678	8010	7780	5513	4577
1679	8644	10328	7038	4148
1680	8336	10811	8179	5723
1681	7434	8250	8646	2592
1682	7244	6600	10993	2141
1683	12591	10699	11799	4318
1684	10681	11754	10901	10333
1685	12799	12468	12701	11940
1686	11920	11402	12027	8714
1687	10283	10186	11366	6797
1688	11775	10363	9716	8603
1689	10532	8768	10721	8701
1690	11425	10343	10286	8984
1691	9808	9166	6608	7165
1692	7804	7673	7717	7051
1693	5474	5416	6328	8199
1694	5002	5498	7339	4822
1695	4407	5940	6458	1723
1696	6230	4751	8433	1138
1697	6906	6147	8798	2017
1698	9397	6590	10247	2452
1699	6087	5598	8750	1545
1700	7259	5326	10618	1217
1701	9048	7079	10406	1444
1702	7289	7567	9406	2441
1703	7952	7490	10673	4165
1704	4786	6960	8121	3357
1705	3540	6418	8534	2712
1706	9230	3859	7787	4026
1707	10098	4198	11842	2804
1708	10910	3905	9615	3033
1709	7931	2227	4512	2014
1710	8394	2266	6557	2886
1711	8945	2524	5974	3547
1712	9735	2076	8211	3041
1713	8178	2307	3607	2750
1714	8162	2595	2674	2688
1715	6497	4207	3773	2708
1716	8696	3109	3260	2509
1717	8363	2088	4183	2120
1718	9378	4770	4433	2455
1719	8473	3898	5565	2306
1720	10388	2925	8760	796
1721	10089	5035	10719	1665
1722	11142	4241	11207	2005
1723	10699	4979	11489	2645
1724	8449	4363	10609	3429
1725	7605	3366	9946	3363
1726	8696	3749	10661	3560
1727	9226	3486	10942	3031
1728	9181	2938	10464	2163
1729	8420	1894	10129	1718
1730	7663	2334	10387	1850
1731	7134	3416	10044	3894
1732	8148	3763	7196	4737
1733	8953	4751	9748	4950
1734	7557	3632	9450	4110
1735	3913	2960	9250	3577
1736	4110	4383	9782	4666
1737	7220	4889	10671	5021
1738	6270	3647	9122	4450
1739	9364	3776	11022	4514
1740	9587	4222	9896	5086
1741	6183	4347	7184	4958
1742	6911	5139	8811	4130
1743	5184	4651	8700	4722
1744	4473	4628	9362	3765
1745	5489	4049	8653	3236
1746	7307	5529	9622	3101
1747	7054	3828	9976	3363
1748	7318	4044	9618	3199
1749	9762	4854	10503	4396
1750	9498	4342	7873	3906
1751	8899	4802	5811	4642
1752	10748	4120	7441	2916
1753	11724	3523	10097	2361
1754	12255	1964	10983	1821
1755	11118	2598	9009	1504
1756	11406	2146	10781	2426
1757	10462	2870	9405	1296
1758	8928	3882	7458	1656
1759	9746	3540	6368	1750
1760	8558	3196	5449	1346
1761	10638	5121	10289	1505
1762	9606	6039	8669	1438
1763	8764	4486	6401	1952
1764	9177	4285	5254	1351
1765	9219	4696	4383	1950
1766	11003	4315	8406	2185
1767	10594	4434	8028	2712
1768	9197	4582	3477	2550
1769	8971	5588	4173	2481
1770	8104	6365	3550	1599
1771	8816	6798	4361	2004
1772	8376	6635	4219	1281
1773	7084	5877	3003	1398
1774	6275	7624	3238	1258
1775	6327	7270	3590	1824
1776	6315	6905	3497	2229
1777	6109	6377	2430	2486
1778	7807	6732	3047	2643
1779	7203	3961	3488	2613
1780	7954	4522	5158	1720
1781	6481	4658	5347	3155
1782	7662	5976	5059	2739
1783	9700	4854	9447	2858
1784	9904	3722	8591	2802
1785	9113	2614	9181	2035
1786	10606	2982	10742	2037
1787	9788	3222	9865	1809
1788	9092	5274	11058	2217
1789	9553	6141	12041	1759
1790	11416	5927	12714	1967
1791	11851	7801	12059	1562
1792	11744	7388	11790	1470
1793	10712	7758	10967	1490
1794	10876	7024	11362	1430
1795	10482	6482	11491	1329
1796	11811	7172	11767	1690
1797	10162	7070	11639	1141
1798	8939	6903	9810	1383
1799	10822	6555	12032	1888
1800	8510	6536	11534	1353
1801	10524	7485	12140	2091
1802	10203	7583	11380	2115
1803	9979	8693	12389	3253
1804	10273	8016	11511	4106
1805	9849	7945	9751	3032
1806	8962	8411	10251	4516
1807	10371	7113	10482	4471
1808	9790	6879	8606	4674
1809	9225	8099	7031	5179
1810	9166	9324	6371	6613
1811	7862	8054	8832	3551
1812	8082	6823	7772	3155
1813	7486	5452	8815	2035
1814	8474	4971	5965	2544
1815	8571	6481	9566	5612
1816	6873	5802	10936	7607
1817	4667	4513	9782	3589
1818	4240	5829	7665	5445
1819	8959	6323	10663	7494
1820	7191	6413	10121	6687
1821	8488	5353	8762	4906
1822	8581	8584	8727	7015
1823	7855	7612	9317	7498
1824	8816	7077	8985	7021
1825	9126	10790	7365	7228
1826	10947	10612	9432	7189
1827	7677	7719	6321	4549
1828	11056	4129	8304	7904
1829	9580	5050	5041	7158
1830	10252	7359	7581	8054
1831	10735	4707	6392	7062
1832	10084	2728	3364	6134
1833	9227	1668	2252	6618
1834	8441	1232	2083	6506
1835	7057	1323	2098	7098
1836	7779	1144	2242	5308
1837	6481	788	2150	7294
1838	7251	2604	1920	7760
1839	7949	4618	1574	6377
1840	8845	3541	1707	8270
1841	9776	3048	1485	8053
1842	9339	5003	2310	7758
1843	10542	3646	4744	6890
1844	7171	3932	3742	7258
1845	10018	5621	3696	3316
1846	9227	5873	6004	3231
1847	6924	6375	5007	1925
1848	7027	5689	6108	1531
1849	4071	6717	4560	2342
1850	3874	7633	4897	2019
1851	3033	6223	4700	1698
1852	2751	6267	4411	2255
1853	3906	5830	4482	4418
1854	2706	6550	4186	2888
1855	2048	6779	3936	4167
1856	3219	5911	4224	2718
1857	3325	6975	2847	5031
1858	4796	8110	2288	2478
1859	5509	5417	1431	2440
1860	5196	6025	1950	2749
1861	4357	6266	1681	2830
1862	3876	6336	1902	2155
1863	5112	7412	1666	1989
1864	4316	5713	1367	1885
1865	3817	7156	1548	2824
1866	3132	7046	1542	3469
1867	3079	6287	2116	3781
1868	3139	6377	3344	3691
1869	4355	6037	4627	2769
1870	4514	6813	4065	2297
1871	4120	6963	4157	1942
1872	5117	6662	4813	2203
1873	3859	6253	3516	2896
1874	4576	7338	2645	4260
1875	5844	7756	4960	3273
1876	5674	6318	4389	5511
1877	5445	3419	4753	7488
1878	4711	4309	4926	5912
1879	4410	6187	5541	5572
1880	4527	7065	5083	5908
1881	5339	6665	5447	5134
1882	5357	6364	5637	5604
1883	4894	7179	4178	3292
1884	4631	5609	4153	3822
1885	4279	5899	4632	3278
1886	4732	3623	4809	2654
1887	3894	4263	4465	1509
1888	3045	3414	3152	1253
1889	2416	6906	3319	1822
1890	3259	3807	3170	1994
1891	3568	3146	3376	2945
1892	6172	3794	5413	3104
1893	4524	2792	4240	2265
1894	6362	4278	5021	3515
1895	5875	3362	5031	2060
1896	3215	4737	3332	2020
1897	3226	7068	2342	1690
1898	3965	7469	2620	2910
1899	3152	7035	3215	1734
1900	3159	8305	2598	3774
1901	3819	7457	2906	3220
1902	3783	4981	2506	4023
1903	2932	4848	3425	3617
1904	3087	3431	4786	5274
1905	4562	3076	2724	2492
1906	5182	3005	5281	2749
1907	8934	3703	4058	3854
1908	7157	5899	4900	6254
1909	6081	5581	3905	8188
1910	6451	3767	3377	6498
1911	5462	3877	4501	6251
1912	4734	4586	5201	6392
1913	5926	4656	5732	7428
1914	6392	6126	5398	8487
1915	6506	8092	6707	9374
1916	7514	5024	7022	8614
1917	8001	4425	4831	7587
1918	9217	4231	5002	6446
1919	7373	2241	5407	6160
1920	5225	1519	4328	4834
1921	6823	1220	3071	4619
1922	6559	1522	1603	5418
1923	6627	2860	3837	5020
1924	7792	3883	2550	7524
1925	6721	5050	1936	8670
1926	8044	3761	3165	8586
1927	8538	3407	2564	6098
1928	7923	2772	3726	6503
1929	7711	2660	3344	4602
1930	8705	2098	4069	2467
1931	8731	2801	4520	2924
1932	9283	3169	3912	3645
1933	8979	2873	4329	5469
1934	7045	3708	3042	5880
1935	7012	3755	5545	5647
1936	7310	4179	4346	6511
1937	9747	4180	6523	6570
1938	9756	4578	6129	7646
1939	8783	5265	4624	8114
1940	9981	5915	5803	8640
1941	7922	6201	4356	7186
1942	10966	6486	10258	9170
1943	11215	7015	10749	10626
1944	8283	6010	9414	10541
1945	8238	7138	8902	9907
1946	8801	6158	8504	9870
1947	7592	8553	9037	10852
1948	6902	9298	7025	11493
1949	8098	6841	8687	10184
1950	7531	7418	7192	10204
1951	8213	6741	8201	9528
1952	7271	7200	7317	8381
1953	8195	6970	7622	8714
1954	7235	4420	7132	5232
1955	5188	4544	4895	3014
1956	6504	5426	3484	3160
1957	7439	6994	5839	4607
1958	8846	6335	7184	4251
1959	8300	6834	8769	5133
1960	9450	8857	8185	5401
1961	7930	7631	6976	4690
1962	8281	8478	7330	4700
1963	7316	10255	7080	5488
1964	6901	11263	7005	9126
1965	6318	10001	6441	9209
1966	7191	7173	7395	4144
1967	8245	8058	7063	4201
1968	7472	7534	7312	2588
1969	7063	6260	6610	1008
1970	7864	8079	7523	1550
1971	6685	7509	6453	2648
1972	7285	6423	5691	4231
1973	6692	6253	4220	3574
1974	6592	5452	5020	2020
1975	6021	7665	3878	3018
1976	3614	6548	3659	700
1977	3574	5837	3402	1196
1978	2117	4651	3638	1274
1979	1994	4047	3495	1529
1980	2531	3513	2890	1937
1981	1889	4854	3138	1891
1982	2507	4646	3430	1806
1983	3400	4852	4108	1406
1984	4386	3958	4137	1092
1985	2717	4105	2668	1671
1986	2109	3672	2166	1592
1987	2355	3624	2657	1541
1988	2986	3919	2010	1067
1989	2894	3235	2728	1507
1990	2174	2334	2335	2766
1991	1839	2851	3140	1284
1992	3357	1813	2590	2504
1993	3880	2250	3571	1746
1994	3220	3889	2080	2840
1995	3989	5496	2803	2312
1996	3860	6744	1809	2540
1997	4310	4485	3080	2100
1998	4176	5476	2981	2784
[truncated: 78,002 more rows]
