# Supplementary material for: DNA binding redistributes activation domain ensemble and accessibility in pioneer factor Sox2
Source: Nat Commun. 2024 Feb 16;15:1445. doi: 10.1038/s41467-024-45847-2 (PMC10873366; doi:10.1038/s41467-024-45847-2)
Supplement: Supplementary file 7 — Source Data [file 41467_2024_45847_MOESM7_ESM.zip › Fig S1.xlsx]

## Sheet: Fig S1. a
E	StoichimetryRatio	Frequency		E	Number of bursts
-0.185	-0.05	0		-0.185	131
-0.185	0.05	0		-0.155	289
-0.185	0.15	0		-0.125	560
-0.185	0.25	0		-0.095	933
-0.185	0.35	1		-0.065	1369
-0.185	0.45	0		-0.035	1779
-0.185	0.55	4		-0.005	1666
-0.185	0.65	0		0.025	1377
-0.185	0.75	4		0.055	1035
-0.185	0.85	5		0.085	776
-0.185	0.95	6		0.115	523
-0.185	1.05	8		0.145	372
-0.185	1.15	11		0.175	263
-0.155	-0.05	0		0.205	180
-0.155	0.05	0		0.235	161
-0.155	0.15	0		0.265	109
-0.155	0.25	0		0.295	97
-0.155	0.35	2		0.325	113
-0.155	0.45	2		0.355	108
-0.155	0.55	6		0.385	97
-0.155	0.65	9		0.415	122
-0.155	0.75	9		0.445	106
-0.155	0.85	17		0.475	127
-0.155	0.95	27		0.505	149
-0.155	1.05	22		0.535	144
-0.155	1.15	34		0.565	162
-0.125	-0.05	0		0.595	195
-0.125	0.05	0		0.625	233
-0.125	0.15	0		0.655	255
-0.125	0.25	0		0.685	341
-0.125	0.35	1		0.715	458
-0.125	0.45	6		0.745	563
-0.125	0.55	6		0.775	713
-0.125	0.65	11		0.805	857
-0.125	0.75	28		0.835	841
-0.125	0.85	23		0.865	804
-0.125	0.95	45		0.895	614
-0.125	1.05	55		0.925	436
-0.125	1.15	74		0.955	255
-0.095	-0.05	0		0.985	157
-0.095	0.05	0		1.015	77
-0.095	0.15	0		1.045	41
-0.095	0.25	0		1.075	16
-0.095	0.35	6		1.105	5
-0.095	0.45	10		1.135	1
-0.095	0.55	16		1.165	1
-0.095	0.65	26
-0.095	0.75	34
-0.095	0.85	43
-0.095	0.95	79
-0.095	1.05	121
-0.095	1.15	143
-0.065	-0.05	0
-0.065	0.05	0
-0.065	0.15	0
-0.065	0.25	2
-0.065	0.35	7
-0.065	0.45	12
-0.065	0.55	29
-0.065	0.65	42
-0.065	0.75	58
-0.065	0.85	102
-0.065	0.95	105
-0.065	1.05	171
-0.065	1.15	242
-0.035	-0.05	0
-0.035	0.05	0
-0.035	0.15	0
-0.035	0.25	5
-0.035	0.35	7
-0.035	0.45	22
-0.035	0.55	35
-0.035	0.65	55
-0.035	0.75	76
-0.035	0.85	120
-0.035	0.95	189
-0.035	1.05	271
-0.035	1.15	303
-0.005	-0.05	0
-0.005	0.05	0
-0.005	0.15	1
-0.005	0.25	5
-0.005	0.35	15
-0.005	0.45	28
-0.005	0.55	39
-0.005	0.65	62
-0.005	0.75	84
-0.005	0.85	113
-0.005	0.95	183
-0.005	1.05	241
-0.005	1.15	303
0.025	-0.05	0
0.025	0.05	0
0.025	0.15	1
0.025	0.25	1
0.025	0.35	8
0.025	0.45	29
0.025	0.55	49
0.025	0.65	54
0.025	0.75	81
0.025	0.85	101
0.025	0.95	148
0.025	1.05	194
0.025	1.15	215
0.055	-0.05	0
0.055	0.05	0
0.055	0.15	0
0.055	0.25	7
0.055	0.35	19
0.055	0.45	36
0.055	0.55	32
0.055	0.65	46
0.055	0.75	67
0.055	0.85	79
0.055	0.95	112
0.055	1.05	118
0.055	1.15	155
0.085	-0.05	0
0.085	0.05	0
0.085	0.15	1
0.085	0.25	6
0.085	0.35	11
0.085	0.45	25
0.085	0.55	32
0.085	0.65	43
0.085	0.75	53
0.085	0.85	81
0.085	0.95	97
0.085	1.05	114
0.085	1.15	102
0.115	-0.05	0
0.115	0.05	0
0.115	0.15	1
0.115	0.25	7
0.115	0.35	19
0.115	0.45	27
0.115	0.55	25
0.115	0.65	31
0.115	0.75	46
0.115	0.85	45
0.115	0.95	61
0.115	1.05	64
0.115	1.15	49
0.145	-0.05	0
0.145	0.05	0
0.145	0.15	2
0.145	0.25	5
0.145	0.35	6
0.145	0.45	20
0.145	0.55	20
0.145	0.65	30
0.145	0.75	27
0.145	0.85	43
0.145	0.95	33
0.145	1.05	65
0.145	1.15	39
0.175	-0.05	0
0.175	0.05	0
0.175	0.15	2
0.175	0.25	11
0.175	0.35	5
0.175	0.45	12
0.175	0.55	17
0.175	0.65	26
0.175	0.75	24
0.175	0.85	34
0.175	0.95	22
0.175	1.05	28
0.175	1.15	24
0.205	-0.05	0
0.205	0.05	0
0.205	0.15	1
0.205	0.25	2
0.205	0.35	5
0.205	0.45	9
0.205	0.55	8
0.205	0.65	25
0.205	0.75	17
0.205	0.85	25
0.205	0.95	16
0.205	1.05	19
0.205	1.15	18
0.235	-0.05	0
0.235	0.05	0
0.235	0.15	3
0.235	0.25	3
0.235	0.35	5
0.235	0.45	9
0.235	0.55	7
0.235	0.65	15
0.235	0.75	27
0.235	0.85	19
0.235	0.95	23
0.235	1.05	11
0.235	1.15	9
0.265	-0.05	0
0.265	0.05	0
0.265	0.15	1
0.265	0.25	3
0.265	0.35	2
0.265	0.45	4
0.265	0.55	8
0.265	0.65	19
0.265	0.75	18
0.265	0.85	11
0.265	0.95	13
0.265	1.05	9
0.265	1.15	5
0.295	-0.05	0
0.295	0.05	0
0.295	0.15	0
0.295	0.25	2
0.295	0.35	6
0.295	0.45	6
0.295	0.55	13
0.295	0.65	12
0.295	0.75	16
0.295	0.85	9
0.295	0.95	9
0.295	1.05	10
0.295	1.15	5
0.325	-0.05	0
0.325	0.05	0
0.325	0.15	1
0.325	0.25	5
0.325	0.35	3
0.325	0.45	12
0.325	0.55	9
0.325	0.65	12
0.325	0.75	19
0.325	0.85	20
0.325	0.95	9
0.325	1.05	7
0.325	1.15	6
0.355	-0.05	0
0.355	0.05	0
0.355	0.15	1
0.355	0.25	1
0.355	0.35	1
0.355	0.45	10
0.355	0.55	18
0.355	0.65	18
0.355	0.75	21
0.355	0.85	9
0.355	0.95	16
0.355	1.05	2
0.355	1.15	5
0.385	-0.05	0
0.385	0.05	0
0.385	0.15	1
0.385	0.25	6
0.385	0.35	6
0.385	0.45	6
0.385	0.55	14
0.385	0.65	13
0.385	0.75	12
0.385	0.85	11
0.385	0.95	8
0.385	1.05	7
0.385	1.15	3
0.415	-0.05	0
0.415	0.05	0
0.415	0.15	0
0.415	0.25	1
0.415	0.35	6
0.415	0.45	11
0.415	0.55	20
0.415	0.65	18
0.415	0.75	24
0.415	0.85	19
0.415	0.95	12
0.415	1.05	4
0.415	1.15	5
0.445	-0.05	0
0.445	0.05	0
0.445	0.15	1
0.445	0.25	0
0.445	0.35	4
0.445	0.45	11
0.445	0.55	18
0.445	0.65	20
0.445	0.75	19
0.445	0.85	14
0.445	0.95	9
0.445	1.05	4
0.445	1.15	2
0.475	-0.05	0
0.475	0.05	0
0.475	0.15	1
0.475	0.25	0
0.475	0.35	10
0.475	0.45	17
0.475	0.55	23
0.475	0.65	18
0.475	0.75	17
0.475	0.85	16
0.475	0.95	13
0.475	1.05	2
0.475	1.15	5
0.505	-0.05	0
0.505	0.05	0
0.505	0.15	0
0.505	0.25	3
0.505	0.35	10
0.505	0.45	25
0.505	0.55	21
0.505	0.65	30
0.505	0.75	19
0.505	0.85	16
0.505	0.95	12
0.505	1.05	5
0.505	1.15	3
0.535	-0.05	0
0.535	0.05	0
0.535	0.15	0
0.535	0.25	4
0.535	0.35	8
0.535	0.45	24
0.535	0.55	31
0.535	0.65	22
0.535	0.75	25
0.535	0.85	18
0.535	0.95	7
0.535	1.05	1
0.535	1.15	2
0.565	-0.05	0
0.565	0.05	0
0.565	0.15	3
0.565	0.25	1
0.565	0.35	8
0.565	0.45	16
0.565	0.55	36
0.565	0.65	41
0.565	0.75	31
0.565	0.85	14
0.565	0.95	8
0.565	1.05	2
0.565	1.15	1
0.595	-0.05	0
0.595	0.05	0
0.595	0.15	2
0.595	0.25	3
0.595	0.35	12
0.595	0.45	30
0.595	0.55	39
0.595	0.65	34
0.595	0.75	37
0.595	0.85	13
0.595	0.95	13
0.595	1.05	8
0.595	1.15	2
0.625	-0.05	0
0.625	0.05	0
0.625	0.15	1
0.625	0.25	6
0.625	0.35	16
0.625	0.45	26
0.625	0.55	48
0.625	0.65	49
0.625	0.75	41
0.625	0.85	21
0.625	0.95	12
0.625	1.05	7
0.625	1.15	3
0.655	-0.05	0
0.655	0.05	0
0.655	0.15	0
0.655	0.25	11
0.655	0.35	16
0.655	0.45	25
0.655	0.55	47
0.655	0.65	57
0.655	0.75	40
0.655	0.85	32
0.655	0.95	15
0.655	1.05	6
0.655	1.15	4
0.685	-0.05	0
0.685	0.05	0
0.685	0.15	1
0.685	0.25	5
0.685	0.35	29
0.685	0.45	49
0.685	0.55	69
0.685	0.65	64
0.685	0.75	56
0.685	0.85	40
0.685	0.95	17
0.685	1.05	5
0.685	1.15	2
0.715	-0.05	0
0.715	0.05	1
0.715	0.15	2
0.715	0.25	14
0.715	0.35	28
0.715	0.45	63
0.715	0.55	105
0.715	0.65	95
0.715	0.75	62
0.715	0.85	36
0.715	0.95	30
0.715	1.05	10
0.715	1.15	5
0.745	-0.05	0
0.745	0.05	0
0.745	0.15	4
0.745	0.25	13
0.745	0.35	43
0.745	0.45	87
0.745	0.55	122
0.745	0.65	132
0.745	0.75	88
0.745	0.85	31
0.745	0.95	23
0.745	1.05	11
0.745	1.15	3
0.775	-0.05	0
0.775	0.05	0
0.775	0.15	3
0.775	0.25	9
0.775	0.35	71
0.775	0.45	111
0.775	0.55	172
0.775	0.65	147
0.775	0.75	99
0.775	0.85	51
0.775	0.95	22
0.775	1.05	13
0.775	1.15	7
0.805	-0.05	0
0.805	0.05	0
0.805	0.15	3
0.805	0.25	22
0.805	0.35	92
0.805	0.45	156
0.805	0.55	200
0.805	0.65	177
0.805	0.75	104
0.805	0.85	56
0.805	0.95	27
0.805	1.05	12
0.805	1.15	4
0.835	-0.05	0
0.835	0.05	0
0.835	0.15	3
0.835	0.25	21
0.835	0.35	73
0.835	0.45	153
0.835	0.55	208
0.835	0.65	205
0.835	0.75	99
0.835	0.85	44
0.835	0.95	17
0.835	1.05	14
0.835	1.15	2
0.865	-0.05	0
0.865	0.05	0
0.865	0.15	4
0.865	0.25	36
0.865	0.35	67
0.865	0.45	146
0.865	0.55	207
0.865	0.65	176
0.865	0.75	86
0.865	0.85	44
0.865	0.95	15
0.865	1.05	12
0.865	1.15	7
0.895	-0.05	0
0.895	0.05	0
0.895	0.15	9
0.895	0.25	35
0.895	0.35	63
0.895	0.45	129
0.895	0.55	138
0.895	0.65	124
0.895	0.75	63
0.895	0.85	28
0.895	0.95	14
0.895	1.05	4
0.895	1.15	3
0.925	-0.05	0
0.925	0.05	0
0.925	0.15	2
0.925	0.25	16
0.925	0.35	54
0.925	0.45	92
0.925	0.55	99
0.925	0.65	79
0.925	0.75	51
0.925	0.85	22
0.925	0.95	11
0.925	1.05	3
0.925	1.15	5
0.955	-0.05	0
0.955	0.05	0
0.955	0.15	3
0.955	0.25	20
0.955	0.35	40
0.955	0.45	50
0.955	0.55	49
0.955	0.65	39
0.955	0.75	26
0.955	0.85	14
0.955	0.95	7
0.955	1.05	2
0.955	1.15	3
0.985	-0.05	0
0.985	0.05	0
0.985	0.15	3
0.985	0.25	11
0.985	0.35	22
0.985	0.45	36
0.985	0.55	31
0.985	0.65	23
0.985	0.75	14
0.985	0.85	10
0.985	0.95	3
0.985	1.05	1
0.985	1.15	0
1.015	-0.05	0
1.015	0.05	0
1.015	0.15	2
1.015	0.25	6
1.015	0.35	13
1.015	0.45	15
1.015	0.55	12
1.015	0.65	18
1.015	0.75	5
1.015	0.85	4
1.015	0.95	1
1.015	1.05	1
1.015	1.15	0
1.045	-0.05	0
1.045	0.05	0
1.045	0.15	1
1.045	0.25	5
1.045	0.35	6
1.045	0.45	8
1.045	0.55	10
1.045	0.65	3
1.045	0.75	4
1.045	0.85	0
1.045	0.95	1
1.045	1.05	3
1.045	1.15	0
1.075	-0.05	0
1.075	0.05	1
1.075	0.15	1
1.075	0.25	0
1.075	0.35	5
1.075	0.45	1
1.075	0.55	3
1.075	0.65	1
1.075	0.75	3
1.075	0.85	1
1.075	0.95	0
1.075	1.05	0
1.075	1.15	0
1.105	-0.05	0
1.105	0.05	0
1.105	0.15	0
1.105	0.25	2
1.105	0.35	0
1.105	0.45	1
1.105	0.55	0
1.105	0.65	1
1.105	0.75	0
1.105	0.85	0
1.105	0.95	0
1.105	1.05	0
1.105	1.15	0
1.135	-0.05	0
1.135	0.05	0
1.135	0.15	0
1.135	0.25	0
1.135	0.35	0
1.135	0.45	0
1.135	0.55	0
1.135	0.65	0
1.135	0.75	0
1.135	0.85	1
1.135	0.95	0
1.135	1.05	0
1.135	1.15	0
1.165	-0.05	0
1.165	0.05	0
1.165	0.15	0
1.165	0.25	0
1.165	0.35	0
1.165	0.45	0
1.165	0.55	0
1.165	0.65	0
1.165	0.75	0
1.165	0.85	0
1.165	0.95	0
1.165	1.05	1
1.165	1.15	0

## Sheet: Fig S1. b
E	StoichimetryRatio	Frequency		E	Number of bursts
-0.185	-0.05	0		-0.185	5
-0.185	0.05	0		-0.155	19
-0.185	0.15	0		-0.125	24
-0.185	0.25	0		-0.095	58
-0.185	0.35	1		-0.065	90
-0.185	0.45	0		-0.035	119
-0.185	0.55	4		-0.005	144
-0.185	0.65	0		0.025	140
-0.185	0.75	0		0.055	133
-0.185	0.85	0		0.085	111
-0.185	0.95	0		0.115	102
-0.185	1.05	0		0.145	76
-0.185	1.15	0		0.175	60
-0.155	-0.05	0		0.205	47
-0.155	0.05	0		0.235	36
-0.155	0.15	0		0.265	33
-0.155	0.25	0		0.295	37
-0.155	0.35	2		0.325	36
-0.155	0.45	2		0.355	47
-0.155	0.55	6		0.385	39
-0.155	0.65	9		0.415	55
-0.155	0.75	0		0.445	53
-0.155	0.85	0		0.475	68
-0.155	0.95	0		0.505	86
-0.155	1.05	0		0.535	85
-0.155	1.15	0		0.565	101
-0.125	-0.05	0		0.595	115
-0.125	0.05	0		0.625	139
-0.125	0.15	0		0.655	145
-0.125	0.25	0		0.685	211
-0.125	0.35	1		0.715	291
-0.125	0.45	6		0.745	384
-0.125	0.55	6		0.775	501
-0.125	0.65	11		0.805	625
-0.125	0.75	0		0.835	639
-0.125	0.85	0		0.865	596
-0.125	0.95	0		0.895	454
-0.125	1.05	0		0.925	324
-0.125	1.15	0		0.955	178
-0.095	-0.05	0		0.985	112
-0.095	0.05	0		1.015	58
-0.095	0.15	0		1.045	27
-0.095	0.25	0		1.075	10
-0.095	0.35	6		1.105	2
-0.095	0.45	10		1.135	0
-0.095	0.55	16		1.165	0
-0.095	0.65	26
-0.095	0.75	0
-0.095	0.85	0
-0.095	0.95	0
-0.095	1.05	0
-0.095	1.15	0
-0.065	-0.05	0
-0.065	0.05	0
-0.065	0.15	0
-0.065	0.25	0
-0.065	0.35	7
-0.065	0.45	12
-0.065	0.55	29
-0.065	0.65	42
-0.065	0.75	0
-0.065	0.85	0
-0.065	0.95	0
-0.065	1.05	0
-0.065	1.15	0
-0.035	-0.05	0
-0.035	0.05	0
-0.035	0.15	0
-0.035	0.25	0
-0.035	0.35	7
-0.035	0.45	22
-0.035	0.55	35
-0.035	0.65	55
-0.035	0.75	0
-0.035	0.85	0
-0.035	0.95	0
-0.035	1.05	0
-0.035	1.15	0
-0.005	-0.05	0
-0.005	0.05	0
-0.005	0.15	0
-0.005	0.25	0
-0.005	0.35	15
-0.005	0.45	28
-0.005	0.55	39
-0.005	0.65	62
-0.005	0.75	0
-0.005	0.85	0
-0.005	0.95	0
-0.005	1.05	0
-0.005	1.15	0
0.025	-0.05	0
0.025	0.05	0
0.025	0.15	0
0.025	0.25	0
0.025	0.35	8
0.025	0.45	29
0.025	0.55	49
0.025	0.65	54
0.025	0.75	0
0.025	0.85	0
0.025	0.95	0
0.025	1.05	0
0.025	1.15	0
0.055	-0.05	0
0.055	0.05	0
0.055	0.15	0
0.055	0.25	0
0.055	0.35	19
0.055	0.45	36
0.055	0.55	32
0.055	0.65	46
0.055	0.75	0
0.055	0.85	0
0.055	0.95	0
0.055	1.05	0
0.055	1.15	0
0.085	-0.05	0
0.085	0.05	0
0.085	0.15	0
0.085	0.25	0
0.085	0.35	11
0.085	0.45	25
0.085	0.55	32
0.085	0.65	43
0.085	0.75	0
0.085	0.85	0
0.085	0.95	0
0.085	1.05	0
0.085	1.15	0
0.115	-0.05	0
0.115	0.05	0
0.115	0.15	0
0.115	0.25	0
0.115	0.35	19
0.115	0.45	27
0.115	0.55	25
0.115	0.65	31
0.115	0.75	0
0.115	0.85	0
0.115	0.95	0
0.115	1.05	0
0.115	1.15	0
0.145	-0.05	0
0.145	0.05	0
0.145	0.15	0
0.145	0.25	0
0.145	0.35	6
0.145	0.45	20
0.145	0.55	20
0.145	0.65	30
0.145	0.75	0
0.145	0.85	0
0.145	0.95	0
0.145	1.05	0
0.145	1.15	0
0.175	-0.05	0
0.175	0.05	0
0.175	0.15	0
0.175	0.25	0
0.175	0.35	5
0.175	0.45	12
0.175	0.55	17
0.175	0.65	26
0.175	0.75	0
0.175	0.85	0
0.175	0.95	0
0.175	1.05	0
0.175	1.15	0
0.205	-0.05	0
0.205	0.05	0
0.205	0.15	0
0.205	0.25	0
0.205	0.35	5
0.205	0.45	9
0.205	0.55	8
0.205	0.65	25
0.205	0.75	0
0.205	0.85	0
0.205	0.95	0
0.205	1.05	0
0.205	1.15	0
0.235	-0.05	0
0.235	0.05	0
0.235	0.15	0
0.235	0.25	0
0.235	0.35	5
0.235	0.45	9
0.235	0.55	7
0.235	0.65	15
0.235	0.75	0
0.235	0.85	0
0.235	0.95	0
0.235	1.05	0
0.235	1.15	0
0.265	-0.05	0
0.265	0.05	0
0.265	0.15	0
0.265	0.25	0
0.265	0.35	2
0.265	0.45	4
0.265	0.55	8
0.265	0.65	19
0.265	0.75	0
0.265	0.85	0
0.265	0.95	0
0.265	1.05	0
0.265	1.15	0
0.295	-0.05	0
0.295	0.05	0
0.295	0.15	0
0.295	0.25	0
0.295	0.35	6
0.295	0.45	6
0.295	0.55	13
0.295	0.65	12
0.295	0.75	0
0.295	0.85	0
0.295	0.95	0
0.295	1.05	0
0.295	1.15	0
0.325	-0.05	0
0.325	0.05	0
0.325	0.15	0
0.325	0.25	0
0.325	0.35	3
0.325	0.45	12
0.325	0.55	9
0.325	0.65	12
0.325	0.75	0
0.325	0.85	0
0.325	0.95	0
0.325	1.05	0
0.325	1.15	0
0.355	-0.05	0
0.355	0.05	0
0.355	0.15	0
0.355	0.25	0
0.355	0.35	1
0.355	0.45	10
0.355	0.55	18
0.355	0.65	18
0.355	0.75	0
0.355	0.85	0
0.355	0.95	0
0.355	1.05	0
0.355	1.15	0
0.385	-0.05	0
0.385	0.05	0
0.385	0.15	0
0.385	0.25	0
0.385	0.35	6
0.385	0.45	6
0.385	0.55	14
0.385	0.65	13
0.385	0.75	0
0.385	0.85	0
0.385	0.95	0
0.385	1.05	0
0.385	1.15	0
0.415	-0.05	0
0.415	0.05	0
0.415	0.15	0
0.415	0.25	0
0.415	0.35	6
0.415	0.45	11
0.415	0.55	20
0.415	0.65	18
0.415	0.75	0
0.415	0.85	0
0.415	0.95	0
0.415	1.05	0
0.415	1.15	0
0.445	-0.05	0
0.445	0.05	0
0.445	0.15	0
0.445	0.25	0
0.445	0.35	4
0.445	0.45	11
0.445	0.55	18
0.445	0.65	20
0.445	0.75	0
0.445	0.85	0
0.445	0.95	0
0.445	1.05	0
0.445	1.15	0
0.475	-0.05	0
0.475	0.05	0
0.475	0.15	0
0.475	0.25	0
0.475	0.35	10
0.475	0.45	17
0.475	0.55	23
0.475	0.65	18
0.475	0.75	0
0.475	0.85	0
0.475	0.95	0
0.475	1.05	0
0.475	1.15	0
0.505	-0.05	0
0.505	0.05	0
0.505	0.15	0
0.505	0.25	0
0.505	0.35	10
0.505	0.45	25
0.505	0.55	21
0.505	0.65	30
0.505	0.75	0
0.505	0.85	0
0.505	0.95	0
0.505	1.05	0
0.505	1.15	0
0.535	-0.05	0
0.535	0.05	0
0.535	0.15	0
0.535	0.25	0
0.535	0.35	8
0.535	0.45	24
0.535	0.55	31
0.535	0.65	22
0.535	0.75	0
0.535	0.85	0
0.535	0.95	0
0.535	1.05	0
0.535	1.15	0
0.565	-0.05	0
0.565	0.05	0
0.565	0.15	0
0.565	0.25	0
0.565	0.35	8
0.565	0.45	16
0.565	0.55	36
0.565	0.65	41
0.565	0.75	0
0.565	0.85	0
0.565	0.95	0
0.565	1.05	0
0.565	1.15	0
0.595	-0.05	0
0.595	0.05	0
0.595	0.15	0
0.595	0.25	0
0.595	0.35	12
0.595	0.45	30
0.595	0.55	39
0.595	0.65	34
0.595	0.75	0
0.595	0.85	0
0.595	0.95	0
0.595	1.05	0
0.595	1.15	0
0.625	-0.05	0
0.625	0.05	0
0.625	0.15	0
0.625	0.25	0
0.625	0.35	16
0.625	0.45	26
0.625	0.55	48
0.625	0.65	49
0.625	0.75	0
0.625	0.85	0
0.625	0.95	0
0.625	1.05	0
0.625	1.15	0
0.655	-0.05	0
0.655	0.05	0
0.655	0.15	0
0.655	0.25	0
0.655	0.35	16
0.655	0.45	25
0.655	0.55	47
0.655	0.65	57
0.655	0.75	0
0.655	0.85	0
0.655	0.95	0
0.655	1.05	0
0.655	1.15	0
0.685	-0.05	0
0.685	0.05	0
0.685	0.15	0
0.685	0.25	0
0.685	0.35	29
0.685	0.45	49
0.685	0.55	69
0.685	0.65	64
0.685	0.75	0
0.685	0.85	0
0.685	0.95	0
0.685	1.05	0
0.685	1.15	0
0.715	-0.05	0
0.715	0.05	0
0.715	0.15	0
0.715	0.25	0
0.715	0.35	28
0.715	0.45	63
0.715	0.55	105
0.715	0.65	95
0.715	0.75	0
0.715	0.85	0
0.715	0.95	0
0.715	1.05	0
0.715	1.15	0
0.745	-0.05	0
0.745	0.05	0
0.745	0.15	0
0.745	0.25	0
0.745	0.35	43
0.745	0.45	87
0.745	0.55	122
0.745	0.65	132
0.745	0.75	0
0.745	0.85	0
0.745	0.95	0
0.745	1.05	0
0.745	1.15	0
0.775	-0.05	0
0.775	0.05	0
0.775	0.15	0
0.775	0.25	0
0.775	0.35	71
0.775	0.45	111
0.775	0.55	172
0.775	0.65	147
0.775	0.75	0
0.775	0.85	0
0.775	0.95	0
0.775	1.05	0
0.775	1.15	0
0.805	-0.05	0
0.805	0.05	0
0.805	0.15	0
0.805	0.25	0
0.805	0.35	92
0.805	0.45	156
0.805	0.55	200
0.805	0.65	177
0.805	0.75	0
0.805	0.85	0
0.805	0.95	0
0.805	1.05	0
0.805	1.15	0
0.835	-0.05	0
0.835	0.05	0
0.835	0.15	0
0.835	0.25	0
0.835	0.35	73
0.835	0.45	153
0.835	0.55	208
0.835	0.65	205
0.835	0.75	0
0.835	0.85	0
0.835	0.95	0
0.835	1.05	0
0.835	1.15	0
0.865	-0.05	0
0.865	0.05	0
0.865	0.15	0
0.865	0.25	0
0.865	0.35	67
0.865	0.45	146
0.865	0.55	207
0.865	0.65	176
0.865	0.75	0
0.865	0.85	0
0.865	0.95	0
0.865	1.05	0
0.865	1.15	0
0.895	-0.05	0
0.895	0.05	0
0.895	0.15	0
0.895	0.25	0
0.895	0.35	63
0.895	0.45	129
0.895	0.55	138
0.895	0.65	124
0.895	0.75	0
0.895	0.85	0
0.895	0.95	0
0.895	1.05	0
0.895	1.15	0
0.925	-0.05	0
0.925	0.05	0
0.925	0.15	0
0.925	0.25	0
0.925	0.35	54
0.925	0.45	92
0.925	0.55	99
0.925	0.65	79
0.925	0.75	0
0.925	0.85	0
0.925	0.95	0
0.925	1.05	0
0.925	1.15	0
0.955	-0.05	0
0.955	0.05	0
0.955	0.15	0
0.955	0.25	0
0.955	0.35	40
0.955	0.45	50
0.955	0.55	49
0.955	0.65	39
0.955	0.75	0
0.955	0.85	0
0.955	0.95	0
0.955	1.05	0
0.955	1.15	0
0.985	-0.05	0
0.985	0.05	0
0.985	0.15	0
0.985	0.25	0
0.985	0.35	22
0.985	0.45	36
0.985	0.55	31
0.985	0.65	23
0.985	0.75	0
0.985	0.85	0
0.985	0.95	0
0.985	1.05	0
0.985	1.15	0
1.015	-0.05	0
1.015	0.05	0
1.015	0.15	0
1.015	0.25	0
1.015	0.35	13
1.015	0.45	15
1.015	0.55	12
1.015	0.65	18
1.015	0.75	0
1.015	0.85	0
1.015	0.95	0
1.015	1.05	0
1.015	1.15	0
1.045	-0.05	0
1.045	0.05	0
1.045	0.15	0
1.045	0.25	0
1.045	0.35	6
1.045	0.45	8
1.045	0.55	10
1.045	0.65	3
1.045	0.75	0
1.045	0.85	0
1.045	0.95	0
1.045	1.05	0
1.045	1.15	0
1.075	-0.05	0
1.075	0.05	0
1.075	0.15	0
1.075	0.25	0
1.075	0.35	5
1.075	0.45	1
1.075	0.55	3
1.075	0.65	1
1.075	0.75	0
1.075	0.85	0
1.075	0.95	0
1.075	1.05	0
1.075	1.15	0
1.105	-0.05	0
1.105	0.05	0
1.105	0.15	0
1.105	0.25	0
1.105	0.35	0
1.105	0.45	1
1.105	0.55	0
1.105	0.65	1
1.105	0.75	0
1.105	0.85	0
1.105	0.95	0
1.105	1.05	0
1.105	1.15	0
1.135	-0.05	0
1.135	0.05	0
1.135	0.15	0
1.135	0.25	0
1.135	0.35	0
1.135	0.45	0
1.135	0.55	0
1.135	0.65	0
1.135	0.75	0
1.135	0.85	0
1.135	0.95	0
1.135	1.05	0
1.135	1.15	0
1.165	-0.05	0
1.165	0.05	0
1.165	0.15	0
1.165	0.25	0
1.165	0.35	0
1.165	0.45	0
1.165	0.55	0
1.165	0.65	0
1.165	0.75	0
1.165	0.85	0
1.165	0.95	0
1.165	1.05	0
1.165	1.15	0
