# Supplementary material for: DNA binding redistributes activation domain ensemble and accessibility in pioneer factor Sox2
Source: Nat Commun. 2024 Feb 16;15:1445. doi: 10.1038/s41467-024-45847-2 (PMC10873366; doi:10.1038/s41467-024-45847-2)
Supplement: Supplementary file 7 — Source Data [file 41467_2024_45847_MOESM7_ESM.zip › Fig S10.xlsx]

## Sheet: Fig S10. a
Position	Experiment	Simulation - 6T7B	Simulation - 2LE4
1-120	0.602964	0.6279	0.6671
1-265	0.390864	0.4558	0.4531
1-315	0.317874	0.3524	0.3532
37-120	0.814702	0.8941	0.9449
37-265	0.477847	0.6116	0.6114
37-315	0.393374	0.4572	0.4596
120-213	0.705262	0.6656	0.6635
120-265	0.551978	0.5905	0.5991
120-315	0.430604	0.4389	0.4514
159-265	0.619098	0.5942	0.5935
265-315	0.704913	0.6817	0.6795

## Sheet: Fig S10. b
Ionic Strength (mM)	Sox2 Rg (nm)
40	3.006
60	3.063
80	3.112
100	3.129
165	3.183
300	3.18
400	3.151

## Sheet: Fig S10. c (AD1)
	Sox2								Sox2-DNA
Frame	20mM	60mM	80mM	120mM	180mM	300mM	400mM	500mM	20mM	60mM	80mM	120mM	180mM	300mM	400mM	500mM
0	2538	3323	3770	2010	2774	276	3256	16	214	3668	425	2394	215	826	2780	3128
1	3104	2697	3841	3233	3201	61	3622	31	0	3632	1172	2503	20	109	2653	3321
2	2309	3084	3698	3241	3523	453	3657	0	54	3114	2610	2116	0	444	2857	3113
3	2452	3443	3148	3448	3873	857	3275	0	0	3074	2674	2491	8	449	2772	3170
4	2696	3302	3091	3327	3569	248	2823	0	0	3422	2538	2861	219	319	3195	2337
5	3331	3260	3451	3453	3759	382	3411	109	486	3578	2598	2923	180	0	3424	2578
6	2758	3660	3440	3393	3694	670	3487	11	0	3670	1296	3341	473	0	2901	2001
7	2814	3853	3662	3508	3690	817	3257	8	125	3776	792	3291	489	302	2152	2783
8	3523	3712	3582	3442	3735	1564	2803	68	0	3624	584	3801	479	44	2294	2622
9	2473	3407	3615	3456	3826	1627	2415	4	122	3656	568	3733	262	56	2237	3554
10	2263	3697	2851	3524	3843	2549	1787	775	137	3633	25	3711	0	1	2679	3290
11	1897	3120	3406	3423	3680	1313	1108	1220	530	2687	132	2766	139	133	2700	3222
12	2839	3256	3112	2288	3561	1162	1178	1605	498	2827	748	3701	603	55	1470	3184
13	2359	2742	3438	1877	2778	1737	569	1510	1070	3588	1723	3147	1968	354	662	3624
14	2541	3049	3638	2223	3617	2633	884	946	1125	3364	2290	3478	836	378	358	3795
15	3070	3836	3454	2893	3279	2595	184	2381	1951	2889	3290	3036	2105	703	1761	3076
16	2215	3243	2955	2628	3757	2497	2501	2061	2024	765	2832	2838	2506	734	660	3470
17	3249	2500	3342	618	3636	2678	2677	1280	987	789	1894	1414	1615	161	564	3033
18	2486	1836	3518	2242	3627	3567	2411	1274	1902	922	3252	2544	2116	236	1511	3447
19	2360	2389	3261	2017	3728	3169	988	154	1616	361	3735	2551	1451	903	2770	3119
20	2502	1214	3481	3028	3037	3500	1378	155	2090	524	3836	2912	623	861	2247	3435
21	2640	929	3299	3167	3605	3689	2031	433	1560	27	3518	3814	2455	1204	2227	3360
22	902	326	3343	3678	3702	3337	3359	23	1879	14	3298	3765	862	1576	1590	3046
23	2756	1582	3396	3823	2946	3457	3042	0	2201	80	3416	3796	439	1493	2453	3299
24	2984	1948	3738	3560	3655	3511	3517	1	2144	322	2810	3617	509	2541	1798	2968
25	2992	2919	3722	3599	3271	3843	2737	19	1592	272	3118	3129	144	1187	1312	3005
26	2953	3737	3811	3382	3711	3778	2259	437	1653	464	2802	3116	291	994	673	3181
27	3561	3484	3495	3160	3854	3779	2036	32	1245	782	3501	3381	432	752	230	3380
28	3511	3314	3204	3293	3826	3813	3314	0	1413	1198	3760	3525	828	531	693	3194
29	3712	3292	3594	3167	3340	3727	3547	150	1418	2905	3386	3252	492	253	578	3469
30	2913	2044	3787	1135	3796	3777	3609	6	374	505	3643	3167	967	548	1100	3842
31	3393	3695	3692	2151	3845	3274	3318	3	1	107	3838	3638	801	623	737	3851
32	3081	3169	3177	2386	3591	3636	3421	0	650	373	3748	3371	1186	452	486	3685
33	3363	2667	3156	3391	3610	3157	2360	10	28	631	3791	3414	595	923	853	3542
34	3119	2104	2537	3488	3830	3716	2648	76	90	89	2933	3568	477	2207	1255	2821
35	2463	2293	3128	3125	3630	3446	2562	164	1151	1028	2625	3165	222	1929	1172	3600
36	1925	2958	2831	3269	3241	3637	1782	69	1639	1046	3342	2423	613	2229	1030	2782
37	1290	3741	3024	3190	3755	3348	1524	84	832	1350	2188	3277	459	1650	1188	3427
38	1202	3608	2989	3788	3581	2838	3486	189	2000	741	2213	2830	123	1829	1830	3220
39	1523	3873	3435	3274	3462	3212	2539	457	2055	2027	892	1463	12	2559	1475	3747
40	996	3680	2889	2025	3000	3043	2828	75	2495	2706	2256	292	10	3161	1517	3572
41	2161	2940	2888	1432	3428	3538	2006	0	1990	2155	1304	173	74	2538	731	3738
42	1480	3721	2963	1790	3787	3606	1398	0	2272	2180	948	981	0	2910	190	3628
43	991	2535	2198	1544	3865	3804	556	687	1601	1095	740	896	17	2486	2416	3408
44	1930	3018	2868	2702	3481	3741	1293	867	2466	1187	602	1722	0	2269	2037	3208
45	1332	3666	2397	2001	3137	3570	2266	543	3034	1720	639	3042	12	1929	1344	2494
46	965	3766	2677	2772	2866	3858	2753	16	3495	2008	928	2584	675	1372	1276	2099
47	1104	2747	2371	2978	3829	3677	2379	80	3510	1398	825	2346	7	1742	598	2044
48	367	3709	1987	3102	2740	3603	2551	340	3014	726	177	2135	4	1457	1392	2205
49	17	2687	2155	3198	2496	3334	2254	300	3097	2252	873	3678	30	1521	943	2916
50	0	1669	2466	3495	3598	3299	1600	142	3323	1235	655	3718	19	1406	1121	3659
51	188	2683	2647	3594	2028	2756	1485	120	2122	2174	580	3256	357	868	2352	3777
52	272	2554	2523	2612	2478	3203	3086	38	1296	3415	801	2677	169	1265	1315	3720
53	17	2869	3544	3114	2346	2737	3753	0	2479	3373	434	2952	507	1082	1231	3485
54	183	2669	3611	3129	3240	2942	3276	123	1944	3120	1153	2750	766	1191	1237	2872
55	14	2884	3540	3523	3765	2995	3656	609	869	3141	1729	3652	1916	1936	1477	3012
56	123	3168	3120	3362	3554	2766	2645	239	2205	3211	952	3027	2654	1428	379	3805
57	58	2239	2506	3063	3505	3204	2376	29	2485	3158	964	3647	2318	1805	754	3479
58	501	123	2338	3472	3548	3746	1399	377	1299	3291	3016	3497	1196	1559	275	3378
59	254	108	3199	3639	3505	2471	2108	1077	1316	3421	2815	2566	989	1639	17	3438
60	60	528	2747	3565	3571	2597	1858	2287	1313	3384	2434	2779	1767	1459	468	2894
61	661	827	3482	3111	2582	1873	922	1827	794	3704	1407	3161	2450	1503	129	2568
62	485	708	2131	2868	448	900	1296	1680	1646	3669	600	3019	1528	1580	17	2234
63	635	867	3062	3107	1708	1841	1800	1403	1477	3408	1107	2833	973	1870	1290	3352
64	290	2187	2146	3642	888	2991	2970	2360	2050	3503	945	3362	538	3175	562	3332
65	0	2828	1713	3832	1951	2610	3617	1999	1008	3483	266	2759	1501	3481	144	3045
66	9	782	3550	3876	25	2101	3673	1379	755	3734	526	3266	3662	3542	2107	3187
67	80	253	3002	3776	849	2597	3304	1127	1784	3807	265	2881	3014	3366	2473	3532
68	138	128	2710	3412	3301	42	3514	896	2537	3695	234	2061	2894	3714	3270	3113
69	334	956	1797	3782	3710	31	3607	1720	2594	3629	0	3631	3671	3669	2691	2675
70	2107	615	2192	3850	2942	0	3248	2118	3000	3473	2	3000	3718	3538	3394	2884
71	878	916	2778	3641	3528	68	3235	3547	3794	3843	0	3610	2154	3142	3405	2681
72	435	1725	2703	3672	2614	53	3093	3435	3618	3736	0	3876	2824	3502	3577	3337
73	837	3564	2730	3602	2832	0	2631	3564	3159	3023	21	3796	2657	3249	3448	3315
74	1591	3835	2180	3442	2275	382	2145	3031	3047	2403	491	3677	3518	3626	3419	3429
75	2904	3713	2238	3271	1376	300	1990	3442	3072	693	660	3342	3612	3248	3749	3319
76	3217	3144	1649	3329	1126	577	882	2109	3418	1047	267	3040	3303	3775	3460	3557
77	3348	3486	1980	3654	1869	502	1113	3365	3512	2698	70	2479	3143	3540	2206	3492
78	3355	2765	1959	3503	1588	702	2018	3523	3486	2980	591	2818	2269	3019	2800	3577
79	3017	3049	2621	3188	810	868	1804	3782	2994	2991	295	735	3065	3019	3188	2748
80	2218	3395	2852	3232	1004	1260	750	3831	2761	3231	1102	178	3295	3426	3060	1830
81	2331	3699	2571	2626	1607	3093	376	3142	2811	2079	1214	149	3341	3037	3723	3713
82	1813	3065	2900	3210	725	3671	790	3553	3301	3529	900	3	3573	3729	2502	3807
83	1225	2227	2233	3174	966	3486	805	3860	3055	3364	789	1054	3580	3458	3407	3709
84	990	1151	2424	2785	2664	3299	262	3839	3139	3707	1620	1109	3616	2409	3838	3468
85	532	494	2791	2576	2618	3349	200	3477	1770	3356	1088	196	3218	2780	3674	3690
86	1576	529	3193	3195	1404	2852	462	3785	2910	3795	1946	429	3518	3690	3828	3836
87	2168	527	3635	3719	358	3251	949	3811	2988	3385	2512	96	3229	3657	3516	3128
88	3594	2292	3713	2650	0	3069	1159	3786	3108	3701	1921	7	3289	3861	3674	2398
89	3697	1639	3414	3519	172	2900	2425	3581	3624	3864	2041	0	3516	3767	3417	2755
90	3493	366	3708	2690	581	3511	1966	3697	3635	3815	2602	4	2097	3866	3738	1742
91	3499	1323	3579	2701	174	3080	1469	3140	3799	3180	3094	0	2529	3805	3544	2127
92	2652	1700	3516	2900	269	3117	1975	2183	3755	3070	3750	6	3445	3687	3800	2087
93	3358	1649	3422	3041	366	796	2467	2250	3454	3586	3712	99	3232	2992	3646	2135
94	2619	1817	3371	3229	979	3031	2381	1756	3013	1661	3647	57	3249	2643	3674	2110
95	3099	2273	3547	2243	1066	3498	2122	2845	2692	3234	3305	459	3557	3103	3836	1711
96	3012	1821	2883	3205	695	3751	3084	2690	2213	1504	3784	101	2983	2753	3400	1670
97	3529	926	2890	2818	880	3773	1414	3391	3024	3203	3003	460	3205	3653	3218	786
98	3636	2549	2508	3069	1093	3520	2413	3061	3053	2011	3595	284	3434	3498	3419	1561
99	3845	3353	3623	3566	1830	3755	3346	3291	1763	1440	2843	729	3154	3613	1380	1819
100	3867	2950	2888	2524	2572	3781	3635	3216	1932	3111	2450	203	2691	3704	989	1755
101	3705	1846	2670	3043	1554	3644	3537	3389	2829	3619	2535	565	1293	3113	243	2725
102	3785	3298	2128	2983	1789	2853	3286	3445	3488	3790	3386	1956	1714	2210	162	2208
103	3807	3725	1732	3486	1523	3751	3633	3386	3735	3755	2949	1343	2079	2022	695	2853
104	3777	3747	2981	2657	1385	3727	3648	3415	3736	3015	3139	813	1725	2085	425	2783
105	3775	3399	1585	3053	1633	3855	3750	3843	3851	3696	3332	2471	1248	2930	2782	2026
106	3834	3047	3290	3528	1641	3804	3445	3615	3694	3264	3588	2418	672	2501	955	1907
107	3789	3637	2577	2431	1758	3728	2920	3854	3703	3105	3410	2203	426	2307	1314	452
108	3598	3876	3284	2334	1701	3625	2105	3618	3776	2620	3373	2220	425	1915	1170	333
109	3380	3834	2626	1417	1193	2765	2777	3483	3733	2664	3686	600	691	1770	1823	228
110	3485	3506	2629	820	1873	3029	2086	3088	3505	3247	3699	1815	533	712	1840	258
111	2850	2805	1998	2141	1613	3764	2212	3485	3239	3167	3650	1361	499	1538	739	350
112	3249	3530	3047	1846	569	3568	2779	3204	3228	2096	3212	1674	434	2718	594	1185
113	2606	3840	2580	1163	333	3393	3797	1043	3114	2901	3076	2710	1380	2436	442	1770
114	3291	3713	2293	2153	169	3624	3741	608	1721	3124	3355	2632	1358	3214	2495	1031
115	2946	2800	2297	3346	187	3379	3833	1282	1120	2568	3162	3267	2588	3169	3674	1311
116	3336	3288	3831	3585	267	3732	3005	1599	1898	1500	2840	2830	2526	939	2827	142
117	2865	3288	2885	3092	271	3462	3287	3357	1858	798	221	2886	2949	3558	1034	76
118	2335	3431	3173	2439	907	3749	3771	3819	2259	2010	64	3612	2529	3775	190	387
119	2922	3358	3029	2098	1277	3661	3652	3181	3071	3157	114	3804	2503	3875	250	40
120	3425	3177	3373	2009	1575	3605	3561	3352	2407	2356	272	3841	1730	3466	1090	210
121	3197	2988	2613	1211	2306	3656	3597	2949	1688	2964	258	3799	2355	3119	245	620
122	2899	3101	3006	761	2887	3703	3730	2739	2473	3511	118	3357	2759	3722	525	196
123	3014	3339	2195	3061	3099	2425	3789	2145	2320	3290	24	2444	2958	3850	13	12
124	3383	2919	864	3182	3154	2855	3581	3347	1442	3308	9	1758	3464	3552	454	100
125	3547	3078	1796	3434	3168	2776	3701	3838	1822	2170	127	2154	2482	3480	165	110
126	3790	3303	2314	3870	3847	3467	3367	3550	972	1331	44	1686	1639	3387	316	48
127	3401	3727	1482	3716	3550	3620	3368	3402	844	359	287	1697	1965	1961	846	0
128	3254	3546	1875	3637	2959	3387	3255	3827	455	2663	1569	2867	2660	2908	2812	0
129	3784	3496	3121	2776	3631	3273	2851	3551	787	3001	1586	2097	2425	2818	2637	10
130	3255	3650	2205	2650	3503	2728	3524	3408	955	3023	2209	2560	2730	3522	2682	41
131	3304	3873	2976	1457	1744	3418	3501	3656	92	2181	3452	2212	1069	3119	2732	43
132	2350	3546	2581	1719	1834	3682	3741	3199	6	2476	3627	2409	1014	2927	3579	2
133	1946	3574	2319	1289	2335	3480	3467	3550	115	879	3149	2682	1424	3231	2675	89
134	2523	3701	3346	2414	2746	3720	3264	3544	69	1271	3109	1945	2359	3360	3363	21
135	1814	3291	3393	3425	1989	3534	3575	3674	269	155	3665	1709	2525	3651	3564	69
136	1399	3846	3431	1696	3162	3097	3876	3847	297	852	3778	2056	1878	2069	3165	551
137	2223	3137	2391	1637	2695	3349	3724	3674	419	166	3558	1724	1907	2830	3246	240
138	3470	3822	2249	1109	2163	3062	3667	3796	220	603	3443	2480	2834	2638	3255	125
139	3424	2431	2759	2057	1611	3633	3738	3720	232	482	2985	1581	2508	1440	3315	930
140	3261	3118	2678	1857	998	3474	3554	3817	164	291	3258	1607	3237	2413	3656	108
141	3480	3153	3455	1631	826	3322	3421	3591	38	107	3245	1731	2993	2702	2703	479
142	3802	2313	3465	2903	1012	3690	1921	3335	121	13	3736	2357	3394	2959	3078	413
143	3619	2643	2869	2031	911	3618	1396	3737	454	121	3844	2965	3329	3316	2357	526
144	3470	2414	3450	2832	647	3072	1933	3796	1133	158	3629	3590	2795	2767	1869	727
145	2426	2819	2548	2507	295	1786	1939	3502	896	51	3785	3103	1601	3621	2452	129
146	2020	1487	3192	2769	460	2095	2303	3558	240	0	2766	2751	2720	3809	2351	1423
147	3192	1525	3607	2674	871	2377	3368	2531	3	0	3337	2564	2419	3253	2267	1511
148	3418	2189	2644	2974	338	2523	3502	3012	4	0	3077	2284	2325	2677	234	1414
149	3730	2340	3134	1873	389	2704	3741	3140	108	0	3438	1736	2948	3047	196	552
150	3042	2986	2449	2247	522	3298	3281	3355	57	0	3005	2739	2579	2148	986	535
151	1868	3145	2713	3457	1366	2190	3532	3847	0	3	2610	3333	2016	1116	1282	497
152	1761	3012	3189	2893	2205	3059	3769	2868	3	0	1693	3291	2791	1925	1172	165
153	1790	3271	3189	1871	2778	2908	3812	3067	329	0	1763	1423	2922	2809	1462	105
154	1727	3767	3416	1807	3318	2871	3863	3695	109	2	2314	2494	2356	2499	1206	107
155	472	3583	2444	1309	3686	2792	3871	3865	147	0	2091	3222	2940	3742	127	171
156	4	3509	3313	1696	3698	2553	3787	3822	340	0	1996	2749	1264	2688	1573	306
157	181	2863	3109	1348	3017	3152	3778	3814	273	61	2736	2376	491	2573	1768	892
158	423	3334	3374	2460	3218	3157	3132	3681	405	184	2977	2886	139	2924	1731	1502
159	656	3058	3517	1006	2847	3572	1884	3453	1000	4	2372	2779	446	3216	1345	1356
160	692	3233	3238	820	1071	3676	2186	3580	0	39	1619	3080	492	3529	1638	567
161	1486	3140	2742	783	1098	3805	3524	3723	110	141	2019	3355	363	3159	1763	1011
162	2072	3255	3310	995	753	3624	2936	3876	482	306	2693	2975	606	2200	1109	876
163	2225	3313	3142	890	960	3569	3551	3866	108	79	2811	2909	475	1738	1133	1315
164	1935	3732	2773	671	2479	3738	3716	3822	83	26	2694	1372	480	257	583	417
165	1501	3430	3078	2100	2965	3564	3532	3652	18	41	2463	1664	543	125	881	734
166	2981	3402	3225	1255	1556	3762	3591	3618	0	1001	1547	1477	1066	101	575	673
167	2964	3298	3106	1879	2798	3603	2780	2916	0	1411	1648	1075	1107	75	1368	557
168	3413	2527	3865	1142	3344	3476	3785	3058	0	296	1270	1838	2194	159	1489	47
169	3726	2921	3364	2418	3040	3724	3401	3711	0	126	533	3304	2827	325	3457	4
170	2622	2828	3483	2999	3056	3751	3442	3808	0	92	337	3856	3600	976	3451	62
171	3829	2968	3497	3117	3321	3784	3682	3552	0	240	0	3542	3012	633	1268	884
172	2953	3276	2639	3203	3730	3664	3084	3708	0	335	0	2292	3390	1357	1416	3360
173	2736	3556	2710	3611	3560	3789	3126	3717	0	329	0	1899	3048	716	1955	3519
174	2573	3352	2896	3751	3068	3602	3192	3726	0	685	1	2374	2139	116	1626	2169
175	3137	3833	1735	3213	3706	3784	2848	3550	0	6	52	1375	1617	962	1523	1652
176	1777	3555	367	3436	3593	3303	3044	3184	34	6	3	466	741	1078	2151	2145
177	1865	3373	893	3562	3773	3387	3056	3476	347	0	0	1672	1684	312	1639	1959
178	3355	2742	616	3700	3560	3605	3225	3149	733	16	22	1077	1846	130	2022	987
179	3111	1284	1403	2739	2202	3494	2825	3330	201	0	0	1075	2218	95	3064	965
180	2867	1799	3202	1957	2354	3747	2476	3312	7	0	4	614	3420	32	2165	808
181	3279	2982	3576	2326	2545	3671	3396	3439	67	0	0	371	3141	264	3319	144
182	2992	2496	3660	1567	1497	3829	3393	3390	70	19	0	471	3358	514	3558	49
183	3743	2108	3876	1937	2525	3626	3458	3462	1250	0	0	1246	3108	760	3066	309
184	2426	3254	3529	2061	1530	3084	3853	3828	923	0	42	2313	2409	1791	2724	290
185	2454	2498	3431	2929	2696	3573	3871	3490	658	9	63	1846	2878	300	1776	2080
186	2789	2025	3614	3329	2466	3530	3406	2221	351	87	185	2820	2618	445	2791	1313
187	2634	2443	3398	3663	1311	3856	3657	3190	165	0	0	3640	3070	790	2052	1314
188	3539	2527	3615	3660	1174	3724	2625	3173	6	0	0	3847	2623	282	2027	2393
189	2421	3337	3292	3628	2170	3875	2914	3367	18	2	0	3646	3250	652	2746	1033
190	3313	3172	3398	3775	2841	3542	3700	2874	88	0	0	3508	3661	96	2965	2189
191	2717	3043	2783	3564	1671	3177	3437	3154	39	0	45	2775	3641	116	2762	1542
192	2171	3342	2898	3252	2679	2897	3537	3653	299	0	2	2191	2925	44	2293	2247
193	2287	3694	3176	3197	2901	3388	2944	2798	63	0	47	3020	2460	541	2647	2881
194	2970	3677	2274	2386	3790	3661	3468	3605	157	0	286	3267	3036	546	2855	2807
195	3173	3390	2169	2688	3072	3563	1099	3007	269	0	1613	3701	2785	103	2600	3173
196	3623	3148	1521	2458	3730	2752	877	2095	189	13	1508	3489	3110	138	2438	3816
197	3524	2866	2115	2076	3817	2409	1271	3103	114	2	1334	2759	2350	50	2692	3491
198	3681	2861	3105	2434	3876	2181	1888	3007	52	1	1034	2560	3570	232	1372	2739
199	2212	3570	3266	702	3212	2650	1427	3641	47	0	1542	2041	1820	328	1621	2335
200	3055	2746	1867	679	3799	2227	1897	3637	130	0	1459	2188	3528	210	1025	1533
201	3231	2950	2684	559	3796	1843	1111	3702	597	71	1768	2840	2558	207	1036	1664
202	2383	2763	2920	1235	3170	1505	673	3787	110	33	1523	3119	1709	110	1594	2191
203	2908	3524	3461	816	3395	2152	508	3811	2	0	651	2149	1033	304	1117	2047
204	2734	2249	3326	1712	3405	3026	875	2538	0	19	387	1357	910	397	1205	2575
205	3205	3602	3294	1801	3809	3557	1191	1031	57	387	486	1105	1142	652	1187	2926
206	3780	2299	3554	1760	3565	1453	608	194	0	149	441	1705	749	560	1544	2656
207	3615	1098	3406	1105	3425	3176	487	77	128	19	1320	2675	887	1207	760	2278
208	3640	1403	2782	1189	3663	3666	497	209	351	9	1502	3536	1586	1225	524	2723
209	3524	3423	3021	567	3288	3358	517	426	393	0	608	3445	868	2126	900	2101
210	3536	3814	2719	3005	3556	2963	922	815	198	0	911	3847	1998	716	2141	1116
211	3874	3808	2652	2809	3309	3449	565	1158	923	322	823	3795	697	795	3305	1090
212	3839	3717	2799	2717	3558	3871	351	2514	966	983	1134	2815	1003	959	2984	735
213	3608	3832	3637	3433	3544	3832	1280	3165	1226	1060	2644	2557	869	390	3553	408
214	3639	3478	3821	2994	3222	3734	1870	3378	2587	143	3478	1060	743	861	3314	351
215	3571	2450	3385	2085	3639	3299	176	1920	2424	967	3807	1786	767	194	3064	536
216	3159	133	3438	2975	3360	3159	156	1981	2195	196	3800	3446	1676	365	2787	1439
217	3118	418	3732	2396	3765	3408	79	2491	245	1701	2887	2559	1451	372	2175	1684
218	3576	950	3684	3539	3876	3327	729	3120	113	907	2445	3395	2031	388	3446	928
219	3768	644	2769	2968	3868	2797	1195	2811	21	1802	2292	2770	800	408	2938	1593
220	3744	498	2432	3695	3860	3560	684	2311	186	92	1815	3095	766	112	2641	1986
221	3771	516	1620	3013	3737	3389	121	2509	1267	1272	1415	1765	1249	0	2436	933
222	3876	801	661	3659	3648	3570	957	2650	1584	1434	1353	2355	2257	227	2235	579
223	3876	958	400	3529	3555	3615	2330	3667	2215	2109	1399	3391	2646	250	2641	1536
224	3823	470	1483	2904	3703	3867	3404	3413	2989	488	788	3282	1583	2298	3266	1750
225	3845	1996	1184	3829	3757	3287	3322	2122	2953	217	472	3585	3701	915	2018	1974
226	3635	1689	1338	3535	3674	3624	3240	1895	3178	202	81	3726	3595	656	2238	2250
227	3845	2100	1407	3847	2815	3270	2953	2516	3409	1422	192	3690	2972	1153	2416	2563
228	3857	676	1045	3281	2566	3688	3177	2836	2755	1260	608	3824	3007	1686	2112	2074
229	3675	1262	778	3744	3218	3578	3674	3068	2291	1918	252	3840	3351	763	1977	2278
230	3693	842	771	3201	3191	3229	3719	2977	2089	3254	33	3547	2500	417	2009	3248
231	3567	1129	1880	2433	1900	3598	2974	3117	2703	2618	172	3679	1711	1500	2149	3239
232	3551	1786	1931	3228	1754	3763	3421	2791	2042	1844	131	3332	1433	2990	1711	2203
233	3178	848	2642	3736	2614	3865	2807	1752	1587	2286	133	3669	1202	2507	2961	3139
234	3635	365	2707	3579	3821	3661	2333	2547	1728	861	380	3594	1062	2859	2839	3539
235	3423	479	2233	3614	3488	3357	3129	2995	1553	219	366	3683	1106	1237	1617	3344
236	3692	936	1978	2910	3519	3722	3757	3409	1385	1442	260	3088	718	657	2265	3599
237	3798	743	1979	3052	3499	3816	3853	3462	1230	1630	165	2226	2197	25	1322	2931
238	3701	815	2287	2112	3574	3735	1844	3718	1140	2476	495	1753	1306	273	2580	2851
239	3556	770	455	2201	3584	3664	567	3663	1937	3768	792	1486	1449	708	3042	2876
240	3729	1491	414	1586	3825	3801	197	3552	2203	3161	49	729	2054	12	3284	1456
241	3624	1696	573	1992	3659	3791	428	3454	1874	2590	212	501	2684	64	3670	2635
242	3562	573	477	3027	3200	3602	1535	3574	2591	3092	0	421	1530	159	3786	1528
243	3525	64	1747	2260	2825	2811	2715	3818	3574	3718	129	110	1254	157	3759	3066
244	3643	692	328	798	2918	1574	2183	3723	2747	3871	684	23	2066	247	2650	3210
245	3778	16	3132	2509	3224	2761	2512	3027	3256	3867	743	0	2885	285	3057	3097
246	3667	283	3083	3643	2609	2033	2544	3415	1998	3838	264	0	2661	1031	3083	2152
247	3823	448	3223	3814	3175	2981	1428	3630	2640	3860	659	5	1829	985	2286	2236
248	3809	946	1683	2336	3216	2492	1124	3584	2648	3463	1893	6	1831	945	2696	3123
249	3750	1726	1939	2324	2873	2603	2491	3696	3359	3385	1544	0	2033	626	3050	2536
250	3757	2495	1100	1509	2542	2485	1888	3688	3641	2761	2217	69	2817	910	2572	3416
251	3496	2554	2329	2051	3125	1995	989	3826	3679	2205	1628	607	3159	809	1190	3567
252	3523	3128	1610	2523	2732	3047	954	3351	3668	2843	1643	2212	3186	1183	2370	2281
253	3021	3659	366	2779	1874	3147	249	3669	3674	1930	1326	2530	3256	2396	1053	3352
254	3843	3698	827	2133	1228	2524	737	3681	3656	2226	737	2335	3376	1815	1426	2844
255	3844	3110	1789	1017	3266	1391	1055	3559	3762	1345	915	2245	3455	2914	2600	2454
256	3844	2772	1879	1077	2979	355	1205	3543	3648	2295	951	1443	2682	419	2008	2509
257	3811	2966	2487	231	1882	1294	714	3584	2684	2916	1180	1444	2920	54	1577	2231
258	3826	3225	2765	28	2832	2395	1740	3448	3523	3594	941	547	2962	68	2211	1709
259	3679	1774	3490	337	2428	1416	584	3579	3040	3269	1362	3174	3652	0	343	1393
260	3760	1635	3176	1156	1745	506	378	3494	3401	3625	1901	2194	3176	420	67	1764
261	3835	1266	3512	1410	896	200	657	2160	3751	3587	2016	3126	3269	936	167	648
262	3663	2971	3791	988	989	2802	876	2811	3626	3755	3141	1967	3312	377	299	1433
263	3588	3351	3600	997	1375	3197	1267	2629	3873	3256	1967	1901	2909	1160	820	2208
264	3637	3637	3755	945	583	3575	2044	2971	3822	3797	2152	1291	3196	2409	914	2097
265	3430	3511	3641	2133	106	3329	2425	2991	3842	2727	1728	1175	3360	1608	667	1446
266	3463	3330	3628	2509	1150	3601	2412	2838	3845	3131	1580	1564	3341	2439	655	2032
267	2624	3597	3139	3172	1208	3821	2824	3459	3865	2107	1883	1245	2963	2790	538	1388
268	2851	3558	2866	2729	2123	3454	2995	3204	3776	3134	3466	784	2935	2521	494	2100
269	3358	3577	1785	3166	2899	3773	2847	3282	2591	1956	2768	167	2551	3231	220	2574
270	3588	3703	473	2540	2500	3834	3338	2695	1851	1938	1853	38	1755	3672	624	491
271	3758	3696	1742	1812	2847	3737	3199	3206	1404	1855	2467	32	776	3808	791	509
272	3695	3690	755	1782	3365	3780	3409	1448	2713	611	1110	0	506	3677	42	1897
273	3772	2673	1698	1921	3240	3452	3746	3439	2016	42	447	25	494	3684	247	1287
274	3725	2653	1942	2228	2686	3594	3708	3014	978	128	346	16	1527	3676	419	1525
275	3414	2135	2943	1331	1890	3551	3794	3261	636	736	334	287	1160	3769	515	2261
276	3050	2401	3205	2402	883	3632	3436	3298	360	928	1621	7	1150	2865	246	1671
277	2513	1785	3212	1470	1408	3602	2773	2657	328	339	3158	0	1417	2689	17	3127
278	2631	3753	3651	2726	2179	3863	2326	2554	1036	97	2557	0	1258	2761	87	3130
279	1985	3198	2980	3590	1104	3433	1979	1294	1587	0	3299	52	568	2542	790	3707
280	1799	1488	3535	3600	2076	3822	2146	1609	2103	0	3220	313	897	3712	265	3335
281	1706	1073	3653	3268	2837	3768	2030	3249	1985	0	2520	160	595	3788	79	3402
282	2452	410	3295	3234	3058	3520	2733	2514	2092	0	2548	925	1289	3406	306	2744
283	2282	568	3366	2551	2803	3317	2663	1304	2118	7	3206	170	2421	1337	359	2692
284	2354	749	1948	3793	3184	2463	2653	1892	1459	0	2733	546	1821	612	517	2263
285	1626	883	3402	3831	3836	3076	1087	3659	728	0	2249	1057	1619	1262	111	2426
286	1364	2203	3816	3593	3455	3664	905	3385	1375	33	2302	1039	1822	821	38	2168
287	1204	3528	3719	3720	3822	3505	572	3016	1005	92	1301	607	1966	1667	312	2964
288	2087	3729	1366	3530	3584	1141	842	3677	526	6	1308	32	1358	258	368	3372
289	2008	3857	2404	3807	3715	2022	505	3157	713	0	1669	54	2405	270	461	3326
290	2482	3781	2447	3729	3790	2393	267	2237	1098	0	681	89	1871	277	986	2856
291	2566	3771	3366	3513	3500	1829	954	2679	1309	35	881	3	1562	262	1741	3223
292	2830	3693	3499	3172	3101	1765	1407	2718	2132	73	1557	0	2368	81	1853	3711
293	2155	2942	3758	1388	3314	1361	1318	3424	1831	0	1760	12	1834	342	807	3686
294	3135	3591	3683	1737	3248	1652	1042	3563	2524	8	1066	0	2480	504	906	3700
295	2386	3683	3777	2072	3530	269	1184	3824	2489	294	883	0	1989	1254	1279	3440
296	3169	3791	3620	3529	3069	475	1377	3561	3543	284	1616	0	2942	726	1444	3478
297	2992	3740	3757	3331	2932	156	1032	3805	3172	215	1355	0	3324	1480	1400	3185
298	3117	2030	3847	3109	3061	312	1393	3870	3768	700	887	0	2910	1690	389	3151
299	2979	1124	3134	3365	3393	0	3434	3742	3489	232	188	0	2869	2570	734	2685
300	3350	1922	2491	3112	3294	0	2906	3210	3862	254	5	0	2219	2389	1106	1055
301	3105	539	2892	3007	2906	20	2072	2056	3225	1027	221	0	2487	1876	1433	611
302	2979	1736	1918	2168	3340	0	2775	750	2240	2709	930	2	2507	2119	737	336
303	2817	177	2264	3138	2776	255	3147	634	3171	2959	592	0	3006	2545	2696	333
304	3509	896	2181	3693	3146	551	3612	139	2357	3799	286	0	2167	2168	1529	156
305	3787	1101	3158	3671	3651	1313	3876	296	2208	3742	194	0	2299	2029	1296	138
306	3752	1163	3525	2652	3704	706	3638	498	1638	3402	93	0	2146	2406	378	73
307	3855	1520	3208	3740	3820	47	2627	115	1229	3750	469	0	1875	1883	462	10
308	2188	2464	3862	3693	2403	0	474	27	558	3658	756	0	2188	830	458	31
309	2371	3511	3811	3865	1966	219	69	549	1657	3772	2434	5	1141	287	390	3
310	2709	3568	3705	3820	1779	477	0	876	871	3763	1086	257	2249	108	925	14
311	2400	3785	3720	3470	1225	1530	0	823	416	3738	669	476	1726	89	1367	0
312	2864	3158	3694	3500	2689	801	0	2186	111	3733	861	657	3323	77	1129	603
313	3780	2914	3530	3346	2800	1942	0	2508	180	3698	2114	378	3393	0	1605	1945
314	3836	1858	3346	3171	2664	2009	54	2833	918	3482	2463	3	1905	6	2595	2514
315	3476	1929	3572	3139	2109	2830	17	2814	2374	2190	673	557	2165	177	3112	1376
316	3337	2065	3459	3382	1698	2505	0	3172	2446	1471	2227	753	1733	1049	1582	965
317	3196	1380	3328	3324	1809	3128	362	1521	1762	1956	2505	56	564	2742	2464	6
318	3593	1378	3380	3085	2090	2747	175	2506	1662	2867	2251	152	622	3500	1186	1071
319	3561	2136	3546	2830	3059	2509	255	2404	2327	3352	1582	760	525	3613	1422	1785
320	3393	3100	3715	2601	3177	2938	386	2452	2530	3300	1614	274	799	3480	715	1889
321	3427	2575	3835	2903	2919	2582	733	2996	3044	3604	2175	1256	927	3520	651	2431
322	3706	2002	3770	2619	2263	1058	957	3554	3091	3619	1021	344	1171	3832	1013	1848
323	3423	1474	3651	2972	2853	1345	2050	3496	2293	3174	3095	0	680	3731	1169	2781
324	3284	1224	3397	2370	1924	953	2503	3601	3263	2811	2964	0	999	3824	408	2421
325	3204	842	3514	2615	1721	1203	3362	2983	3041	2939	2752	0	498	3591	151	3223
326	3481	1730	3690	1782	108	926	3720	2425	2568	2472	2949	64	317	3427	263	2872
327	3599	2445	3706	1989	191	1292	3530	3689	2755	2129	2833	151	1645	3371	31	2969
328	3523	3321	3432	3459	264	2038	2979	3529	3734	2505	2185	18	1751	3560	237	2817
329	3471	2789	3829	3091	70	3265	3492	3444	3378	1780	2147	211	652	3479	1261	3202
330	3439	3549	3876	3581	56	2827	3171	3344	3587	2220	2259	305	1252	2242	1787	3122
331	3134	3792	3749	3487	231	2801	2967	2416	3736	3409	1117	83	1403	2672	2821	3319
332	3608	3437	3675	3729	186	3039	2661	3598	3809	3513	1366	42	521	2404	2981	3763
333	3475	3728	3522	3757	215	2887	1405	3616	3122	3164	190	1144	1076	2731	3303	3533
334	3512	3468	3589	3388	407	2884	2646	2148	3109	3228	90	1624	1294	1893	3423	3202
335	3459	3448	2697	3872	5	3598	3622	860	2628	3280	251	983	987	3452	3287	3761
336	3561	3397	3207	3714	918	3013	3654	1183	3269	3469	15	458	505	3664	3419	3646
337	3332	3340	2295	3468	281	2419	3552	1146	2545	3382	36	159	1366	3517	3433	3725
338	3737	3077	998	3597	231	2146	3566	216	3172	3522	368	24	1450	3339	3685	3840
339	3695	2974	1455	2901	114	2907	3348	119	2986	3706	280	2	697	2842	3751	3784
340	3423	3419	2732	2535	384	1078	3203	225	3073	2529	413	0	511	2703	3822	2979
341	3469	3548	3329	2606	415	1131	3036	509	3220	2830	1499	37	1231	3030	3747	2566
342	3706	3455	3372	2251	273	1920	3337	523	3571	3621	1279	0	2201	496	3213	2872
343	3677	3436	3746	2064	101	1756	3492	731	2666	3639	2609	0	3117	145	2505	2688
344	3777	3270	3662	2660	16	2882	3724	1245	3637	3601	1942	0	3123	1496	3360	2181
345	3552	3409	3259	3269	10	3719	3843	2779	3665	2930	2096	0	2757	2098	2918	2266
346	3172	3642	3342	2953	74	3746	3707	2716	3136	2660	1758	43	2857	3304	3167	1846
347	3176	3297	3243	3242	32	3569	3830	1034	3550	2108	732	22	2810	3615	3808	1460
348	2807	3675	3411	3680	29	3311	3870	1432	3860	2450	993	69	2917	3329	2304	1396
349	2847	3658	3451	3217	51	3051	3737	1707	2794	586	377	63	3281	3313	3726	887
350	3537	3576	3421	3644	0	3385	3626	600	3413	1172	58	21	2113	3783	3667	960
351	3619	3321	3464	3546	0	2894	3731	2368	3764	1909	676	0	1979	3709	3689	1876
352	3178	3184	3641	3692	174	2427	3697	2804	2655	2245	104	22	1621	3810	2432	1808
353	3173	3476	2821	3149	225	2760	3830	2973	2968	2559	146	0	1720	3740	3429	854
354	3418	3310	3579	3051	66	3006	3497	3636	3141	600	628	37	851	3672	3254	1622
355	3402	3599	3871	3753	66	2871	3106	3859	2640	896	1790	73	1721	3710	3414	2028
356	3112	3752	3832	3561	73	3646	3184	3872	3377	1107	1935	3	1112	3818	3279	1213
357	3471	3553	3605	3634	36	3727	3373	3848	3582	292	1820	20	550	3381	2567	2056
358	3597	3535	3705	3453	61	3816	3091	3820	3193	534	2125	211	245	3656	3445	1871
359	3481	3825	3867	2809	0	3262	3204	3822	3517	1070	2959	414	872	3501	3738	1903
360	3556	3690	3464	2498	0	3643	3485	3833	3406	683	3247	269	307	3145	3798	2339
361	3478	3797	3814	2709	0	3703	3872	3870	3573	237	3760	981	476	2458	3611	1910
362	3843	3709	3626	1533	0	3432	3852	3706	3700	340	3570	1337	181	1889	3566	2042
363	3353	3256	3307	2437	121	3837	3876	3725	3463	0	3799	1967	573	1349	3633	3010
364	3411	3453	2971	2747	52	3876	3846	3853	2679	517	3613	1923	412	624	3695	2409
365	3751	2542	3309	2367	3	3805	3825	3836	2781	797	3720	468	524	2063	3244	2764
366	3762	2126	3001	2006	0	3737	3364	3874	2849	965	3239	1596	156	1843	3028	2207
367	3435	1674	3174	3267	0	3572	3765	3875	3177	1050	2635	931	162	2621	3842	2823
368	3701	1355	3201	3641	1	3608	3398	3775	3073	44	3015	149	144	3265	3655	2855
369	2939	1798	3313	3714	0	3567	3616	3757	2306	1894	3078	179	2	2750	3661	1628
370	3386	1960	3066	3796	0	3645	3856	3864	1270	1628	1955	483	126	2784	3590	2951
371	3484	2555	2739	3298	0	3218	3304	3866	2429	242	2177	36	400	3208	3071	1947
372	3472	2071	2518	3320	0	3417	2913	3876	2447	611	1043	35	323	2767	3642	1855
373	3418	1820	2724	3195	25	3833	3824	3844	2962	1263	1954	192	21	3327	3631	1992
374	3807	1570	2347	2682	11	3484	3839	3657	3049	1357	1115	781	247	3460	2440	1029
375	3648	2650	2794	3327	138	3639	3615	3685	3315	3278	0	103	691	3382	1116	2392
376	3295	2016	1317	2791	0	3806	3873	3776	3448	3654	6	6	1825	3526	721	3377
377	2587	2656	2369	3183	0	3832	3343	3868	3592	3009	188	9	1869	2904	2126	3487
378	2614	2373	3164	3545	0	3804	2615	3757	3212	2463	376	2	1307	3526	2804	3477
379	3474	2618	3099	3705	79	3754	3076	3845	3452	3058	1607	0	209	3361	1243	3501
380	3537	2734	3176	3378	77	3734	3393	3551	2679	2276	2883	0	765	3325	1023	2706
381	3294	3543	3202	3526	12	3630	3070	3755	2900	2015	1280	0	91	2964	2689	2405
382	3126	3473	3771	3138	8	2977	3412	3790	3133	2752	2560	0	983	3618	2258	1981
383	2437	2913	2631	3576	0	3568	3457	3807	2622	3236	1382	0	1559	3282	3574	2054
384	3412	2079	3178	3213	0	3860	2735	3124	1606	3376	2455	50	1645	3219	3356	2497
385	2670	2125	2578	2318	0	3609	3797	2094	1642	3097	2463	29	929	3129	3574	3462
386	2464	2347	3280	2224	0	3324	2976	1667	2370	3737	1863	236	650	3691	3853	2926
387	2786	3676	3633	1651	0	3221	639	2407	3178	3818	1913	668	2424	3409	3734	1368
388	2520	3481	3508	1840	4	3130	451	2289	2533	3801	1109	680	3073	1726	2880	1679
389	2731	3479	3595	2457	0	3194	905	2243	774	3764	471	515	796	2132	3114	2333
390	2494	3721	3742	2787	2	3475	1521	2481	821	3861	2050	811	1001	1813	2531	1950
391	2798	3056	3818	3367	224	3780	1161	3120	657	3104	2091	1145	1651	2830	2876	1516
392	1802	3622	3452	2947	149	3876	896	1391	1134	2837	2987	191	1249	1568	2016	995
393	2124	3760	2841	2350	301	3846	1806	1511	2646	2714	2237	567	1419	1178	2300	733
394	1478	3835	2468	1839	36	3354	2514	1799	2143	2798	1523	283	1033	1960	2256	151
395	1417	3805	2270	3483	87	2524	2616	1299	2307	3164	1516	381	1084	2034	1783	501
396	1015	2446	1756	3545	2	3219	2367	927	2057	2489	318	603	1269	2495	2233	274
397	813	3145	1529	3420	2	3375	1655	1273	1772	3466	1316	926	1387	2555	2261	935
398	627	2644	2079	3501	2	3449	1629	1415	2522	3377	2005	371	751	3705	3014	308
399	642	2872	1951	3443	49	2980	2881	1335	1078	2539	2908	157	449	3391	2628	857
400	746	2696	2920	3503	337	2906	2896	2122	1565	2763	3240	675	45	3818	1638	55
401	1193	2465	3434	3065	198	2287	3089	1520	542	1693	1747	1180	1003	2440	556	408
402	2292	1323	3680	2355	457	735	3587	2891	95	2208	1741	812	262	2033	891	12
403	2189	2009	2140	2118	843	13	3255	3521	259	2027	3771	1297	730	2320	1199	74
404	1783	1046	1783	2016	1756	102	3146	3876	138	1796	3671	1311	482	2593	2445	0
405	3144	1016	1916	2229	650	228	3337	3647	31	2326	3520	1821	1447	2505	959	0
406	3578	963	2913	3306	1759	74	3545	3405	100	836	1805	1474	1067	3214	3511	0
407	3179	1553	2288	3212	2593	129	3195	3177	310	672	1174	1386	1734	3060	3519	127
408	2494	2489	374	3233	3123	455	3803	2355	179	458	410	1063	1543	3262	3287	318
409	3327	3300	610	2748	3397	216	3761	2537	664	1573	85	1667	475	3318	2518	217
410	3753	3782	1078	3164	3568	199	3876	2646	1751	1619	357	1781	240	3724	2726	0
411	2339	3716	954	3569	3731	1078	3807	2785	1533	518	208	209	107	3564	1267	66
412	2410	2963	1296	3594	3227	1128	3570	2193	2696	135	131	1435	65	3594	1000	55
413	2156	2576	1925	3694	1989	1003	3848	2724	1128	357	429	554	62	3801	1103	163
414	3050	3589	1384	3800	2891	1177	3822	3515	1082	324	1225	649	102	3520	621	108
415	3100	3698	1913	3641	3395	1756	3756	3769	1689	396	277	815	0	3865	299	503
416	3169	3400	1447	3641	2719	1805	3545	3279	1448	235	88	558	48	3789	756	559
417	2558	3125	1730	2701	2009	625	3468	2844	732	70	0	970	54	3045	94	207
418	2879	3562	1431	3365	2651	26	3713	2214	1855	0	120	558	263	2874	228	6
419	2740	2627	3157	3198	2161	325	3606	1963	545	44	280	216	165	3202	328	90
420	2207	3108	3190	3039	3361	34	3740	1703	952	217	1029	1478	25	3640	152	1
421	1385	3754	2732	3777	3200	2	3852	2299	1294	26	837	406	2	3461	417	0
422	1615	3812	2794	3658	1576	155	3842	2467	2385	449	956	0	0	3734	20	0
423	1670	3413	2866	3744	2917	11	3785	1588	3376	738	585	13	112	3661	0	0
424	2215	3876	2629	3772	2175	652	3787	1003	3330	39	414	48	70	3715	0	0
425	2229	3833	2426	3454	2863	514	3168	1086	1802	397	698	697	0	3745	2	33
426	1532	3830	2876	3680	1399	213	3857	378	2842	43	477	663	3	3741	3	240
427	2221	3789	3314	3650	1650	454	3731	1405	1651	610	1341	340	19	2978	72	157
428	3418	3292	3564	2918	2324	147	3835	163	3227	526	2433	741	581	3604	120	0
429	2305	3302	3582	3817	2660	115	3625	985	2617	123	2995	346	93	3015	0	6
430	2935	3379	3223	3471	2803	521	3739	1284	2995	267	3874	146	901	2530	0	263
431	3459	2863	3415	3724	3209	427	3820	1408	3492	184	3722	237	495	3539	189	479
432	2791	3256	3197	3763	3699	34	3737	674	3656	19	3589	95	533	3424	72	84
433	2631	2975	3465	3876	3607	749	3864	816	3429	4	3716	188	569	3633	137	79
434	2426	2979	3223	3728	3677	3013	3773	481	3662	8	3147	320	457	3737	383	190
435	1922	3337	2014	3561	3799	2413	3484	1576	3671	229	1386	297	165	3719	903	137
436	885	2886	2073	2908	3537	2749	3786	1926	3703	30	2208	463	150	3521	1497	0
437	166	2202	2020	3041	2824	3121	3865	836	3609	175	2338	366	632	3726	1262	5
438	962	2051	3066	3608	2677	2867	3700	194	3521	4	515	718	1526	2963	299	9
439	1649	1749	3432	3329	3324	3319	3830	384	3814	28	31	1313	2624	3514	199	4
440	1747	2796	3129	3200	1709	3766	3852	147	3623	2	0	1180	2233	2926	33	0
441	1045	2027	1645	3455	3072	3407	3216	453	3359	0	759	966	2209	2651	318	0
442	854	3756	1626	3275	3140	3753	3680	280	3614	26	1691	355	1865	2065	811	64
443	790	3505	1170	3533	3536	3723	3787	31	3223	24	1494	568	2198	1052	793	127
444	2543	3412	429	3198	3557	3624	3523	0	3534	30	644	925	1717	1107	882	532
445	1790	3585	760	3821	866	3442	3810	31	3733	1	1644	289	3299	1122	1062	459
446	3304	1976	1438	3501	1653	2943	3867	128	3668	23	1282	348	2926	2302	810	352
447	3387	2634	2920	3720	651	3629	3784	28	3711	313	1421	1180	3507	2177	500	128
448	3544	2518	3039	3483	1518	3679	3684	0	3815	592	850	1418	3788	2367	321	295
449	3846	1779	2935	3581	334	3178	3812	0	2863	521	1667	2150	3788	3296	152	56
450	3860	1756	2650	3724	883	3649	3867	84	3136	440	1609	2813	3876	3250	149	306
451	3366	2317	3422	3355	1682	3592	3411	1007	1926	128	1908	2626	3511	2211	209	305
452	3590	3752	3523	2799	2215	3607	2996	57	1102	653	2254	2364	3814	2193	244	107
453	3633	3480	3369	3190	1952	3635	3158	240	1333	1403	1901	2596	3813	2302	542	57
454	3782	3749	2589	3301	1869	3669	3753	15	439	1774	1757	2985	3497	2403	652	4
455	3875	3388	2048	3019	2798	3397	3797	0	1304	1155	1570	2951	3677	2914	35	1
456	3604	2768	1750	3487	2526	2361	3215	35	693	2485	1445	3292	3681	2496	529	343
457	3260	3397	969	3801	2202	3485	3550	4	94	2116	736	2652	3820	2890	1275	344
458	3272	3323	902	3436	3217	3107	3799	11	287	2013	1128	3000	3770	2828	881	1526
459	2828	3560	1295	1289	3433	3173	3656	89	479	2620	2310	2140	3552	2304	1032	727
460	3036	3721	1032	382	2955	3776	3611	250	73	2706	2221	1068	3605	2049	485	1057
461	3132	3182	2658	178	3052	3738	3697	343	164	2836	2210	1511	3396	1973	1240	369
462	2541	3302	2745	787	2767	3874	3366	641	8	2392	2415	341	3342	1788	427	1437
463	2765	3582	2865	2867	1954	3433	3617	197	0	1942	2544	310	3607	2629	405	147
464	2608	3688	2992	2348	2212	2861	3175	0	0	1250	2787	295	3607	1254	719	2
465	3231	3590	3592	2580	2161	2424	2927	0	0	2391	2787	148	3682	992	1239	1
466	3344	3762	3427	1996	2446	3223	2160	11	0	2796	1934	0	3875	1491	784	74
467	2394	3754	3581	1587	3130	2851	1261	9	0	2757	2349	38	3770	251	617	2
468	2446	3576	3734	1346	3088	2527	246	13	0	3394	998	129	3622	713	1325	0
469	3866	3094	3540	2225	2591	2343	1375	118	0	2789	780	72	3834	1717	1290	1
470	3563	3277	3758	1258	2507	3555	1503	1	278	2786	1074	64	3621	986	1054	112
471	3610	3051	3611	1776	1715	3807	1003	90	367	3525	1348	277	3308	823	1353	262
472	2991	3438	3761	2832	801	3685	1105	2	973	2910	363	964	3776	2494	1292	179
473	2510	3375	3819	2445	165	2942	687	46	338	2653	224	720	3439	3564	2662	33
474	2413	3497	3854	2693	185	2118	1066	336	857	2711	113	865	3450	3729	1957	84
475	1769	2129	3660	3008	556	2351	719	93	1624	2793	518	230	3319	3696	1099	24
476	993	1610	3611	1698	1909	3542	432	0	2585	2132	10	278	3140	3732	1458	62
477	1120	2017	3719	696	1360	3649	145	18	2499	2322	0	18	2140	3747	2657	623
478	1357	3260	2878	432	168	3744	281	74	2590	1019	843	81	3322	3678	3130	415
479	715	3149	3646	1980	936	3625	1316	75	2034	878	449	0	3015	3724	3358	54
480	526	2553	3166	2741	889	3123	729	0	1831	1574	440	0	2104	3856	2013	33
481	1470	2900	3073	3435	866	2864	2424	55	1094	902	703	36	2002	3440	1874	162
482	1576	3261	3471	3650	1514	3202	1136	0	374	2103	1181	34	1911	3739	515	662
483	1951	3599	3306	3523	1368	2591	2513	130	1049	1790	2304	20	606	3708	1244	174
484	1330	1538	3036	3498	865	2404	2863	0	1294	898	2045	199	451	3749	1762	442
485	2395	2174	3243	3197	872	1795	2654	0	1933	511	1043	0	2035	3451	2221	252
486	2639	2351	3288	1922	1083	1042	3025	5	3564	487	365	14	1398	3535	2571	82
487	2503	1731	3262	1848	385	2159	3772	0	3065	712	325	2	911	3653	2933	138
488	3455	1773	3452	1700	436	1583	3808	11	3827	360	183	0	1807	3679	2272	180
489	3463	2562	3568	2250	5	1145	3476	8	2668	581	558	0	3760	3603	2817	655
490	3142	1944	1930	2119	387	1532	2792	120	3876	917	1065	0	3837	3536	3602	494
491	3279	1275	785	2834	5	611	1882	248	3829	366	524	0	3518	3415	2385	456
492	3553	1348	995	3229	633	356	3359	595	3838	1012	14	0	2462	3017	1792	143
493	3618	2687	994	2839	625	0	3168	482	3862	1884	283	0	3465	3398	1150	166
494	3372	2899	3173	1858	143	1	3682	165	3869	2495	378	0	3530	2791	788	2044
495	3477	3104	3791	2432	265	837	3844	16	3797	254	966	1	2311	3436	1066	2191
496	3359	3722	3608	2783	1704	1356	3801	431	3581	950	744	297	3472	2885	490	1828
497	3178	3859	3789	2517	715	1144	3871	1840	3606	409	840	35	3556	3339	1569	504
498	2880	2323	3128	2327	1028	718	3780	843	3752	0	707	123	3269	3101	2494	1592
499	1675	3388	3870	3142	1614	94	3276	488	3801	0	1456	310	3705	3509	2365	1774
500	2914	3741	3797	3097	1497	0	3435	1095	2691	49	1025	727	2827	3710	1905	1769
501	3310	3740	3807	2923	1	33	3809	1186	3593	55	851	121	2826	3239	2981	2031
502	3542	3598	3845	3286	0	0	3438	989	1496	26	811	252	2449	2909	2996	2238
503	2804	3553	3495	3008	212	0	3216	336	3334	348	798	807	3866	3019	3345	2427
504	3065	3651	3438	3431	214	0	3276	315	3362	765	1480	2017	3858	3606	3170	1699
505	3778	3090	3135	3523	1969	12	3723	341	1375	191	102	2431	3334	3225	2840	2001
506	3255	3164	2718	3574	2400	0	3813	394	1378	0	266	1706	2064	2794	3811	2035
507	3206	3322	3194	3610	2393	86	3727	957	1044	0	1382	1129	1829	2791	3240	1286
508	3301	2576	3435	3436	1709	0	3762	1176	1139	57	1635	685	1742	3402	3670	893
509	3518	2561	2738	2955	1866	42	3585	1554	599	0	1424	94	843	1645	3771	1245
510	3507	2390	2241	3572	766	0	3610	895	468	0	1590	17	1334	2820	3256	1857
511	3747	3073	1822	3873	1228	37	3561	403	307	8	2223	36	2112	2310	3628	2380
512	3578	3172	1566	3840	1301	125	3313	595	452	190	2962	97	2193	1602	3868	1439
513	3330	2702	1746	3403	2471	1	3156	518	1585	1403	3320	350	2632	1414	3792	1450
514	3607	2409	2905	3546	1969	479	3421	1259	2894	826	3858	136	2200	1865	3814	1914
515	3697	1789	2813	3543	2922	1101	3564	1435	2141	1164	3762	119	2446	614	3835	396
516	3026	2402	2879	3401	3410	783	3614	1991	2894	225	3876	911	2507	773	3843	736
517	3461	1489	1698	2283	3617	2264	3476	1539	2297	337	3644	55	1236	3004	3816	961
518	3507	1468	2722	2244	3526	2537	3876	1011	3051	962	2834	339	291	3097	3671	560
519	3621	2170	2580	978	3747	2066	3871	1224	3511	2370	2883	101	330	2950	3777	1546
520	3506	2391	2759	1772	3876	1136	3499	2191	1917	1327	2478	1362	109	1873	2550	1685
521	3186	1910	3009	1731	3762	246	3539	2817	1865	274	2295	1133	496	1655	3003	1377
522	3302	3038	2495	1294	3803	387	3610	3168	1950	0	2129	1228	699	1964	1887	1260
523	2969	3481	2060	1713	3359	475	3664	3087	1944	13	1101	698	854	833	2533	218
524	3495	3495	3567	2500	3492	263	3338	2514	1850	0	644	1067	1907	851	2266	102
525	3118	3627	3337	1283	2361	344	3396	2766	3077	97	2057	1339	3607	1010	2417	351
526	2745	3742	3335	739	2083	83	3613	3453	2740	12	1148	1222	3659	1264	2937	640
527	3524	3858	3222	1996	1961	113	3644	3321	3296	95	2024	522	3802	492	3301	1243
528	2764	3684	2150	2250	1158	671	3589	3648	3826	75	2622	731	3537	1581	3289	403
529	2624	3523	3646	2478	873	449	3548	3400	3852	12	2221	500	3783	1515	2704	76
530	3029	2812	2843	2149	196	218	3754	3264	3671	7	2547	10	3437	1238	3136	6
531	2650	3384	2458	2409	35	768	3771	3857	3548	0	2624	0	2662	756	1999	13
532	2841	3196	2978	2390	33	936	3806	2792	3627	0	1911	0	3762	821	1577	21
533	2435	3346	3268	1719	4	1383	3812	2998	3773	0	2516	168	3149	3444	1772	13
534	3243	3033	2487	1143	342	3653	3691	2703	3422	0	1746	67	3433	3712	1208	50
535	2811	3068	1622	1675	65	3104	3540	3241	3840	0	2242	375	3560	3283	1080	0
536	2168	3325	2260	2288	571	3869	3801	3099	3761	0	1701	52	2674	3664	1207	0
537	3542	3456	1934	3541	1242	3041	3513	3409	3310	41	3112	0	2332	3354	1888	257
538	3449	3515	363	3196	1789	3312	3734	3165	3090	126	3367	0	3070	2017	1556	136
539	3156	3477	252	3257	990	3413	3427	3128	3073	0	3193	0	3096	1595	1383	206
540	2899	2567	14	2902	1470	3032	3866	3006	2005	0	3294	0	3037	1964	1083	331
541	3340	3654	210	2873	2518	3615	3822	3764	1408	19	2525	0	2726	2768	1359	1285
542	3677	3110	499	2936	2536	3142	3876	3367	1258	19	2537	0	1534	3456	425	1578
543	3263	1287	1105	3608	1853	2833	3638	2823	910	17	1492	38	2666	3827	677	1710
544	3396	1077	1900	3733	1609	3360	3786	2782	1166	467	1606	0	1254	3277	837	2102
545	2906	1936	2097	3847	2720	3349	3624	2519	2033	864	220	0	2066	3179	727	1611
546	2275	852	2685	3858	2910	2853	3699	2923	1823	691	89	0	2604	3764	3078	1509
547	1978	607	1639	3387	2863	795	3442	2497	1736	625	816	0	3718	3730	2829	3667
548	124	383	917	3319	3741	581	3382	2573	1431	98	493	3	3201	3071	2181	3610
549	637	403	1060	3785	3473	1201	3465	3238	2526	238	1425	10	2909	3597	1469	3098
550	66	0	605	3531	3455	1506	3702	2890	2172	451	1882	0	3080	3442	148	2848
551	513	147	928	2861	3752	2694	3353	3087	2146	319	2368	98	3195	3759	1078	3188
552	1340	189	2116	2699	3701	3720	3837	2527	3418	335	1891	55	3572	3555	1894	2997
553	752	759	3167	2224	3753	3772	3284	2836	3120	65	1949	14	3803	3736	2665	2850
554	797	683	3293	1582	3670	3444	2923	3217	2305	42	2819	0	3791	3823	1925	3336
555	122	1877	3084	1636	3791	3452	2910	3719	2785	6	3392	57	3829	3847	1471	3215
556	223	1718	3846	1809	3644	2945	3523	3202	2375	0	3536	75	3722	3220	1892	3262
557	1547	1410	3540	2042	3821	3578	3675	2920	2995	88	2979	57	3815	2332	384	2696
558	1413	828	3529	3160	3839	3551	3513	3584	3454	79	2802	9	3736	3526	238	2543
559	1775	360	3631	2765	3815	1379	3741	2414	3188	31	3262	15	3295	3730	438	2644
560	2064	665	3694	3008	3839	1249	3338	1919	2974	5	3662	0	3150	2521	1320	2714
561	1963	207	3757	2981	3256	1221	2756	1926	2619	120	2947	0	2668	2819	838	2474
562	2298	119	3265	2424	3364	1251	2076	2190	1505	148	2746	83	2550	3805	1170	2440
563	3404	27	3811	2666	3658	1955	3073	2626	514	28	2856	1119	2570	2647	2391	3542
564	3748	23	3718	2415	3718	1473	2081	2948	952	0	3070	1312	2931	3577	1800	3800
565	3870	88	3371	2935	3620	242	1431	3111	12	0	3728	38	3210	2880	880	3490
566	3741	364	3477	2937	3718	81	2541	2285	6	0	3521	11	3646	3799	1304	2993
567	3581	58	3143	3686	3457	237	1552	2757	110	385	3375	908	3347	3480	1251	2422
568	3526	0	3294	3190	2708	855	1856	2695	961	746	3749	1660	3666	2998	622	2394
569	3091	39	3140	3451	2752	1850	1095	2052	648	2683	3343	154	3684	2925	276	1071
570	1263	456	3011	3404	1723	2038	1651	1713	246	2068	3696	47	3827	2154	240	833
571	1278	224	2394	3134	437	2548	1751	2239	799	2886	3587	459	3548	2765	395	1989
572	2685	151	2768	3035	10	2939	2407	2046	246	2758	2328	1176	3230	1373	385	1310
573	3497	261	2300	1869	5	2646	2117	2261	165	2110	2053	1746	2227	1243	302	896
574	3485	270	1344	1923	289	3500	2820	2105	0	744	1700	467	2655	2348	717	1310
575	3401	425	2023	1189	49	3592	1610	1662	0	2640	1841	544	3151	1963	1383	697
576	3230	188	2547	986	82	3475	2941	2726	0	3552	1418	1288	2652	1351	440	1049
577	3479	34	2929	2064	9	3100	1595	3294	0	3792	165	450	2370	1480	378	721
578	3749	62	2726	1893	209	3842	188	3308	0	3404	45	105	2137	2377	102	992
579	2876	36	3267	3656	258	3734	507	3338	2	3372	1009	244	1418	2439	18	1237
580	2956	26	3785	3719	75	3408	1722	3301	31	3583	1019	1614	2338	1607	457	984
581	3562	199	3571	3578	260	3563	1725	3806	126	3729	1331	229	2296	185	1002	2828
582	3291	429	3670	3298	13	3411	3365	3844	371	3855	1584	337	1337	754	1841	1815
583	2908	749	3347	3505	7	3558	3150	3441	401	3771	572	644	874	1660	826	2235
584	2206	866	3323	3694	383	1971	1342	3647	149	3693	1143	534	902	2027	437	1914
585	2958	1128	2675	3706	1323	1684	1852	2879	0	3751	1211	798	3116	2027	510	2949
586	3468	530	2877	3803	1014	2322	2066	2504	44	3787	1594	769	3526	1119	745	3584
587	1227	788	3611	3634	1510	1413	3506	3178	13	3782	2747	859	3649	1311	1249	3730
588	2116	2489	3016	3679	876	436	3735	3131	0	3483	2820	87	3212	683	1217	3443
589	1733	2420	2843	2560	1840	728	3562	3708	0	3557	2955	198	3549	1529	1649	3647
590	2918	2010	3515	2287	2907	1051	2793	3420	376	3512	2581	9	3446	1554	614	3788
591	2805	823	2499	2786	3155	323	3249	3785	8	3860	3763	0	2980	2571	157	3780
592	1651	789	2227	3300	3413	656	2555	3821	5	3544	3634	10	2541	2820	155	3466
593	3071	2166	3329	2934	3008	406	2432	3277	129	2989	3353	1053	2853	2492	146	2670
594	2746	1583	2370	3758	2647	216	3100	3867	159	3400	2120	507	3000	3670	26	3833
595	3183	1392	3574	3729	3409	81	2393	3591	925	1926	2809	488	2815	3829	19	3855
596	2198	1640	2806	3664	2179	325	2231	2840	1216	2504	2589	869	704	3813	0	3781
597	2302	2232	1995	3802	2551	2294	2605	2618	478	2644	2880	203	964	3876	0	3842
598	2311	1185	1915	2858	2795	2539	2347	3562	415	2321	3044	52	1788	3876	0	3852
599	1546	2227	1656	2194	3088	2202	1165	3245	195	2241	3619	79	2076	3850	18	3876
600	831	1736	2065	2051	1969	843	386	3463	0	2666	3672	11	2835	3823	0	3873
601	277	2643	3750	1533	2314	146	535	3117	0	3137	3751	61	2465	3197	0	3850
602	77	2740	3766	1208	2107	147	879	3138	1	3370	3031	39	2442	3117	147	3745
603	26	3706	3793	2741	2275	138	67	3580	4	3813	3149	74	3387	2924	143	2663
604	21	3708	3770	3196	2432	333	0	3521	200	3680	3667	30	2288	3695	276	3168
605	16	3750	3697	3792	1762	606	549	3335	31	3472	3601	4	1895	3702	87	3822
606	104	3718	3864	3605	1114	430	1074	3037	539	3086	3552	28	1439	3566	110	3368
607	461	2351	3811	3786	837	154	1193	2996	545	3153	2573	1239	1390	3606	44	3153
608	1062	2221	3868	3569	645	269	1969	2861	214	3245	2071	2688	2776	2821	19	3554
609	1092	2469	3313	2028	1607	632	1836	2768	52	3764	2142	2327	2689	2338	34	3820
610	1748	2420	2777	2431	1464	714	1954	3626	92	3855	2010	3242	2386	1776	202	3355
611	1825	2001	2779	2103	756	644	1029	2731	0	3858	1805	3857	2690	2466	101	3332
612	258	3286	3146	2469	361	1137	1146	2186	37	3647	1958	3051	2380	3669	60	3396
613	502	2231	2265	3062	163	1549	502	1058	156	3823	2346	2231	2120	3446	542	3152
614	944	1589	2030	2782	476	2253	1062	1692	1288	3793	1979	1150	2555	3438	489	2497
615	985	1459	2459	2785	544	534	465	1519	1453	3739	1527	2162	2349	3517	429	3002
616	937	1085	3651	1433	337	831	256	3411	443	3409	1539	3503	1795	3180	1042	3311
617	1454	1658	3638	3495	802	2260	0	3078	0	3174	3029	2804	2391	3013	676	3246
618	1359	1185	3858	3392	624	1934	588	2711	23	3206	3483	3361	1595	3211	1033	1989
619	3577	2190	3109	3296	391	3670	275	3046	20	3821	935	3038	1363	1418	1003	3214
620	3609	3145	2796	3682	76	3622	1239	2198	0	3517	2543	3158	842	1351	1024	2452
621	3351	3698	3507	3481	741	3700	691	2502	152	3097	2360	2600	1577	2746	471	2868
622	3742	2452	3370	2773	297	3802	661	3448	49	3242	1133	1810	1956	2916	97	1616
623	3777	2447	3513	2923	342	3824	1	2330	796	2837	1943	1192	2203	3275	280	1807
624	3759	3589	3479	3317	187	3796	227	2381	441	3035	1900	1287	1321	3443	44	1808
625	3854	3592	3364	3481	219	3864	1084	2399	9	3410	1290	797	1614	2265	5	2168
626	3874	2808	3775	3026	2455	3333	566	3138	6	3400	2521	2046	2528	1618	0	2067
627	3754	2798	3089	3611	2180	3252	684	3861	0	3038	2542	1734	3057	1848	4	642
628	3761	3144	2835	3592	1421	3584	2087	3871	0	2580	1652	2123	2828	1509	0	2811
629	3713	2011	1284	3284	601	3771	1429	3138	31	2704	1611	2037	2509	2489	0	1540
630	2990	2944	2163	2190	478	3650	688	3561	0	2608	2090	1373	2460	2110	0	1265
631	3064	3023	2552	2070	54	3809	1052	3832	0	3264	1539	536	3302	3466	0	2398
632	3719	3284	1917	1179	208	3863	1148	3696	0	3163	939	872	3151	3718	0	2810
633	3485	2895	1965	424	252	3667	1305	3655	0	2482	1443	467	2632	3853	2	2594
634	2301	2419	2527	731	255	3635	2560	3471	13	2952	1214	107	3258	3623	0	1855
635	1784	2320	3038	745	2714	2966	2558	3086	68	2807	1216	156	3405	3876	34	2692
636	2750	3005	3490	744	1314	3384	2029	1721	11	2018	2241	0	3611	3689	0	2375
637	3315	1715	3591	918	1946	3316	3214	3472	0	1998	2386	277	3179	3777	0	2337
638	3726	2696	3762	463	1100	3360	3252	3541	0	2514	1803	622	2981	3672	0	3332
639	3728	1204	3818	545	1338	3654	3290	3778	1	2247	2048	900	3076	3541	0	2853
640	3768	1925	3826	613	1187	3642	2606	3805	0	2530	989	1550	3682	2190	0	3343
641	2991	2300	3153	33	1243	2866	3141	3548	0	2882	1749	1838	3764	1852	0	2966
642	3344	2962	2276	167	1152	3007	2549	3063	0	1605	2031	1000	3814	818	0	2428
643	3230	2099	3510	388	287	1219	1283	3043	20	2273	3445	2487	3475	638	0	2941
644	2420	3133	2462	186	317	214	3165	3237	0	1184	1019	2108	3104	1119	0	2397
645	2730	3208	3797	2612	35	1558	3684	3554	0	496	2002	2851	1852	1028	22	2616
646	2524	3278	2774	3252	1433	2487	3439	3108	0	22	715	2052	2451	1813	10	1894
647	3019	2353	2670	2362	769	3609	2867	3371	4	90	963	3176	2883	1675	43	2006
648	3444	3553	2754	2740	1479	3321	3349	3460	1	9	964	3393	3027	1165	654	1403
649	3344	3747	3262	1831	1173	2637	2810	3693	0	258	1276	2198	2961	681	429	1334
650	3378	3539	2580	2139	713	558	3361	2563	22	1	1289	2781	2924	841	495	1966
651	1957	2858	3441	3272	927	576	3598	1720	0	3	2345	1262	3671	1238	1378	1131
652	2438	2799	3215	3059	2331	871	2731	1443	0	359	3598	1158	3205	857	734	408
653	2806	3419	3305	1837	583	3592	3080	3041	0	519	3741	915	3158	930	634	363
654	2653	1813	3140	2309	1007	3693	1397	2842	2	555	2882	2379	3853	1303	99	1030
655	3576	724	3610	2493	1504	3760	1810	1957	13	1079	2868	1937	3680	1511	86	988
656	3502	1344	3838	3140	1825	3683	528	2369	0	641	1067	2078	3664	966	80	525
657	3531	264	3570	3463	2041	3683	1279	3646	2	2090	1408	2241	3137	657	161	374
658	3466	1273	3776	3002	2712	2658	3230	2854	0	122	389	1407	819	795	1308	970
659	3588	3143	3662	2839	2239	3119	3581	2776	0	706	36	2417	238	930	1811	560
660	3282	2948	3850	3379	2784	3380	1849	2377	78	517	897	1844	1252	1783	1683	1385
661	2901	2147	3509	3307	3678	2243	2685	3081	181	2244	1478	2894	2913	1835	1349	2672
662	2923	2850	2998	3076	3720	2363	2904	3413	280	3102	1322	3594	3492	1713	1253	2289
663	3225	2616	3174	3712	2340	953	1612	2458	267	1153	2073	1904	3194	2464	891	2406
664	3439	2600	3017	3803	2978	1470	1465	3832	1433	2712	2543	1037	3158	1892	2401	3232
665	2640	3367	2464	3588	3027	1448	2612	3789	1520	2332	2551	470	3311	2933	2662	3623
666	2939	3871	2549	3588	3514	1801	3202	3232	1570	2373	2893	144	3580	2615	384	1838
667	2341	3829	2698	3579	3678	2207	3137	3331	659	2448	1964	915	3834	2317	1407	2303
668	980	3637	2537	2937	3852	2486	3206	2535	551	1942	2650	376	3521	3235	2060	971
669	632	3870	2432	3799	3721	3175	3306	2329	1374	2520	2046	337	2755	3522	2493	1893
670	1119	3242	2518	3658	3838	3163	3523	937	2326	2272	1742	922	3014	3747	2823	589
671	3055	3506	3161	3635	3622	3847	2709	1010	2132	703	1721	312	3140	3777	3318	1534
672	3231	3132	2345	3631	3746	3739	2505	1642	1533	6	796	133	3764	3684	3198	2071
673	3459	3218	1474	3664	3769	3303	2497	1594	1674	0	2212	1092	3601	3009	3287	2599
674	3791	3320	924	3594	3801	3671	1439	1774	1673	4	2387	2446	3151	3576	3547	2526
675	3496	2721	750	3633	3567	3049	1753	2694	1835	33	2604	2947	3419	3758	3015	1957
676	2612	2992	1043	3693	3245	3375	1094	1998	1570	791	2622	2075	2521	3379	3223	2256
677	1955	2866	508	3698	3374	2636	671	2245	1645	2548	2539	3120	3391	3152	2894	1708
678	1563	1324	861	3810	3472	2557	1055	3042	1307	2857	3222	3180	3429	3525	3117	1556
679	823	1553	313	3807	3370	2700	1554	3588	446	2445	2579	1927	3467	2784	3143	838
680	653	1788	691	3362	3669	3563	2853	3476	770	2893	1699	2435	3261	2408	3406	7
681	1413	1637	794	3229	3045	3717	1914	3464	1150	2987	2291	2579	2911	2290	3574	7
682	647	2387	722	3235	3510	3257	1721	3009	1767	3541	1694	3125	3865	3021	3677	41
683	791	2798	1066	3217	2687	3320	2193	3874	2035	3695	2608	1367	3851	2428	3437	90
684	1270	3692	2232	2898	2694	2666	2822	3551	1517	3294	2987	1714	2653	2809	3449	1603
685	1026	2662	1987	2626	2967	2924	3047	3540	84	3277	2638	1240	2971	2676	3526	1056
686	1479	2985	1112	2738	3519	3306	2258	3422	562	3526	3245	2340	3686	3313	3291	1506
687	3585	2488	812	3084	3499	2648	2102	3420	769	3789	2675	976	3645	2563	2734	1882
688	3386	2630	371	3580	2984	2011	1757	3668	106	3753	2235	1786	3257	1187	2464	1057
689	3468	1249	710	3870	3680	1519	2494	3860	27	3839	3361	1494	3312	494	1113	1236
690	3572	1422	564	3460	3868	2555	2695	3772	19	3645	3286	2296	3374	1537	2049	1385
691	3154	2120	940	3489	3853	2678	1783	3722	0	3837	1920	2886	3354	2693	2341	1578
692	3330	2401	860	3592	3661	2876	1486	3836	0	3688	613	2575	3574	1669	3430	927
693	2968	2646	281	3212	3762	2869	1103	3558	0	2720	1249	2301	3281	2653	3335	1545
694	2230	3253	76	3325	3666	1724	1650	3539	0	2194	3394	1825	3293	3526	3421	2047
695	1720	3391	40	2960	2971	1733	3140	2989	0	3270	2904	1538	3614	3689	3734	958
696	2154	3778	141	2537	3666	1971	2684	2528	0	2473	1770	1628	2573	3222	3567	1204
697	2309	3273	99	2146	3867	2712	3477	3358	0	1997	1716	988	2972	2697	3742	1538
698	1042	3855	0	2088	3770	3012	3340	3055	312	358	2331	891	887	2244	3838	2565
699	470	3105	165	1795	3851	2541	3136	3611	153	493	3048	938	2654	1782	3609	3525
700	231	2965	130	3059	3775	2856	3392	3798	772	839	2185	0	3764	915	3539	2373
701	2074	3706	400	3157	3791	2220	3650	3655	645	365	848	3	3518	1615	2724	3398
702	2380	3347	9	3343	3860	1747	3871	2789	1444	1172	743	1444	3840	1039	2896	3245
703	2410	3386	17	2825	3839	161	3673	2365	2214	660	29	1515	2508	320	3435	3360
704	2260	3576	0	2932	3719	468	3803	2683	1603	1114	107	1498	1885	654	3526	3404
705	2603	3449	0	3345	3842	1081	3426	3187	957	1743	131	978	2599	194	2976	3848
706	1617	3214	233	3094	3839	1473	2923	1503	832	1695	354	680	3497	33	1241	3541
707	1467	3360	340	2817	3780	2260	2802	2017	144	990	255	586	3760	635	1652	2877
708	1179	3387	402	2802	3798	3474	1443	811	181	1133	625	1209	3715	26	837	3775
709	785	3108	694	2015	3742	2985	1504	473	84	1539	507	819	3817	150	1112	3828
710	133	3099	1441	3258	3494	1762	673	1530	11	2368	217	721	3578	164	546	3595
711	520	2523	757	3513	3189	3747	834	2612	10	2879	397	195	3323	854	471	3815
712	1510	2226	1188	3104	3493	3656	79	1862	332	2330	284	587	2844	444	1569	3772
713	3044	1807	1567	2199	3245	3449	248	2030	571	2395	41	178	2988	565	2631	3343
714	2829	1948	2226	828	3373	3422	575	2329	10	3027	1196	271	2953	959	2548	3750
715	2027	1130	2946	1771	3729	3805	1175	2150	286	2665	888	217	3183	467	3291	3394
716	1965	1277	2649	1647	3791	3739	741	1641	501	3180	1699	2350	3211	491	3563	3504
717	3005	1330	3097	1339	2720	2380	115	1131	309	3587	2037	2150	3691	1228	2586	3774
718	2119	1820	2085	1724	3383	2905	49	314	94	3342	2183	2731	3783	545	2597	3749
719	1115	2787	2182	470	3858	2868	25	1625	23	3396	806	3645	3630	2277	2323	2936
720	2359	3120	1948	154	3696	3188	923	223	741	3368	637	3249	3503	2930	2276	1497
721	3019	3146	1330	288	3743	3715	1461	207	927	3356	717	3674	3042	2875	1511	1835
722	3541	2634	1482	735	3206	3541	1381	580	1677	3410	1305	3783	2829	1981	2038	323
723	3527	2909	2154	1033	2729	2801	1230	1497	101	2712	1848	3406	3118	1609	1666	414
724	3370	2783	2036	1721	951	3347	696	1951	4	2275	3528	3094	3876	1328	1594	1440
725	2568	3529	1609	1454	1090	2795	1284	2850	0	3301	3418	2762	3771	535	1578	521
726	2274	3869	3354	2382	2510	2365	1516	2109	226	3685	2962	2387	3671	622	1293	558
727	3233	3840	3520	3451	2599	1636	1108	2208	1414	3773	1356	1506	3056	245	1536	998
728	2322	3727	3789	2635	3197	2582	1426	2571	2321	3722	2577	1553	3813	119	2405	213
729	3667	3490	3646	2210	3318	2456	266	1629	511	2969	1984	996	3759	23	2957	288
730	3350	3456	2991	3395	3565	3116	2	1219	6	2110	1368	457	3824	1073	3374	139
731	3510	3851	3564	3119	2991	2761	40	2192	60	2041	2584	234	3773	181	2147	131
732	3296	3816	3503	3191	3357	2889	143	3332	8	3403	2070	143	3577	479	1568	3160
733	3447	3349	3665	3143	3368	1696	38	2927	0	3761	1781	0	3348	167	1298	3385
734	3756	2776	3711	2963	3368	1432	1553	2994	562	3338	1075	111	3831	38	2099	2832
735	3353	2675	3835	3335	3099	2116	1097	2555	661	3680	1164	76	3622	22	2684	2529
736	2979	2977	3875	3404	3776	1880	13	2965	618	3649	246	324	3777	140	2708	3271
737	3352	2835	3872	2630	3088	2190	94	2668	178	3208	2085	80	3332	556	2211	2304
738	3589	3593	3870	3062	3068	2043	37	1932	252	3869	3035	320	3840	79	3388	2405
739	3670	3479	3864	3552	3121	951	163	1199	131	3432	2857	18	3519	1108	3765	1499
740	3487	3375	3309	3348	2915	1043	97	860	113	3401	1717	438	3251	1005	3756	794
741	3781	3358	3187	3120	1822	2888	416	889	197	3325	2073	644	3819	825	2930	361
742	3469	3301	1651	3726	3170	1742	4	2283	59	3281	1645	844	3810	228	3577	1134
743	3738	3874	1275	3511	3092	1134	0	2321	0	3768	1955	930	3636	598	3716	2057
744	3329	3801	273	3813	3301	306	72	1232	70	3835	1992	1801	3488	2163	3716	2589
745	3820	3748	544	3483	3458	879	0	1887	0	3860	1015	2674	3826	2653	1949	3190
746	3777	3694	1303	3472	3316	1433	48	2627	110	3601	1785	3113	3507	2386	2245	2866
747	3807	3707	668	2856	3621	1185	156	2242	0	2553	2154	3700	3364	2691	2353	2422
748	3655	3668	1940	2923	3602	2118	252	2063	141	2872	1669	3144	3750	3359	2710	2666
749	3655	3874	1620	3109	3224	2361	239	1257	0	2906	2130	3072	3780	2298	1910	2508
750	3463	3064	1368	3245	1926	3306	159	2045	0	3324	2160	3735	3722	3131	2804	2003
751	3578	3512	774	3785	1086	3236	104	2153	1	3470	3248	3698	3552	3171	3427	1324
752	3849	3498	1083	3669	686	3011	10	2867	0	3747	2147	3560	3305	3539	3314	7
753	3734	3197	2155	3735	275	3217	18	3017	0	3194	1958	3558	3125	3457	3206	0
754	3704	2979	2266	3208	1447	2830	30	3059	0	3119	2195	3655	3600	3031	3400	163
755	3711	3597	3364	3402	1972	2770	162	3224	0	2074	2760	3123	3788	3519	2525	387
756	3696	2904	3678	2921	2496	3193	832	2949	0	2774	1495	3027	3719	3697	2444	886
757	3859	1307	3827	2134	2368	3372	1505	2760	2	1999	2022	3728	3819	3643	1139	457
758	3798	1980	3740	1421	2413	3721	2229	2991	0	2138	1847	3758	3255	2175	2160	849
759	3781	1615	3863	1221	2134	3804	1702	3111	0	2978	1630	3769	2693	2052	1391	1508
760	2750	2438	3876	925	1638	3114	3222	3342	0	1671	1731	3687	2881	1113	2044	688
761	2619	2832	3094	1852	2531	2372	3107	3606	0	2096	3269	3778	3363	1739	2726	128
762	1787	2519	3351	2850	2259	1174	2764	3408	16	2268	3535	3608	2881	2609	3295	343
763	1912	2779	3050	2851	1847	2591	2578	3474	2	2241	3802	3808	2828	1936	3665	128
764	3217	1993	3859	2455	2179	2519	1243	2773	110	2058	3844	3839	2378	1944	2912	455
765	3583	2081	2036	1870	2763	1458	955	3092	615	1397	3851	3828	2966	1606	2013	154
766	3597	2962	3138	3474	2697	1744	801	3224	1175	384	3662	3753	2115	2820	3487	24
767	3592	2715	2379	2984	3858	3191	519	3197	451	943	3852	3841	1814	3376	3083	25
768	2443	3106	1653	3661	3755	2449	572	3119	46	1508	3692	3718	2622	3643	2978	75
769	792	2560	1958	3435	3450	3615	873	3218	113	2084	3772	3835	2780	2391	1520	53
770	745	2239	3647	3644	3682	2887	363	2945	125	2235	3314	3783	3274	2673	1328	2
771	219	1775	3854	3271	3844	2269	0	3046	27	1318	3661	3868	3456	2247	2525	15
772	751	3038	3783	3467	3577	3452	234	3332	532	954	3407	3864	2918	2341	3598	6
773	1487	2621	2968	3249	3810	3224	960	3246	0	965	3191	3748	3348	1996	3469	170
774	1990	3494	3439	2646	3809	1319	1781	3178	0	583	3193	3657	3576	2403	3416	99
775	2216	3177	3463	2446	3841	1924	2443	2873	0	322	2920	3305	3333	2077	2476	0
776	3372	3543	3352	3072	3869	2910	1875	3287	0	1286	3354	3849	3279	2473	1814	67
777	3130	3281	3136	3344	3070	2338	1953	3279	0	1133	908	3800	2216	2282	2337	659
778	3237	3706	3011	3460	3214	1497	2280	3580	0	1545	100	3782	2238	2005	3019	608
779	3543	3661	3249	3345	2642	2244	1481	3575	0	580	62	3863	1714	2682	3355	340
780	3795	3859	3499	3356	3234	2620	1299	3381	0	893	0	3706	2282	1735	3314	95
781	3662	3850	3631	3386	3021	3707	1905	3520	7	1901	1	3775	2283	1916	3389	0
782	3520	3273	3353	3496	2308	2600	2123	3844	313	3056	0	3782	1282	1785	2365	291
783	3246	3546	3866	3869	2571	2811	1001	3826	13	3513	0	2170	1826	920	2995	247
784	2777	2997	3675	3780	2906	3643	2174	3780	0	3729	6	1581	2140	2211	3063	34
785	3831	2580	1285	3434	2714	2463	1439	3738	0	3555	32	1651	3356	581	3204	0
786	3792	3278	1784	3284	2819	3661	1644	3874	0	3591	2	1194	3257	253	2334	0
787	3420	2877	1110	3757	2667	3646	2097	3794	58	3817	332	1113	3527	26	1247	2
788	3530	3202	1564	3684	1841	3305	2644	3260	0	3577	618	826	2418	6	3094	34
789	3617	3056	650	3014	1223	2972	2625	3839	86	3451	1584	1130	2580	306	3526	655
790	3519	2957	830	2243	1003	3054	1878	3414	104	3307	991	1379	2254	21	3301	1
791	3049	3260	481	2224	1466	2190	2493	3673	563	3726	1492	1936	1809	230	3081	0
792	3479	3286	479	788	1199	2327	3310	3876	1	3826	417	853	1319	942	2876	13
793	3582	3049	448	412	1978	2356	3346	3303	0	3672	54	306	1929	1119	2359	474
794	3589	2292	571	828	1338	1912	3615	3327	801	3020	883	838	2646	305	2741	328
795	3009	2920	712	330	1297	1228	2450	3483	532	3379	556	1690	1401	132	2296	313
796	3008	2568	1038	111	1150	1853	3448	3142	270	2962	674	1974	1567	298	3635	11
797	3221	1938	1613	910	1494	579	3411	3223	238	3106	1150	2141	1567	409	3248	0
798	2431	1591	1807	918	1741	848	3858	3590	207	3150	1305	1188	1919	713	3791	137
799	2429	613	3340	1286	2192	1324	3832	3851	162	3387	1253	533	1832	873	3432	223
800	2925	85	3271	2747	3133	555	3824	3719	743	3679	683	684	2033	40	3126	446
801	2775	33	2577	2324	3112	225	3023	2829	1362	3696	2420	943	1795	179	2418	594
802	2832	21	2370	2635	3056	0	2845	3258	633	3392	1050	334	926	51	3247	1559
803	1851	887	1526	1777	3487	573	2571	3165	1893	3240	751	34	1035	232	3799	1311
804	2699	545	2951	1892	3450	462	3664	3771	1607	2690	740	112	264	246	3272	1390
805	2440	183	1989	750	3154	53	2271	3690	564	3487	2044	281	1745	303	2855	1082
806	2661	183	2903	171	3498	485	3330	3388	2366	3327	1968	320	1306	277	2884	176
807	1619	557	2936	2	3483	438	3350	3032	1735	3690	765	1318	1733	666	3264	28
808	2235	925	3446	482	3444	113	3628	2646	1558	3871	2206	845	3625	1754	1888	159
809	2162	1593	3606	738	3757	376	3656	1134	1887	3466	1918	935	3506	393	3050	5
810	1984	1149	3842	327	3123	700	3683	1719	2641	3669	2411	1315	3317	904	2604	0
811	1087	2052	3216	0	3069	760	3532	1950	637	3683	3420	331	3375	1333	3467	112
812	1679	1714	3750	11	2577	241	3637	2350	1074	3686	3420	1167	3859	1290	3453	289
813	3418	1627	3876	32	2240	1903	3594	3079	833	3772	3472	883	3876	3069	3115	1483
814	3488	1201	3836	49	2867	3068	3843	3411	539	3682	3845	189	3743	3189	2535	1950
815	3091	1250	3641	58	2536	3862	3780	2927	370	3818	3042	89	3706	2295	1317	1855
816	3232	218	2534	825	2780	3876	3687	2763	467	3458	2188	0	3059	1668	1583	1007
817	3158	298	2717	1907	2706	3780	3876	3132	103	1858	2990	25	2970	3288	1564	682
818	3222	1093	2458	2478	3586	3826	3858	3823	77	2083	2699	404	2152	3227	2297	1494
819	3212	940	2556	3139	3676	3852	3872	3535	173	2106	3410	344	2623	3769	3210	1147
820	2051	156	3143	1946	3823	3855	3790	3099	0	2710	3525	702	1842	3562	2890	416
821	3503	1107	3767	2314	3377	3866	3680	3093	0	1471	3316	1233	2820	2816	2425	134
822	3185	599	3823	3141	2857	3293	2741	2665	0	2141	3721	367	2460	3294	3489	12
823	3066	1703	3679	2359	2925	2301	2469	3169	2	2192	3748	94	2672	3168	3365	0
824	2340	2259	3708	3642	3266	2517	1351	3756	0	2210	3861	61	3540	3588	3498	61
825	1404	2180	3697	3034	3634	2236	713	3628	0	1684	3801	258	2639	3210	3065	133
826	61	1359	3542	2905	3592	1958	1717	3701	0	1303	3846	323	2773	3266	3409	156
827	109	1753	3573	3230	2540	1249	1524	3596	0	872	3540	50	2283	3609	2655	573
828	97	1938	3600	3658	3166	1691	1207	3391	2	1358	3629	7	392	3865	2108	151
829	216	2163	3703	3803	3393	762	2406	3129	85	1633	3737	0	814	3805	2722	1089
830	378	2957	3475	3805	3049	2313	2788	3747	2	476	3842	2	590	2585	3039	975
831	594	1221	2952	3088	3274	2951	2069	3616	4	18	3828	0	1682	2730	2434	1372
832	33	483	2992	3283	3347	3062	3091	3836	27	465	3772	10	2527	2695	3360	169
833	1187	337	3428	3534	1158	2056	2712	3711	230	886	3846	0	2196	2501	3314	1389
834	767	352	3849	3750	2948	3527	2380	2533	881	1831	3766	0	1932	2603	3023	556
835	997	2207	3125	3813	3556	3841	2174	3175	263	2297	3745	190	1953	3164	3806	816
836	780	3300	2843	3328	3695	3366	1644	3058	260	2960	3874	119	2404	2963	3765	1276
837	89	3603	1980	3640	3869	3016	2743	3876	663	2239	3217	1259	1350	3746	3613	529
838	66	3264	1499	3535	3740	3704	2567	3842	652	1751	3648	2952	1805	3824	3517	65
839	210	2555	1955	3876	3024	3371	3446	3869	695	1530	3612	2118	1824	3847	3829	205
840	944	906	2997	3863	3571	3873	3384	3815	956	826	3189	2692	1292	3498	3630	265
841	1726	1705	1980	3856	3600	3870	3018	3789	809	338	3835	3236	1874	3465	3810	740
842	1204	708	1779	3870	3711	3820	1602	3804	2126	1095	3114	2426	1147	3636	3450	397
843	1129	1498	894	3657	3423	3876	2151	3852	1116	425	3823	2725	254	2987	3738	420
844	1526	1800	764	3869	3520	3833	2597	3530	364	225	3473	2702	340	3314	3517	247
845	1300	1580	1342	3817	3382	3831	3231	3768	53	386	3397	3256	512	2841	3369	1290
846	960	2645	1884	2972	3459	3602	2766	3692	2	1	3311	3412	982	2359	3058	796
847	1282	2386	1279	3673	2292	3426	2805	3783	2	7	2865	3810	1299	2110	2037	1122
848	939	2393	894	3807	2567	3267	2824	3723	0	87	2649	3842	2820	2925	1244	1127
849	1040	1935	322	3753	2828	3867	3534	3785	0	0	2070	3397	3837	3432	2846	106
850	1261	2132	222	3397	2621	3419	2536	3486	0	0	1112	3162	3575	3842	3598	126
851	726	2626	273	3713	3459	3667	3455	3874	17	0	1577	2601	3083	3344	3680	420
852	1915	3266	232	3826	3378	3156	3325	3634	1332	0	1870	2211	3530	3683	3687	1791
853	1663	3350	6	3268	3157	3563	2865	3296	1165	10	1770	2875	3489	2855	3660	1892
854	1279	2930	2	3343	3610	3629	2344	3340	485	0	1171	1293	3110	3541	3353	1490
855	1331	1540	8	3807	3590	2945	2226	3676	906	0	1935	2571	2837	3858	3335	917
856	820	1169	103	3359	2847	3347	3295	3029	2215	226	784	1514	2945	3672	3380	146
857	294	1484	853	3374	3523	3044	3823	3233	1667	72	391	664	3035	3582	3434	56
858	232	2228	732	3755	3513	3598	3423	3105	1074	166	484	921	3475	3627	2936	0
859	114	2934	552	2900	3773	3611	3758	3281	576	68	214	1198	3455	3407	3345	83
860	36	3335	133	3855	3412	3797	2094	3381	851	35	1010	2536	3405	3403	2398	2
861	215	3158	1161	3865	3086	3588	690	3512	1753	2	1207	3285	3720	3325	2976	55
862	738	3387	1811	3805	3391	2092	316	3663	982	0	1441	3758	3771	3744	3528	144
863	800	2990	1818	3771	3324	3412	170	3776	1760	106	1336	2681	3263	3810	3555	1579
864	735	3569	1680	3576	2327	2946	228	3654	1342	50	2236	2459	3538	3809	3653	1703
865	877	3727	2048	3680	2223	3528	179	3327	785	62	3142	1636	3355	3574	3399	850
866	378	3747	2405	2962	2329	3714	395	2455	1094	40	2112	995	3754	3716	1955	206
867	765	3630	2347	2615	1963	3497	409	1601	1154	22	2200	3103	3870	3468	2474	230
868	521	3687	2723	3432	879	3120	325	1169	782	9	1769	3138	3798	3824	2649	1305
869	570	3853	2176	2679	469	2676	0	2939	1064	0	3204	2699	2987	2470	2016	1165
870	1056	3874	1488	2271	1568	1334	103	3421	205	247	1907	2839	1022	1224	2057	1227
871	784	3835	2152	1774	1682	1209	51	3399	125	1049	1815	2200	1169	1883	3293	1280
872	819	3722	2153	1684	1261	1756	55	3073	21	98	403	1883	1187	978	2856	691
873	1908	3532	1705	1975	610	1959	106	3485	0	74	94	1649	2311	2577	2476	594
874	1243	3147	1915	2289	171	1521	0	3821	158	169	18	1215	858	3289	2088	1492
875	824	3823	2130	927	630	1560	127	3840	48	42	504	880	922	3696	3480	1245
876	608	3863	3340	1213	1235	2277	146	3641	136	32	489	452	3037	3096	3412	1106
877	573	3581	2834	897	1753	2079	1325	3603	95	49	399	323	2267	2390	3056	295
878	528	2897	1598	2136	2281	3054	292	2551	22	34	195	724	2649	1578	3149	0
879	446	1145	2257	3355	2495	3796	0	3289	134	0	154	1050	1479	2977	2247	28
880	236	1051	2968	3641	2328	3031	0	3406	668	0	840	19	2258	1908	3056	59
881	598	558	2944	3466	2583	3574	119	3600	1850	226	1024	3	2270	983	2263	36
882	473	1337	2876	3268	1677	3365	144	3351	1471	253	884	35	1749	1082	1720	24
883	329	3024	3544	1969	1437	3577	316	2068	406	427	972	206	830	131	2210	4
884	538	2421	3058	564	1764	2847	492	2567	246	389	1259	11	336	31	1945	94
885	388	3236	3231	645	2195	3447	454	2964	1068	737	767	38	730	68	1898	0
886	0	2946	1429	2069	3145	3558	487	2844	277	1364	731	412	368	744	1925	2
887	0	3576	2342	2235	3567	3149	1107	2731	298	656	899	316	396	497	1794	0
888	84	3456	1531	732	3368	3071	770	2906	605	997	506	876	373	1073	2558	4
889	202	3298	987	621	3470	2670	111	3299	486	1511	25	1145	1902	874	3225	590
890	71	3217	1000	342	3329	2086	591	3100	580	1379	4	831	1702	930	3184	871
891	256	3665	2703	927	3018	3793	297	2922	784	1551	409	1482	2524	1736	3449	167
892	508	3626	1334	235	3704	3384	486	3076	1631	1820	175	732	1657	1620	1934	739
893	1459	3457	2243	0	3662	3307	590	3171	1933	1942	378	2015	3282	1144	2100	340
894	1136	3640	256	49	3614	2983	2238	2995	1736	1659	754	2686	1841	1840	2348	282
895	577	2897	435	152	3503	3165	1137	2866	949	1026	972	2258	2154	687	1073	766
896	659	3056	47	258	3791	2579	1562	3820	853	897	717	2779	2335	385	1713	2211
897	1537	3464	87	539	3569	2112	240	3835	2281	1471	156	2898	579	819	1785	2714
898	713	3162	390	0	3210	2579	304	3758	3049	694	353	2223	700	1118	1539	2708
899	1100	3466	629	28	3331	2479	273	3580	2433	1160	831	1976	710	696	2169	1267
900	1790	3786	745	0	3146	2358	758	3457	2308	1611	461	1940	2124	351	2633	1104
901	583	3724	1038	0	3186	1721	579	3069	3131	2771	3607	1693	2017	632	2101	3092
902	340	3836	236	0	3224	1235	786	3318	2109	3155	3852	2778	2739	661	2158	3177
903	337	2845	657	23	3646	2768	2174	3241	942	2508	3772	2565	3351	995	3337	3592
904	291	2706	285	0	3569	2188	826	3331	812	3575	3127	3705	3446	2752	3459	3774
905	373	2913	72	1	3621	2521	1837	3149	298	3480	1377	2965	3442	3727	3359	3334
906	570	452	339	0	3586	2343	1080	2741	538	3866	1855	3424	3679	3014	1533	3411
907	417	922	48	0	3377	1002	1735	2948	433	3524	2229	3758	3706	3167	1443	3490
908	214	1393	0	1	1673	1542	2991	3412	32	2890	1394	3211	3862	3741	1230	2170
909	165	2299	4	34	1541	1570	2789	3183	349	2748	2166	3365	3720	3607	683	2044
910	256	3336	49	42	1639	1567	1430	3295	0	2611	1819	3134	2826	3349	431	2201
911	198	2756	0	127	2005	1634	3044	3039	118	3064	1528	2422	3510	2018	2212	3449
912	597	2521	0	978	2100	2263	3506	3027	169	2456	2473	2390	3534	985	980	3522
913	1597	2024	0	1010	3115	2427	3527	2956	0	3506	3457	3460	3525	468	1768	3178
914	3579	2190	0	267	3026	3080	3517	2812	0	3615	3321	3640	3095	578	1318	3517
915	3642	990	0	1005	2718	3702	3464	2843	0	3249	3297	3626	2816	205	1203	3227
916	3590	701	48	1800	2964	3572	3167	3022	0	2429	2829	2606	2253	67	1567	2815
917	2113	465	5	653	2505	3412	2939	2781	0	1907	2371	2619	3153	756	1299	2601
918	1253	1457	0	257	2477	3811	2554	3175	0	2126	3264	2510	952	777	1482	3492
919	2034	2719	0	428	2696	3634	2791	3791	12	641	3608	2595	848	42	1428	3531
920	878	2764	0	17	3502	2862	2176	3299	366	935	3347	2506	2787	5	1090	3649
921	2281	2967	0	0	3568	2772	478	2955	942	520	2608	256	2825	24	1399	3345
922	2884	2631	0	15	3465	3412	130	3551	1917	890	1760	55	2024	435	1228	3640
923	2339	2690	9	74	3601	2981	1077	3111	947	1413	2243	157	1396	2596	1683	3598
924	2377	2012	40	66	3620	1412	321	2696	1165	999	3178	233	1137	2168	1283	2353
925	1640	1789	18	180	3558	2389	466	3038	699	951	3741	523	836	2388	1177	2266
926	1353	2028	0	486	3246	3434	396	3649	311	454	3803	764	1236	2324	1016	2978
927	1460	1577	0	646	2933	3639	1433	2549	9	305	3501	184	362	2704	1555	2807
928	2249	2794	0	144	2420	3792	1358	3174	142	10	3739	177	428	1681	917	2305
929	3060	1528	3	100	2075	3161	1656	1447	1384	40	3649	731	798	3699	488	2075
930	3263	1952	0	199	2492	3243	1620	3120	538	0	3343	0	1517	3562	0	2702
931	3118	2639	0	0	2429	3082	1083	3322	339	0	3500	0	2583	3109	1363	2575
932	3816	2375	0	549	1487	3495	1467	2516	1104	0	3635	139	3043	3154	543	2641
933	3782	2643	0	78	2903	3294	1188	3261	1325	0	3621	786	3206	2411	23	1467
934	3547	2326	263	0	2942	2554	1415	3474	1046	0	2081	7	3489	3071	25	257
935	3365	2491	215	0	2758	2921	2424	3546	756	0	3684	0	3314	3787	229	362
936	3027	2801	835	1	3064	3242	2392	3387	442	0	3714	0	3071	3761	1	1012
937	3501	3371	634	13	2664	3383	3577	3175	0	154	3787	72	2674	3854	108	621
938	3491	3054	161	0	2422	3734	3133	1737	0	23	3554	66	3248	3106	51	91
939	3255	2522	34	159	2360	3043	3670	3164	0	333	3876	189	3454	3437	0	159
940	3157	2921	502	1406	2986	3221	3605	2304	4	1169	3789	0	3637	3712	0	15
941	2975	2851	1309	1130	3416	3647	3796	1621	0	1633	3388	0	3059	3275	0	100
942	3129	3368	938	606	3875	3388	3870	1216	0	923	3144	29	3705	3284	0	511
943	3455	2168	807	403	3715	3405	3813	1077	9	999	3380	0	3837	3726	1	276
944	1878	2822	653	3	3795	3356	3787	1720	38	126	3300	0	3815	3717	13	143
945	1820	2977	137	0	3520	3637	3463	2977	0	158	2706	0	3502	3511	0	5
946	841	2791	593	0	3540	3861	3620	2897	7	1	2707	0	3761	3707	0	31
947	1659	3225	1208	0	3365	3483	3226	3024	0	39	1992	0	3645	3803	0	9
948	1894	3281	858	37	3598	2548	3712	3474	0	1	2764	0	3635	3729	5	0
949	875	3683	363	73	3356	2759	3839	2635	0	515	1481	0	3748	3832	0	0
950	1257	3258	881	272	3557	1586	3743	3338	0	300	674	0	3855	3435	0	0
951	3726	2689	308	70	3689	2760	3281	3350	0	835	1610	0	3645	3362	0	66
952	3803	3245	224	41	3829	2124	3655	3222	0	740	2083	61	3276	3827	0	238
953	3575	3673	366	462	3876	2219	3618	2924	0	400	2665	5	3783	3731	51	333
954	3572	3807	399	225	3252	2469	3524	3189	49	50	3407	0	3707	3721	541	72
955	2438	3594	386	240	3270	2629	3863	3847	31	432	2545	0	3614	2933	235	130
956	2495	3373	311	631	2743	2951	3807	3479	181	183	1815	0	3586	2816	956	766
957	2246	3166	1457	254	3807	3601	3707	3355	24	70	1856	0	3719	3108	1789	1484
958	1279	3520	2711	327	3492	3244	3614	3271	277	257	1130	4	3506	2108	1481	1783
959	1177	3722	2735	192	3370	3447	3577	3729	18	98	1964	0	3502	2164	1584	1132
960	1054	3222	2476	0	3605	3647	3546	3316	491	448	1914	0	2911	1694	2025	1277
961	500	3092	3070	3	3379	3615	3405	2779	975	771	850	0	3447	1930	2806	910
962	101	2841	3522	0	3792	3849	3579	2566	1740	1853	1934	23	3334	2976	2230	1530
963	0	2964	2855	0	3622	3782	3377	2177	1689	2153	956	0	3367	1797	2453	772
964	0	2546	3411	0	3560	3425	3591	2750	1113	782	137	0	3231	1831	2215	337
965	423	2282	3149	2	2965	3692	3779	3157	125	724	620	46	2880	940	1207	640
966	0	2377	3593	36	2770	3327	3874	3291	407	77	775	19	2581	2475	2639	892
967	49	2262	3720	0	2663	3289	3813	3298	595	251	707	255	2694	1894	3187	1972
968	36	2928	3810	34	3423	3194	3805	3603	422	319	789	287	3124	2510	3017	2458
969	0	2657	3507	749	2799	3007	3589	3801	51	352	1409	250	2819	2676	2794	2212
970	0	2099	2925	1023	3048	3295	3645	3509	86	862	1248	236	3200	2413	2537	1871
971	0	2264	985	1590	2807	3691	3778	3745	8	3039	1517	481	2310	2792	2953	2304
972	0	1751	476	1990	3034	3854	3706	3635	127	1658	1055	111	2837	2842	2850	2815
973	0	2739	617	2536	3217	3419	2913	3848	41	568	2303	19	3122	2989	1917	2815
974	32	2311	416	2989	2982	2911	3324	3586	348	2449	3116	200	3388	2830	2207	1855
975	1	620	68	2748	2594	3138	3540	3547	522	3205	3151	0	3548	3217	1772	2317
976	0	1124	333	3752	2820	2604	3692	3717	1090	2986	2829	0	3805	3154	1623	2761
977	130	1236	360	3109	3158	2479	3660	3736	1078	2039	1620	32	3842	2789	1029	1391
978	15	2158	173	2571	2848	2769	3719	3775	1330	2194	3025	289	3141	3317	311	1894
979	35	2349	518	2849	3237	2299	3601	3721	1214	1743	3131	977	3718	2566	208	2741
980	867	2293	375	3048	3387	2068	3684	3469	1312	1599	1761	38	3851	3749	1009	3169
981	1364	3356	529	2577	3558	3157	3357	3486	1426	2015	2496	0	3260	3231	634	2350
982	1534	3003	947	2310	2875	3030	1389	3629	152	1317	1951	0	2580	3722	977	3114
983	666	3352	747	1881	1317	2934	699	3551	239	1737	2681	21	2854	3400	1987	2875
984	465	3015	75	1347	1095	3231	1098	3715	521	1063	3127	0	3137	3644	1081	2590
985	612	3039	0	1961	3276	2024	237	3786	115	506	3509	0	3481	3599	1986	2745
986	651	3632	4	1227	2979	1485	259	3465	104	445	3469	0	1888	3447	1387	2080
987	1143	3496	100	1830	3777	1994	751	3667	7	1054	3650	0	1435	3347	2120	1941
988	516	3839	803	2033	3144	2300	945	2683	2	1636	3625	0	1898	3051	1529	2077
989	118	3847	1165	1383	2339	2989	1112	2101	4	1677	3317	0	2605	2760	2498	1478
990	203	3650	666	1328	1459	2327	1243	1718	80	632	2813	0	2861	1454	3774	1948
991	54	3836	322	2207	1283	2123	2512	2050	0	948	3045	2	3373	433	3408	1484
992	0	3847	779	2017	583	3452	2924	2140	0	480	3719	58	3314	313	2941	2050
993	0	3839	1679	3599	2310	3551	2726	549	0	446	2943	336	3515	1	3779	2415
994	63	3696	335	3716	2463	2755	2729	2133	0	946	3483	184	2780	113	3247	2746
995	0	3526	1778	3349	2231	2302	2055	2515	6	503	3827	953	3177	706	3721	2037
996	1	3047	3035	3572	1736	3072	152	2330	0	1958	3454	287	3254	2205	3441	2387
997	16	3039	3233	2794	3022	3386	2448	3250	0	865	2940	181	2743	2126	3812	3617
998	57	1643	2814	3085	2909	3188	1789	3615	0	1240	2625	1548	3003	2478	2648	3639
999	778	3193	2424	2668	2101	3521	3105	3183	0	438	2973	892	2368	3253	3067	3760
1000	119	3094	1018	2072	1955	3359	3596	3333	3	607	2616	2829	2980	3058	3156	3690
1001	329	2218	936	2946	1851	3815	3822	3251	0	391	3410	878	3216	2697	3496	3871
1002	1530	2314	880	2908	3017	3725	3690	3358	0	2167	3752	212	3695	3349	3135	3540
1003	759	2367	312	2476	3096	3439	3680	2385	0	1160	3770	963	3594	3251	3456	3405
1004	1816	1434	120	2916	2795	3555	3451	3351	0	527	3408	3175	3682	3774	3515	3093
1005	1969	3206	1416	2587	2522	3672	2169	3629	0	956	3547	3043	3481	3763	3257	3021
1006	2586	3247	964	1880	1420	3779	3427	3178	0	1731	3105	2433	3015	3592	3372	2797
1007	942	3412	2461	2798	1298	3710	3409	2786	0	2353	2500	2108	2533	3517	3372	2833
1008	1153	3562	792	3226	1486	3732	3667	3329	0	2389	2960	1131	2408	3458	3164	2353
1009	2003	3017	796	3386	2673	3630	2734	3775	0	2042	3118	829	1830	3870	2627	2055
1010	1237	2913	1116	2933	2443	3533	3065	3727	0	1990	3441	1123	2354	3764	3204	2140
1011	292	3195	833	3510	3292	3382	3078	3444	0	3298	3230	177	927	3445	2929	1703
1012	329	3440	1425	3285	3394	3732	3803	3250	0	1648	3837	285	696	2796	3521	1361
1013	321	3669	2280	2924	3417	3624	3872	3210	0	522	3848	326	1250	2499	3617	2234
1014	384	3404	1586	3222	3543	3743	3613	2664	0	1285	3536	456	1214	1577	3337	1945
1015	260	3765	953	1571	3371	3775	3591	2040	0	1213	3792	185	364	3114	3706	868
1016	549	3773	983	1084	3774	3037	3324	3855	0	2306	3869	57	11	3075	3495	683
1017	889	3736	1028	1620	3707	3468	3755	3604	0	1967	3834	0	0	3237	3011	367
1018	846	3838	613	2097	3523	3618	3594	3512	0	2874	3840	7	42	3131	2986	1020
1019	1668	3781	1310	1193	3344	3737	3744	3679	0	2940	3741	3	100	3124	2732	1920
1020	2175	3816	915	951	3365	3770	3866	2733	0	3510	3866	0	15	2863	3169	2020
1021	1179	3843	596	922	2688	3546	3792	3671	0	3230	3859	0	0	3472	3398	2259
1022	1050	3634	3	1383	3347	3247	3835	3423	0	3717	3709	0	0	2761	3601	2454
1023	921	3298	0	996	2572	3049	3868	2930	0	3421	3444	0	0	2592	1857	1530
1024	2202	3353	87	1380	3478	3301	3876	3771	0	3298	2813	1	20	1675	3478	1892
1025	1793	3732	678	569	3475	3176	3875	3546	0	3471	2813	2	505	630	2164	3226
1026	2460	3655	783	400	3052	3301	3656	3576	6	3622	3135	0	1121	269	2347	3409
1027	2367	3337	2147	588	3848	2878	3586	3674	0	3805	3474	0	94	145	3412	2012
1028	2714	3270	2445	473	3664	1765	2883	3756	3	3682	3401	29	302	208	3345	2408
1029	2625	3085	2109	673	3599	2930	3002	3822	0	3641	2933	62	604	1296	2109	3337
1030	2286	3293	2727	767	2130	2313	3739	3850	0	3535	2885	53	341	1073	1061	2129
1031	3039	3219	2783	1465	3126	1201	3328	3465	0	3825	3037	0	159	247	1096	2434
1032	2972	3127	9	1928	2515	2370	3553	3718	0	3665	3331	1	287	2245	1196	2703
1033	2927	3411	162	2516	3257	2217	3798	3426	0	3806	3432	0	57	2942	1298	3638
1034	2967	2349	111	2825	3467	2559	3551	2343	80	3464	3659	0	151	1877	1974	2760
1035	3640	2584	1074	2311	3230	1747	2894	1944	375	3027	3712	0	74	1820	2244	2444
1036	3050	2149	1743	1361	3285	459	3015	2917	378	3018	3318	3	93	2729	2145	1585
1037	2366	1363	824	1380	3645	310	3177	2513	286	2999	3741	54	1197	2278	3481	1810
1038	3288	1668	154	2901	3587	1359	3187	1813	177	3687	3086	62	377	1056	3654	902
1039	3254	2135	228	2392	2945	2103	2604	2003	208	2996	2628	122	1455	1556	3658	1438
1040	2801	3381	115	1266	1469	1465	3043	2321	71	3300	3456	296	151	2424	3829	1131
1041	2818	3471	3	810	1659	1851	1426	2050	17	3633	3474	701	498	3035	3794	492
1042	2324	3387	1551	679	2225	1936	1932	1661	202	3824	3266	880	19	3129	3648	238
1043	3324	3152	3371	2636	1391	2999	2911	3036	147	3806	3839	248	0	3284	3484	1599
1044	3118	2765	3608	2149	228	2453	2605	3212	80	3713	3856	106	0	2450	3551	2889
1045	1945	3090	3007	2129	17	2323	2615	2492	263	3366	3774	653	0	1692	2277	1653
1046	2587	3519	1671	608	174	2820	2938	2670	1	3692	3824	1202	0	2461	2507	59
1047	2813	3291	2001	764	30	2716	3514	3214	265	3070	3741	431	0	3610	1769	794
1048	2545	2888	3386	742	817	2498	3803	2846	368	2920	3291	482	4	3104	2187	664
1049	2759	3213	3018	780	1367	2445	3793	3576	723	2797	3619	195	0	3284	2716	1247
1050	2610	2988	3079	2614	1570	3076	3718	3512	251	3615	3567	101	0	3843	1789	2946
1051	3220	3349	3317	3094	1406	3543	3709	3378	554	3739	3656	239	206	3849	2192	1974
1052	3313	2791	2770	2740	1115	3532	2918	3570	122	3828	3411	263	0	3841	1051	1617
1053	2968	3405	1805	3236	1383	3705	3045	3365	122	3849	3861	347	266	3849	2528	1376
1054	3221	3378	2620	3718	2252	3779	2217	3592	21	3552	3708	816	13	3835	2015	266
1055	3196	2820	2647	3654	3500	3744	1842	3285	29	2842	3808	422	249	3626	1212	205
1056	3705	2800	2495	3709	3351	3420	1304	3630	108	3551	3680	94	97	3716	1719	0
1057	3321	3551	3213	3779	2495	3779	1835	2928	125	3739	3393	132	344	3715	1585	12
1058	2954	3211	3334	3812	2137	3573	3200	3644	51	2724	3000	3	84	2992	127	3
1059	3642	3364	3131	3874	1770	3702	2615	3471	25	2582	3018	45	264	2109	233	0
1060	3026	3488	2073	3850	1223	3561	2818	1954	7	2874	3798	5	1442	1625	169	0
1061	3679	3473	2473	3299	605	3743	3139	3390	2	3594	3694	489	1020	2296	0	0
1062	3531	3478	2789	3225	1906	3023	3472	2128	0	3617	2651	463	806	2705	60	0
1063	3851	3752	2405	3147	2582	3310	2976	2379	48	3459	3560	505	2400	3161	0	0
1064	3509	3554	1726	2602	2801	3360	1454	1860	342	3179	3758	864	1781	3860	1	0
1065	3619	3656	972	2929	3075	2540	3162	1520	1254	2858	3621	1548	2872	3482	0	0
1066	2492	3376	1459	2136	3576	3405	2174	1520	535	3498	3405	1163	3428	3662	0	0
1067	3044	3130	1841	2690	3097	3388	2919	1435	422	2807	2761	1444	2875	3827	0	0
1068	2709	3212	1426	3417	2152	3420	3108	2502	146	2002	3582	3003	3408	3590	0	0
1069	1761	3321	1445	3056	2092	3353	3256	2339	466	684	3842	2763	3507	3592	0	1
1070	375	2882	1373	2375	2273	3286	3451	2157	424	398	2749	1563	3820	3596	0	8
1071	788	1903	875	2370	1835	3817	2952	2771	485	364	2964	1226	3817	3296	0	396
1072	238	2246	854	2712	2660	3425	3737	2176	251	378	3215	856	3669	3215	0	0
1073	424	2503	302	2133	2526	3364	3829	2593	1356	983	2911	2670	3014	3438	0	107
1074	786	3585	462	1654	2993	3245	3771	3166	2245	1115	3037	1733	2270	3281	76	8
1075	525	3534	253	3575	3149	3337	3164	3418	1222	940	2377	2227	1949	2675	14	36
1076	549	2722	729	3842	3546	2568	2645	2817	1264	536	3197	3121	2799	2722	31	505
1077	75	3231	409	3722	3294	2688	3687	2440	1267	2867	3572	2712	3505	2573	163	697
1078	367	2775	97	3803	3645	3435	3610	2464	1684	2182	3297	2769	3491	2273	332	967
1079	251	3362	0	3820	3192	3525	3728	1831	745	669	2348	2612	3118	1974	501	1170
1080	168	369	0	3467	3668	3816	3011	1221	490	349	2395	2210	3261	2281	802	497
1081	43	1450	0	2963	3743	3561	3027	1858	875	505	2459	1761	3598	2628	347	1165
1082	38	2713	0	2987	3606	3343	3473	2039	484	1065	2155	1563	3798	3085	435	1823
1083	234	2955	0	3037	3703	2984	3796	3259	1104	1045	2953	3276	3457	3398	175	2322
1084	22	2567	0	3623	3690	3438	3775	3754	1734	400	3233	1632	3571	3591	259	2674
1085	177	2635	0	3716	3581	3440	3731	3527	1192	382	3410	2844	2271	2754	294	3552
1086	24	3554	38	2855	3701	3532	3559	3842	1432	660	3700	2443	2305	3317	0	3564
1087	30	2140	0	2835	3664	2884	3594	3721	1595	312	2093	3593	2200	2605	0	2953
1088	0	1892	0	2147	3441	3635	2904	3822	2049	263	2191	2691	3848	3173	0	2809
1089	17	1327	0	1467	3737	2842	3103	3593	1450	221	2107	1027	3365	3832	0	2777
1090	112	1160	0	1691	3687	2628	1779	3774	944	173	1975	2658	3282	3460	101	1745
1091	8	579	0	2160	3663	3039	2123	3516	368	417	2570	2836	2903	2687	0	1796
1092	23	497	0	847	3737	3432	3367	2824	548	731	3012	2717	3874	3048	9	2212
1093	83	2285	0	1392	3210	3800	3013	3371	994	652	3751	3548	3850	2696	24	2247
1094	145	1818	0	825	3440	3443	3193	2865	1714	537	3327	3428	3746	3211	144	1191
1095	43	1663	0	311	2323	3754	3574	2681	1253	978	3750	2927	3876	3469	37	1566
1096	0	2855	12	132	2322	3367	3731	3634	2549	968	3686	2971	3625	3694	21	1423
1097	139	3123	117	16	2365	3673	3345	3782	1152	2201	3787	2880	3145	3840	405	854
1098	134	3393	81	211	2579	2681	3462	3417	1380	1854	3640	2562	3578	2698	399	553
1099	93	2780	72	678	3451	3213	3398	3726	797	366	3831	3108	3874	2953	181	2083
1100	352	3027	402	1461	3727	3415	3269	3723	1023	480	3777	2941	3862	2996	5	2398
1101	367	2975	717	836	3603	3699	2773	3777	304	623	3791	3534	3710	3687	38	1720
1102	419	2715	310	2112	3603	3362	3095	3782	2	2905	3828	3013	3499	3081	94	2038
1103	249	2215	6	2208	3164	3296	3261	3816	0	3557	3828	3508	3051	3454	106	3405
1104	847	2719	0	3078	2764	3665	3162	3856	70	3376	3683	3114	2596	3807	26	2373
1105	729	2728	3	3177	2894	3611	3392	3604	16	3058	3443	2868	2329	3758	19	2994
1106	863	2929	24	3331	2599	3857	2987	3719	113	3314	3776	3645	2891	3861	25	3482
1107	1835	2950	16	3531	3580	3622	3441	2982	480	3347	3678	3317	2792	3533	112	3485
1108	1347	3218	45	3624	3815	3806	3379	2279	241	3581	3497	3770	2338	3225	38	3467
1109	2140	3325	99	3576	3774	3823	3840	1912	492	3148	3327	3688	2620	3453	186	3746
1110	1931	3329	57	3224	3011	3314	3694	3354	1193	2836	3561	2887	1003	3206	86	2841
1111	2161	3161	223	3580	2960	3383	3837	3065	1207	1873	2984	2811	435	3710	19	2781
1112	2255	3236	505	3647	3260	3117	3833	3586	2014	3261	3001	2950	1147	2099	394	3423
1113	1322	3581	504	3127	3632	2104	1919	3450	2490	3678	2076	1384	1006	1062	219	3533
1114	1541	3845	434	3105	3460	3383	906	3078	2168	2552	2846	2287	354	1936	402	2581
1115	2484	3810	211	3821	3378	2641	1717	3433	978	2017	2899	668	489	1273	49	2175
1116	2210	2982	33	3677	3173	2671	615	3741	1440	2547	2658	476	785	2216	63	836
1117	1302	3381	1	3635	2355	2875	1524	3299	2487	2709	3209	795	1815	2213	141	1924
1118	1025	3264	19	3673	2242	3236	2013	3797	1004	3110	2947	2113	2218	2048	171	1103
1119	1372	3559	23	3556	2602	3279	1788	3641	2509	3192	3034	2715	2515	2784	343	676
1120	2894	3745	55	3536	3155	2907	2947	3475	2092	2872	3754	1338	2408	3467	681	98
1121	2104	3525	106	3721	3333	3484	1727	3451	2698	3055	3856	2414	2414	3842	105	38
1122	2849	3704	0	3723	3435	3328	2333	3389	3082	3042	3663	1307	1226	3633	79	139
1123	1680	3672	0	3692	3581	3578	850	3093	1891	3555	3595	3208	2107	3292	206	445
1124	2433	3346	0	3291	3803	2989	1859	3210	2289	3134	3011	3074	732	3714	286	252
1125	2068	3189	0	2741	3661	2783	2337	3335	3119	1045	2154	3488	737	3139	1000	205
1126	1538	3594	0	2880	3509	3163	1570	2800	3162	0	2337	3157	985	3777	341	502
1127	1783	3510	18	2778	3810	3742	1941	2833	3118	101	2732	3471	806	3816	329	0
1128	1249	3086	0	3644	3811	3659	656	1914	2615	0	2218	3155	1194	3475	351	0
1129	1295	3252	0	3182	3439	3570	1164	2159	3313	76	3419	3117	486	3587	45	0
1130	2110	3055	0	3405	3710	3591	650	2030	3805	17	3032	2749	1104	3436	154	0
1131	2102	3129	70	3381	3764	3182	1012	2670	3720	332	3185	2314	2797	3760	99	0
1132	2572	3361	37	3637	3151	2989	999	2784	3770	60	3236	3184	2396	3681	255	0
1133	3223	3468	0	2854	3091	3714	683	2625	3801	50	3101	3499	2182	3340	281	0
1134	2864	2906	60	3571	2534	3474	304	3434	3523	159	2875	3576	3275	3167	81	21
1135	3225	2517	25	3180	2548	3581	953	3674	3875	85	3819	3228	3213	3321	190	0
1136	3641	3095	398	1862	2296	3855	1750	3444	3453	79	3023	2795	3534	2106	407	0
1137	3187	2594	389	2990	2624	3377	2750	3535	3777	401	2605	3797	3708	2288	227	73
1138	2873	2833	985	2666	3263	3774	2552	3824	3863	247	3433	3846	3777	3827	197	1
1139	3689	2986	1630	1336	3372	3527	2049	3556	3820	22	2144	3479	2820	3290	328	0
1140	3776	2883	917	468	3252	3255	3269	3137	3874	17	1736	3780	3876	3537	668	0
1141	3835	3278	987	908	3403	2920	3087	3284	3816	13	2003	3394	3820	3381	452	0
1142	3204	2498	2220	655	3343	2334	2216	2128	3651	73	3257	3826	3610	3472	927	1
1143	3613	2197	2058	1229	3194	1912	410	963	3750	0	3761	3431	3586	3422	1251	0
1144	3759	2498	1552	211	2613	2149	559	721	3693	4	3870	3871	3670	2633	2498	0
1145	3770	1771	1605	1148	3876	2940	1044	884	2437	12	3796	3850	3858	2685	2080	10
1146	2727	2989	519	1527	3482	1867	586	3229	3372	52	3847	3353	3574	2065	2605	0
1147	3238	2363	303	1454	3682	1280	1170	2790	3150	8	3502	3110	2830	2152	2373	5
1148	1833	876	36	550	3689	657	692	2964	3026	15	3780	3581	3661	1821	1273	0
1149	2031	1338	43	195	2716	1695	778	2980	3585	371	3727	3409	3708	466	344	0
1150	1985	730	13	118	3211	1641	1864	3141	3564	69	3426	3215	3520	1152	48	0
1151	1761	1376	5	728	2909	1338	1465	3705	2868	823	2480	3795	3835	754	527	0
1152	2138	1822	240	1271	3119	1648	759	2756	1833	1607	2044	3476	3797	165	191	0
1153	1720	916	107	1814	3107	1633	614	2792	2394	1691	1320	3676	3812	1028	429	13
1154	1754	1400	153	1902	3183	1488	0	2906	1125	2467	670	3052	3383	1905	242	0
1155	2141	1833	140	1872	3825	1031	151	3169	127	1422	1268	3407	3625	2175	2787	2
1156	2194	602	288	1443	3552	2524	49	2984	468	1428	1400	3070	3853	3307	3531	0
1157	3127	1497	573	607	3195	712	0	1806	801	1232	1578	3336	3841	3561	3260	0
1158	3527	154	1851	932	3631	454	746	2248	2399	913	203	3774	3696	3830	3750	0
1159	3257	70	1725	722	3437	219	1094	2309	1961	1236	51	3272	3781	3737	3225	51
1160	3616	312	1824	447	3347	10	2623	2584	2296	1905	192	3190	3408	3846	3091	0
1161	3654	402	1641	227	2472	15	2446	3413	703	2276	828	2640	1188	3604	1597	18
1162	3213	605	2510	62	2286	0	575	2106	544	1324	630	2686	528	3393	1290	40
1163	3419	235	3066	8	2877	727	1658	2083	311	2627	773	3220	710	3400	941	489
1164	3249	62	3617	0	3325	520	1335	2595	936	2143	4	2878	854	3547	974	60
1165	3449	343	3752	0	3292	1972	1771	1932	1911	2912	6	2561	1241	3642	978	315
1166	3566	1	3364	0	3081	1561	3233	429	176	1941	234	3015	2078	3550	526	733
1167	3256	0	3834	41	3496	1521	3323	216	21	3171	49	2067	2236	3677	691	198
1168	3246	0	3168	20	3142	2363	3124	811	38	2300	275	3076	2895	3801	338	482
1169	3678	0	3383	2	2999	3273	2432	1499	0	2212	295	3855	3861	3743	480	1353
1170	3435	13	3504	153	2747	2493	2193	1616	0	3376	2040	3870	3443	3532	1735	769
1171	3272	136	3656	182	2997	1921	1276	2088	0	2748	2409	3760	2427	3756	2387	533
1172	3047	75	3284	11	3793	2606	258	1218	0	2621	2212	3716	3368	3806	2947	338
1173	3639	0	3412	1	3721	3863	1737	1349	0	3688	2794	3797	3424	3495	3526	232
1174	3670	0	2945	144	3721	3798	938	2508	0	3332	2041	3611	3467	3443	3489	92
1175	3388	116	3579	0	3796	3321	1923	2929	0	3249	3303	3020	3445	3315	3502	193
1176	3690	0	3464	1	3679	3509	2123	2536	42	3312	3156	2994	3722	3550	3454	924
1177	3277	67	3692	0	3684	3679	2294	1993	0	3350	3607	2605	3602	3618	3732	262
1178	3581	171	3653	36	3584	3241	3140	1966	0	3196	3771	2473	3840	3162	3694	160
1179	3615	0	3523	0	3355	2189	3073	2219	30	3717	3589	2468	3740	2952	3770	1422
1180	3871	0	3155	108	900	2273	2421	708	0	3736	3694	2003	3370	3202	3452	1462
1181	3624	0	3840	62	3095	2341	1294	260	7	3456	3778	2559	3649	3179	3036	1371
1182	3667	33	3832	0	3609	2869	1890	29	4	3078	3246	3335	3503	3658	3426	1238
1183	3534	0	3855	0	3315	3593	3876	106	318	3199	2360	3561	3429	3821	3209	730
1184	3163	16	3840	0	3764	3427	3431	28	0	3597	2541	3756	2801	3875	3613	112
1185	3249	0	3800	0	3500	3876	3870	165	0	3810	2674	2767	2434	3851	3407	1480
1186	3348	0	3656	0	3703	3868	2689	217	0	3793	2133	2619	3185	3726	3425	396
1187	3241	7	3652	0	3368	3825	2558	46	0	3562	2566	3238	3665	2952	3394	1114
1188	3795	43	3683	64	3440	3201	3399	372	0	3638	3131	3470	3334	2801	3169	1304
1189	3781	223	2962	25	3589	2707	3534	257	12	3677	3411	3759	3548	2960	3077	2703
1190	3808	56	2581	138	2235	3516	3682	756	0	3651	3539	3167	2971	2248	3261	1358
1191	3850	1	2690	260	2451	3149	3452	1156	0	3748	2858	3016	3736	2945	3748	844
1192	3812	294	2399	0	2302	3361	3852	1237	0	3775	3701	2887	3641	2490	3765	1014
1193	3692	442	3058	26	2492	3434	3796	1040	0	3855	3838	2994	3366	2804	3824	1840
1194	3591	439	3078	26	2773	3457	3767	499	0	3782	3325	3346	3627	3253	3824	3558
1195	3438	560	3066	281	1170	3537	3873	2239	0	3719	3353	3181	3039	3833	3732	3293
1196	3293	575	3340	18	1354	3123	3771	1419	0	3471	3025	2489	2917	3859	3847	3639
1197	3190	821	3728	2	1554	3405	3714	260	0	2945	2630	3524	3586	3554	3467	3518
1198	3333	391	3617	0	945	3711	3870	457	0	3001	3467	3005	3653	3318	3505	2339
1199	3487	524	3337	794	1170	3504	3785	1	0	2585	3457	2873	3561	1674	3803	2677
1200	3232	310	3544	211	1267	3387	3869	327	0	2325	3452	2555	3564	342	3338	1804
1201	2937	137	3736	499	333	3770	3819	118	0	809	3205	2742	3775	360	3495	2854
1202	3050	0	3436	1016	44	3876	3760	242	0	1008	3708	2685	3876	810	3302	3198
1203	3465	0	3358	1217	940	3741	2869	163	0	1749	3577	2926	3811	486	3431	3097
1204	2438	0	3051	1047	355	3483	1972	1948	0	1789	3215	3244	3545	1012	3168	3655
1205	1286	0	2975	87	1316	3814	1742	897	0	2936	3071	2560	3369	360	3049	3513
1206	1591	0	3168	495	1731	3513	1620	515	0	2762	1729	3222	3618	433	3125	3332
1207	922	0	2975	462	2894	3801	2200	616	0	1552	1778	3207	3766	165	3075	3519
1208	2003	0	2750	572	3704	3334	1377	87	0	2309	1087	3127	2869	314	2383	3145
1209	2933	0	2218	1812	3592	3825	1966	175	0	3179	760	3730	2527	157	3534	2326
1210	3349	0	3036	2792	3303	3565	1996	192	0	3217	1246	3844	2080	752	3720	890
1211	2974	0	2889	848	3493	3470	1925	459	5	1829	838	3872	3298	1087	3222	1118
1212	3112	0	3163	2550	3651	3726	1450	225	0	107	781	3848	3544	949	3403	794
1213	2950	1	3274	2286	3652	3575	3274	275	0	140	646	3743	3741	2032	2769	292
1214	2340	72	3584	3506	3169	3855	2832	117	0	104	647	3614	3325	2623	2743	105
1215	2475	745	3792	3157	2898	3850	1968	335	0	627	1207	3509	3382	3383	3421	109
1216	1683	566	3776	3171	2648	3826	1305	481	0	157	1318	3620	3372	3105	3830	164
1217	3178	392	3159	3221	3076	3745	992	242	0	152	953	3850	2633	2389	3333	231
1218	1982	370	3876	2501	3181	3712	1076	10	0	327	297	3869	1630	2550	3190	158
1219	1655	179	3470	1415	3255	3351	2446	152	0	796	1716	3868	2681	3153	3427	133
1220	3497	130	3722	1598	3395	3844	1547	3	0	354	1777	3798	3099	2954	3260	409
1221	3627	606	3666	1565	3522	3640	1314	53	0	330	2802	3780	2464	3339	3621	1243
1222	3682	313	3565	2480	3354	3859	1495	271	0	183	2500	3801	2169	3468	3399	1290
1223	3657	764	3797	2030	2664	3645	2062	2239	0	1620	2752	3649	820	3240	3843	516
1224	3654	329	3774	2950	3714	2051	1077	1872	0	1126	1491	2825	1300	3812	3504	428
1225	3593	538	3775	3876	3738	2064	958	1288	0	684	2139	3704	1773	3215	3194	496
1226	3362	1244	3139	3537	3808	1442	623	1600	0	1340	2265	3865	1428	3318	3063	441
1227	3266	1078	3009	3697	3812	2087	126	1425	0	233	2033	3876	2418	3074	3277	563
1228	3723	538	3189	3487	2258	2024	1789	881	1	662	1700	3875	1582	3608	3139	220
1229	3527	15	3642	2815	2720	3012	1548	574	27	879	3281	3848	1715	3273	2768	242
1230	3703	114	3370	3060	2765	2203	3559	648	2	687	3724	3577	1998	3459	2313	66
1231	3469	157	3516	3773	993	1588	3791	230	26	380	3364	3816	1420	3331	1808	1
1232	3659	538	3665	3664	1131	1054	3503	18	89	917	3610	3715	971	2375	3714	112
1233	3711	524	3709	3409	636	539	2104	299	13	1905	3404	3493	1242	2150	3569	406
1234	3838	450	3584	3510	804	301	2890	252	0	1129	3679	3765	1338	2339	3609	374
1235	3783	139	3768	3715	985	274	3240	61	71	1005	3577	3849	2918	3853	3208	371
1236	3437	623	3499	3583	249	333	3129	172	19	1265	3754	3866	3607	3791	2861	554
1237	3390	420	3549	3430	843	152	2377	0	17	2708	2927	3854	3218	3748	3466	1611
1238	3081	93	3636	3709	1211	61	2124	16	646	2800	3173	3799	3218	3864	2524	1357
1239	3007	21	3437	3850	1992	338	1636	0	1205	3177	3273	3680	2420	3187	3166	695
1240	2998	377	3406	3787	960	142	3614	2	910	3390	3414	3758	2526	2237	3791	1367
1241	3152	1247	3795	3555	794	0	2195	252	1428	3638	2651	2523	2093	673	3722	1330
1242	2927	27	3473	3023	1236	212	1526	368	1618	3420	3380	1361	2199	800	3451	2197
1243	2177	289	3021	3094	644	572	1964	1225	2357	3152	2339	848	1499	189	3529	2200
1244	2638	127	3833	3352	762	1038	2344	958	466	2023	1944	2450	1877	352	3061	3507
1245	3052	560	3575	3706	518	806	1929	1882	1067	1195	1183	1968	414	139	2063	3519
1246	3069	4	3629	3315	303	925	1035	405	345	1918	1984	2257	1190	8	1656	2858
1247	2597	130	3737	2544	76	1109	1199	112	2	2362	800	2371	685	334	2143	3627
1248	1260	404	3345	1731	935	315	1383	47	0	2522	148	1316	749	389	2458	3152
1249	1589	545	3474	3274	1262	551	3164	0	0	2495	209	1644	597	185	847	2479
1250	2160	910	2726	2235	1358	366	3501	0	0	2136	758	2066	273	432	1304	1391
1251	2762	1192	3492	2006	1465	956	3050	8	0	3485	237	1460	815	465	1960	3023
1252	2719	556	3812	3363	1553	928	1990	0	0	2849	10	1288	2628	353	3811	3563
1253	2039	89	3533	3166	1872	1104	2608	30	0	2460	0	1794	1739	389	3868	2954
1254	1230	43	3382	2950	1614	1097	2408	0	0	2905	50	2284	3244	481	3741	3136
1255	2306	384	3351	3516	1644	3001	2519	269	0	2721	298	1498	2749	151	3773	2404
1256	3073	790	3256	3398	1292	3163	3419	532	0	2942	165	2853	3757	157	3782	2277
1257	2262	425	3684	3648	2405	3549	3584	2292	0	3733	437	2815	3777	315	3711	2569
1258	1236	176	3875	3310	2451	3448	3000	2547	0	3777	311	2863	3219	146	3683	3667
1259	401	28	3798	3340	2168	3571	2541	2439	0	3667	159	2303	3307	511	3428	3779
1260	491	0	3210	2221	2212	3668	2571	1648	0	3607	32	3604	3045	542	3240	3493
1261	351	233	3591	3299	3169	2544	3255	1573	0	3785	0	3665	1999	361	2977	3519
1262	1541	612	2800	3372	2327	2269	3371	2414	12	3280	0	3865	2700	221	3236	2754
1263	658	438	3423	2944	1781	2275	3593	2477	33	1923	0	3852	2686	33	3199	1876
1264	1900	87	3536	3403	3016	3769	3786	2599	172	2213	0	3815	2758	0	3133	1475
1265	2976	122	3205	2900	2697	3769	3749	2877	538	2501	0	3651	1196	1	2669	196
1266	1900	441	3192	2322	2550	3774	3678	2399	336	2379	0	3711	890	24	3293	1075
1267	3078	411	3761	2809	2310	3853	3675	2603	338	2496	3	3377	396	0	2696	3098
1268	2313	583	3708	3449	2334	3702	3795	2537	158	2986	78	3261	891	27	3285	2363
1269	2715	1390	3624	2996	1415	3796	3723	3135	752	3049	9	3786	785	2	2798	2401
1270	2955	1178	3782	3456	1820	3745	3668	2749	713	3586	0	3470	571	33	2984	666
1271	2874	1372	1806	2993	3108	3220	3455	3868	992	3504	0	1140	251	0	2769	1168
1272	3388	686	2134	1922	3045	3465	3661	3733	1428	3141	0	1404	367	352	3691	1204
1273	3167	993	2714	1575	2448	3605	3587	3652	799	3314	0	1495	457	348	3573	636
1274	3332	45	2614	2280	2687	2895	3410	3374	500	3494	0	1970	30	718	3798	440
1275	3334	220	2614	3184	2969	3784	3521	3601	1462	3449	0	1962	457	989	3764	184
1276	1907	336	2455	2836	3029	3515	3627	3786	438	3206	0	2082	1031	2969	2829	180
1277	641	645	2758	3162	3262	3547	3081	3651	932	3544	31	2321	1124	1672	3022	671
1278	125	247	3257	3005	3250	3527	3168	3671	1182	3695	0	722	1141	2778	2478	248
1279	303	39	3033	3101	3604	3847	3636	3267	1281	3827	106	364	521	3102	2733	503
1280	250	76	3098	3637	3120	3876	3813	3100	2045	3613	0	8	1035	3327	1386	914
1281	249	102	2616	3427	3610	3876	3595	2357	3115	3724	193	0	1583	3782	2197	1416
1282	670	0	3270	2612	3307	3643	3460	1902	1582	3752	1666	258	1471	3551	1421	1431
1283	851	57	2881	3455	3496	3607	3519	2251	1256	3721	2489	1239	1398	3585	3003	2017
1284	120	10	2943	2789	3100	3798	3239	2682	1324	3496	3512	1389	957	3209	3094	2532
1285	550	79	3651	3560	3049	3767	3405	3464	1336	3441	3277	499	1367	3323	2894	2763
1286	1199	34	3389	3767	3548	3365	3517	3236	1170	3630	3053	338	1152	3457	3576	2797
1287	1175	12	3594	3555	2759	3644	2943	3428	427	3561	2277	467	1119	3393	3868	1077
1288	2602	0	3651	3873	2139	3046	3698	2904	92	3333	339	863	1405	3319	3606	808
1289	2183	0	3672	3876	2276	2975	3862	3245	65	2721	541	568	658	3281	3815	891
1290	2767	137	3799	3790	1571	2580	3653	2965	23	2384	781	926	140	3598	2516	722
1291	2018	0	3394	2120	1750	1510	3805	3632	31	3669	1824	503	4	2930	364	1446
1292	2176	0	3458	2324	1758	1922	2214	3773	71	3502	50	3299	75	3091	1926	1963
1293	2274	0	3398	3108	2511	1293	1440	3533	195	3157	352	2234	77	2191	2165	153
1294	1803	6	2352	3519	3216	2073	1925	3248	148	2890	237	2249	0	2525	2068	534
1295	2111	2	2645	3876	3165	1746	2194	3680	43	3278	283	2781	64	3122	3448	349
1296	1887	120	2994	3855	2392	2034	2328	3876	5	3381	326	3203	10	3465	2889	759
1297	1882	235	3092	3744	3208	2673	2419	3327	14	1664	328	3192	39	3417	1970	165
1298	2615	134	3116	2598	2486	3091	3360	1820	253	1991	54	3615	122	3678	2122	58
1299	3704	502	3287	3187	2281	3774	3586	1645	84	2832	0	3405	391	3750	2801	826
1300	3395	423	3058	3444	1765	3555	3739	1655	0	1892	280	3395	197	3261	2941	1402
1301	3527	746	3227	3163	2679	3223	3702	2653	0	1753	174	3698	0	2971	2018	1542
1302	3787	1600	3192	3306	3485	3687	3742	1330	0	2810	101	3776	77	3042	1279	2308
1303	3516	1682	3561	667	3869	3754	3510	2749	0	3294	400	3876	88	3041	773	1662
1304	3222	2088	2737	562	3871	3840	3414	3370	0	3126	588	3803	7	2179	247	1411
1305	3464	2105	2459	1088	3583	3774	3489	2563	0	3806	7	2475	205	2285	598	1746
1306	2816	2096	3073	386	3439	3722	3768	2124	15	3517	8	3065	121	1725	683	2153
1307	3390	2269	3332	2315	2628	3389	3582	1866	130	2971	58	3601	101	1370	1173	2058
1308	2613	2740	3716	2873	2564	3189	3627	1748	148	3295	18	3857	287	948	1590	1966
1309	1846	2674	3603	3333	2515	3617	3554	2323	110	3489	49	3621	489	1493	1122	2170
1310	2006	2736	3485	2830	2118	3579	3404	1854	24	3648	6	3033	59	297	1211	2157
1311	2039	2402	3469	2164	2140	3504	3131	2288	110	3142	107	3457	21	242	64	1922
1312	3167	2606	3372	1176	2382	3682	2996	3175	115	3028	216	2778	17	75	57	2169
1313	3346	1982	3089	362	2829	3663	1759	2792	33	3474	781	3563	38	4	617	2152
1314	3442	2409	2627	807	2290	3849	217	3547	372	3538	215	3035	89	84	845	2583
1315	3774	2636	2962	1344	3156	3633	838	3713	3	3741	207	3183	441	61	1581	2097
1316	2872	1992	3366	923	3667	3412	1256	3872	0	2951	577	2992	538	1093	791	2156
1317	1825	1496	2801	502	3599	3531	1936	3209	27	3783	1482	1185	1063	1665	1786	2223
1318	2166	1395	3640	777	3525	3802	1748	3515	11	3582	219	876	570	696	1095	1818
1319	3648	1689	3632	81	3653	3471	34	3057	173	2478	406	1170	953	145	845	1939
1320	3732	1627	3107	394	2827	2894	0	3247	0	3148	299	2433	556	954	2175	2511
1321	3478	1449	3383	187	2911	3390	12	3191	0	2624	35	2147	465	1620	1547	2310
1322	3419	1614	3171	611	1022	3143	17	1574	950	2129	14	1331	311	2152	451	2733
1323	3316	1791	2997	596	781	3499	0	2373	833	1659	0	1720	926	1012	48	3554
1324	2205	2443	2587	315	115	3603	57	2714	645	2942	0	1661	2358	357	47	3330
1325	2878	2265	3015	455	0	3462	2	3691	1115	2678	0	1688	1738	724	37	3295
1326	2215	3781	2660	326	31	2786	6	3494	1215	3238	17	2698	1653	595	152	2163
1327	2954	3615	1258	155	298	3781	0	3529	840	3737	0	3648	1986	1401	202	1461
1328	3704	3216	3113	487	83	3467	83	3433	862	3738	13	2896	713	486	35	1205
1329	3512	3220	3165	1087	19	3586	0	3451	371	3467	26	2258	692	222	37	2151
1330	3268	2743	3445	1476	0	3674	0	3488	404	3383	97	2975	652	1204	0	1308
1331	2612	1927	3314	1729	0	3783	22	3742	187	2601	601	2620	73	1636	72	1190
1332	2525	859	3219	2511	14	3821	0	3362	301	2138	959	3600	816	1608	0	1631
1333	3257	1488	3229	2498	2	3756	126	2720	92	2454	1130	3097	295	1327	2	2518
1334	3491	1245	3583	844	12	3541	68	846	40	1466	1470	2925	232	1834	0	2972
1335	3046	2176	3139	119	262	3291	0	890	402	1610	793	1762	671	3039	142	1128
1336	3001	2941	3176	76	16	3455	0	812	0	2364	2161	1016	549	3218	1	974
1337	3128	2656	3373	1254	91	3810	2	1992	1	2905	2396	3009	863	3556	195	2091
1338	2941	2849	3833	1012	238	3071	6	2854	0	2568	2140	3637	482	3578	11	3257
1339	3502	2522	3606	88	52	3270	0	2239	85	3110	1392	3051	691	3837	96	3096
1340	2948	2129	3751	275	59	2801	123	3647	746	2924	1243	3854	968	3867	635	1252
1341	3730	1902	3475	456	450	2764	33	3077	35	3465	1355	3602	1158	3767	1282	1002
1342	3580	1722	2460	436	173	3257	169	2875	586	3510	1938	3533	168	2864	1893	945
1343	3758	2449	1879	808	36	3336	853	2042	134	2795	591	3050	457	1448	1601	989
1344	3417	2064	3746	963	216	2689	796	2317	128	1546	733	1937	659	836	2947	95
1345	2643	3162	3505	678	107	1770	1649	2066	76	2486	3016	1073	705	457	3468	154
1346	2274	2883	3084	500	0	345	511	2260	0	2460	1072	382	447	289	3170	60
1347	2011	2692	2848	428	1	982	1943	2559	37	3146	3405	1420	348	335	3012	155
1348	895	3119	3071	728	270	1394	2923	1730	0	3413	3578	1144	972	668	2603	404
1349	993	3652	3547	616	29	1462	1655	1846	0	3684	3819	1143	969	1650	3539	1208
1350	1525	3508	3416	1579	51	3342	633	1235	0	3274	3642	2555	3	2453	2579	948
1351	735	2875	3632	2345	63	3055	1113	710	0	3752	3329	2721	981	2211	2833	867
1352	493	2624	3285	1711	31	3432	1056	190	0	3812	3216	1889	1477	2625	1807	403
1353	1206	1560	2794	1238	0	3236	956	1965	0	2979	3514	1312	2057	1409	1136	658
1354	567	1811	2960	796	0	3738	1365	2171	0	2485	2340	988	344	1880	1765	1360
1355	1383	756	3104	1403	382	3814	1349	2024	0	2514	1956	1422	1781	967	2034	864
1356	2160	2085	3368	1306	190	3690	1874	695	0	2528	1324	778	780	896	2961	1097
1357	2755	2361	3395	1859	631	3869	1549	610	0	2424	2100	2011	481	761	3515	1460
1358	3802	3232	3835	2623	23	3876	2411	860	0	3813	1257	1959	45	612	3586	2059
1359	3863	2512	3354	2411	670	3600	3268	234	0	1987	1370	1354	128	317	3574	1577
1360	3397	2924	3524	3267	638	3564	3679	1227	0	2214	2076	508	236	523	3827	502
1361	3163	3719	3377	3833	630	3728	2498	1185	0	1959	2133	841	641	786	3807	1686
1362	3685	3547	3254	3795	499	3783	2063	1009	0	2928	2251	2223	678	532	3104	952
1363	3099	3762	3395	3463	692	3836	2955	516	0	2823	2283	905	2523	332	3359	2759
1364	3538	3843	2971	3690	813	3593	2434	2132	0	2152	634	1446	3819	888	3237	1184
1365	3829	3250	3016	3241	583	3375	1400	1453	0	1426	1502	187	3742	357	2578	2322
1366	3283	3038	2590	2882	479	3808	2253	3430	0	2099	1528	879	3580	1606	3576	2894
1367	2982	3118	3502	3698	436	3817	2745	3552	0	3398	1453	3280	2778	1972	2830	1510
1368	2608	3061	3847	2281	0	3497	1484	3125	0	2935	1184	2443	1783	1766	3473	1371
1369	2739	2827	3810	3723	0	3644	913	3430	0	3283	1601	1404	2885	1352	2981	1376
1370	2993	2167	3648	3050	64	2183	1694	3748	0	3648	2420	1400	1619	477	2549	1200
1371	3843	2707	3827	3476	0	2286	3064	3792	0	3177	3174	983	398	1989	2450	522
1372	3675	3320	3689	3376	61	2200	3233	3698	0	3382	1866	789	103	2120	2411	326
1373	3823	2705	3636	3553	0	2807	2477	3844	0	3582	2501	1055	582	2001	2129	2359
1374	3863	2728	3191	3139	8	2912	2540	3443	111	3632	2984	1400	990	2181	2728	1775
1375	3592	2083	3068	3100	0	1156	3317	2721	0	3046	3716	1390	718	2878	2565	1801
1376	3796	2441	3156	2317	0	643	3369	3446	0	3846	2346	1669	1092	2996	2534	1973
1377	3000	2219	3272	2201	8	44	3354	2674	0	3865	1858	1071	782	2066	2571	2173
1378	2474	2862	3554	898	0	923	2925	2979	0	3792	2853	2573	1932	2524	2867	2200
1379	3081	3556	3735	1112	15	2291	3170	3688	0	3701	2428	1409	1855	3468	2730	2308
1380	3506	3471	3348	796	154	87	1866	3856	12	3787	1829	2720	3700	2933	3561	2688
1381	3835	3734	2623	3202	124	43	1733	3734	531	3355	979	3043	2475	2374	3372	3304
1382	3688	3421	1787	3329	23	4	1165	3685	508	3808	438	2938	2313	1190	3764	3038
1383	3087	2994	2806	3104	191	960	793	3604	2468	3803	319	2813	1366	265	3409	1874
1384	3361	2787	3720	3661	72	6	1918	3169	2582	3863	281	3351	1523	368	3322	1551
1385	3069	3055	3502	3204	17	67	2412	2445	2610	3684	59	3189	501	1180	3439	709
1386	3158	2811	3061	2799	51	1	2928	2950	1966	3823	50	2599	424	672	3532	147
1387	3311	3670	1861	3490	50	40	3546	3587	2079	3489	324	2731	1402	1919	3218	44
1388	3259	3119	3099	2480	181	7	3015	3843	948	3689	90	3019	2523	1425	3164	214
1389	3373	2278	2935	2024	327	0	2013	3794	230	3597	0	1900	3297	1777	3306	174
1390	3634	2495	1774	3110	1120	0	1315	3537	267	3810	0	2838	2338	3144	3295	96
1391	3242	3145	2704	3168	1168	0	432	3824	323	3502	1	2415	3225	2838	2638	640
1392	2584	2810	2432	3242	772	85	1182	3774	350	3787	0	1868	3204	2667	3218	948
1393	2291	2733	2571	3639	874	308	2438	3831	483	3758	0	1816	3289	1076	2734	307
1394	2333	2876	2896	3117	592	15	514	3725	1063	3871	0	2363	3799	724	1829	916
1395	2844	2226	1817	3279	120	196	1417	3810	1061	3341	27	2305	3731	455	2487	940
1396	1829	2957	3284	2953	1039	733	925	3445	1605	3555	28	2198	3805	695	2877	1990
1397	1928	3776	2748	3679	2220	1149	731	3168	1281	3869	48	1538	3836	205	1930	1620
1398	1283	3061	1864	3581	3401	414	499	3310	2307	3785	300	398	3686	268	1665	2237
1399	741	3308	3318	3338	3613	649	666	3021	2003	3869	82	964	3766	171	2340	1104
1400	639	3226	3762	3534	3713	504	934	2763	1776	3562	166	1127	3005	154	1499	1259
1401	347	3241	2214	3670	3796	1897	796	2840	1372	3513	97	270	3404	19	2022	688
1402	159	2602	1208	2949	3612	1483	722	2739	1340	3733	343	89	3487	523	1999	313
1403	0	2013	1322	3157	2408	954	1045	2127	803	2877	1062	1	3856	2260	1167	342
1404	0	1174	1235	3466	1081	2058	150	1973	1197	3004	1061	309	3825	2388	895	28
1405	125	2056	748	3723	1575	1533	368	1081	1181	3633	3	994	3295	2803	1918	2
1406	150	577	2470	3644	1002	1829	93	1052	1588	3053	510	1397	3311	2424	1942	126
1407	272	1147	1764	3457	252	684	43	817	2556	2278	67	1030	3242	1957	1207	181
1408	151	1117	2509	3394	649	2872	33	959	1886	2576	368	1181	3562	2308	2027	190
1409	396	988	3124	3346	1099	3762	24	948	2097	2776	435	548	3051	1318	3140	641
1410	258	1078	3295	3163	250	3657	266	1900	2816	3667	559	357	3222	2901	3593	1564
1411	1069	1360	3648	3264	1188	3489	259	3153	3439	3559	956	368	3189	2940	3206	370
1412	1687	1966	3687	2425	853	3743	288	2328	3313	3718	2209	371	2915	3431	2228	86
1413	1639	1765	3820	2109	629	3736	270	2295	3437	3838	2564	79	2335	3123	2651	567
1414	2506	2379	3843	2764	443	3876	213	2178	3447	3875	2950	124	2499	2456	1878	0
1415	2170	2541	3556	2927	575	3781	0	893	3561	3467	1006	58	2886	3191	1251	19
1416	1431	3317	3296	2238	1283	3746	288	1027	3548	3321	523	0	3228	2942	404	0
1417	2317	3521	2866	2560	2588	3743	257	2457	3281	3649	1084	421	2873	3023	279	146
1418	3086	3612	2633	2809	3718	2598	459	3338	3169	3264	3263	186	3317	2434	306	515
1419	3589	3473	2710	3091	2947	1566	799	2794	3601	2106	3656	862	3715	2640	159	422
1420	3856	3661	3648	3105	1366	1628	537	1046	3027	2056	3749	556	3829	1374	56	336
1421	3439	3743	3309	3403	1413	1866	173	1601	3220	2111	3710	237	3603	1885	65	332
1422	3300	3519	2629	3334	833	2214	0	250	3152	1519	3334	254	3588	702	0	531
1423	3736	3278	3486	1529	625	2527	43	615	3738	653	3368	762	3213	1199	0	689
1424	3024	2627	3329	2250	234	1561	32	638	3731	768	3261	1518	2150	1196	2	16
1425	3829	3173	3495	2229	1993	1599	46	1709	3592	588	2403	2076	2143	1167	9	219
1426	3582	2122	3531	2326	1791	2265	370	2248	3636	1257	3191	867	1574	1552	40	0
1427	3578	2585	3546	1231	2333	3024	955	1859	3107	3318	3374	1884	956	2351	56	0
1428	3530	3650	3691	13	2132	3347	15	593	3521	2773	3364	2321	765	2258	118	0
1429	3830	3178	3320	72	2457	3187	201	770	2795	2547	3255	1496	857	1788	991	0
1430	3666	3313	3838	112	1038	3638	171	1487	1243	2875	2482	688	114	1326	619	0
1431	3805	3138	3826	389	1374	3610	10	2037	1400	2818	1704	193	73	1057	396	0
1432	3848	3687	3400	0	1289	3687	81	3307	1190	2246	1747	478	126	1043	1100	0
1433	3717	2614	3777	0	1134	3150	50	3205	1604	2204	1846	2231	310	693	527	114
1434	3732	2390	3683	0	2815	3377	125	3274	352	2137	2708	3712	119	1568	470	60
1435	3311	2030	3716	0	2855	3611	632	3555	853	1443	3532	3785	7	965	881	0
1436	3814	2120	3178	0	3528	2570	1406	3501	1811	297	3332	3289	16	107	548	2
1437	3156	3534	3403	0	3486	2144	1479	3168	2584	263	2736	3611	0	272	24	35
1438	2625	3830	3060	41	3516	1969	1431	3071	2945	1187	3209	3688	16	357	0	84
1439	2370	3833	3616	0	3148	2105	2207	3001	3195	899	3302	3387	19	639	12	146
1440	3405	3576	3526	0	2766	2823	1770	3200	1483	1270	2519	3777	156	621	28	262
1441	3519	3232	3376	289	1850	2485	756	1656	552	2239	2487	3770	0	680	184	658
1442	3196	3286	3093	476	1853	2494	966	2122	587	1910	2394	3672	0	336	1007	73
1443	3647	3684	3336	600	1214	1046	1358	1878	2	2111	2385	3166	54	1835	2357	54
1444	3733	3656	3811	793	1598	1288	2473	2721	630	1825	1287	2091	90	1387	2723	278
1445	3811	3446	3144	468	1124	1794	709	2673	1095	850	946	2306	0	1345	2983	362
1446	3799	3402	3165	794	1509	1863	1380	2492	466	1295	1057	1279	0	1357	3086	819
1447	3635	3770	3251	2003	2087	3275	747	1721	763	602	1269	1065	34	578	2474	316
1448	3847	3607	2706	1026	1811	3170	1940	2473	530	564	1281	2143	61	1817	2964	284
1449	3322	3646	3417	15	2260	3762	3174	1333	1823	2013	1603	1638	48	2559	1504	1
1450	3541	3689	3440	242	3636	3749	3457	702	1357	987	2953	2180	2	2286	1092	171
1451	3489	3517	3680	1067	2976	3530	3038	2374	555	1688	2875	2760	110	2032	1060	96
1452	3630	3145	3609	1916	3260	3446	1953	745	1342	2652	3030	2181	2	2182	483	729
1453	3598	3093	3099	2873	2933	2860	3857	1291	501	2326	3595	3317	2	1845	2136	225
1454	3726	3373	3105	2215	1916	1839	3871	2481	185	3081	2200	2898	0	605	2839	493
1455	3615	3427	1984	2501	2736	1989	3407	2279	846	974	2297	3725	8	1513	2935	402
1456	3562	3839	1795	2963	1592	1054	2879	1875	928	481	1532	3589	243	1472	3393	126
1457	3591	3754	1743	3227	1111	1524	3096	1640	1076	9	812	3069	552	2189	2279	194
1458	3106	3872	1039	3726	3150	1640	722	2377	334	332	1601	3246	329	2471	2473	18
1459	3634	3721	978	3045	3421	1824	1895	2203	200	670	1839	2208	183	1592	631	83
1460	3606	3209	586	3310	1586	893	3755	3014	0	415	2408	2905	0	2113	1024	33
1461	2896	3838	1077	3339	1552	103	3330	2599	470	665	2622	3298	75	348	895	257
1462	3219	3865	766	3404	988	830	3353	3103	680	0	1379	3593	228	887	1741	735
1463	2474	3799	1334	3377	2260	843	3102	2063	1226	1	2635	2973	1	1155	509	988
1464	3171	3876	1060	3483	2315	1373	3519	936	1571	0	1704	3127	247	1735	372	559
1465	2983	3829	1661	3344	3390	836	3283	1589	434	0	1866	3797	347	2665	108	256
1466	3802	3870	1298	3824	3204	597	3231	2603	464	0	2203	3671	384	1514	0	430
1467	3620	3651	1149	3839	2619	454	2745	2537	127	0	2261	2380	659	1498	0	1191
1468	3646	2854	993	3667	3876	671	3363	2269	92	42	2252	3460	858	770	16	937
1469	2956	3720	1120	3676	3519	428	1811	1112	89	0	2705	3027	419	2108	67	925
1470	3004	3714	1625	3470	3525	2087	1547	1382	279	1	2508	1928	235	1693	13	640
1471	2675	3672	1753	3718	3824	198	1282	1290	369	158	2748	2225	562	1657	95	1907
1472	2439	3449	1744	3021	3818	1221	1084	1696	180	55	2407	850	524	752	233	750
1473	3123	3828	759	3161	2715	1239	1890	3195	66	46	2740	1164	1507	1907	37	214
1474	3697	3788	420	3306	2878	1359	3410	2812	7	9	1833	2305	2426	1126	0	137
1475	3267	3872	837	2224	2266	1043	3743	2992	2	19	2861	1890	1901	147	0	286
1476	1769	3776	193	2098	2701	1148	3206	3695	0	0	3533	2323	1830	1480	39	160
1477	1986	3444	993	972	2976	1832	3700	3303	0	44	3110	889	2321	3556	0	1
1478	1675	3866	3070	2607	2290	2437	3808	2091	2	216	2897	785	1834	2258	66	78
1479	2518	3815	2241	1773	1200	2687	3335	3094	37	260	3087	488	1161	2393	50	0
1480	2660	3752	945	871	598	3166	3780	3262	0	3	3196	1402	1519	1586	418	57
1481	2723	3374	663	2736	2784	1790	3719	2544	9	201	3370	2333	806	1880	257	0
1482	2368	2438	2376	2117	2798	1025	3497	2682	27	47	3654	2297	1881	598	513	1
1483	1899	3348	2887	1609	2886	831	3821	3310	163	185	2948	1770	1853	1401	56	230
1484	1359	3673	3066	3061	2779	490	3397	3388	159	155	2089	1938	1762	870	206	581
1485	1033	3317	3048	3404	2117	878	3830	3188	149	0	2436	1616	2155	739	353	152
1486	1694	3649	2853	3645	2478	2639	3575	3086	132	19	2958	1224	1029	561	662	89
1487	2198	3832	1739	3694	2759	2285	3661	3657	108	0	1117	2621	334	819	485	455
1488	1868	3876	2217	3863	3573	3055	3672	2551	62	0	780	2820	459	189	601	489
1489	2634	3703	2598	3845	3348	2497	3855	2549	768	0	1427	2563	1086	1280	495	600
1490	3480	3851	1079	3797	3368	1897	3741	2487	311	0	920	1976	177	354	384	371
1491	3856	3585	775	3314	3439	2432	3804	2434	270	122	1668	1225	645	42	6	503
1492	3671	3368	225	3693	3628	1467	3387	3117	94	108	1859	356	1009	23	4	369
1493	3324	3353	535	3180	3660	1323	3828	1484	145	0	3196	404	1399	702	143	326
1494	3334	2761	1904	2781	3790	447	3856	1925	1283	429	3816	385	325	212	81	3
1495	2957	2749	3522	3172	3470	694	3868	2376	381	491	3819	623	240	184	332	40
1496	2444	2924	2783	2237	3786	859	3562	3121	416	74	3291	500	320	20	2281	35
1497	2485	3656	3115	2607	3771	2049	3235	2112	503	148	3438	584	119	97	3169	31
1498	3680	3582	3852	3546	3780	1917	3491	1963	1564	0	3841	564	296	34	3178	144
1499	3637	3351	3651	3758	3832	2603	3719	2118	2328	0	3815	411	53	447	3005	1460
1500	3645	3138	2990	3550	3640	2808	3698	1224	1346	0	3856	1424	7	619	3005	1533
1501	3544	3871	2448	3240	3799	2492	3722	831	1783	53	3824	1351	14	281	3507	424
1502	3670	3118	2211	3022	3516	1925	3360	1437	1387	1	3575	1861	878	1229	3417	191
1503	3717	3123	1508	2998	3629	2958	3435	2157	2710	50	3665	354	940	1186	3228	177
1504	3758	3009	1588	3333	3733	2705	3381	2282	2925	29	3040	687	8	363	3268	296
1505	3485	3215	1230	3351	3630	3137	3798	3218	3133	0	2759	78	1068	195	3589	405
1506	3340	3424	897	3278	3814	3497	3551	3297	2809	0	2058	104	143	687	3439	1
1507	2287	3049	382	3787	3778	3795	3798	3747	2294	0	1788	66	700	1321	3441	606
1508	2817	3318	61	2704	3758	2712	3097	3688	2871	0	3696	0	1109	936	3773	396
1509	3192	3814	437	3022	3708	1367	3233	3300	2769	0	3078	0	720	2308	3194	121
1510	2644	3322	1414	2312	3308	1634	3457	3399	3548	127	2442	439	131	2166	2569	327
1511	3368	3369	2462	2327	2837	3014	3253	3234	3817	256	3134	1342	81	3319	2632	102
1512	3655	3850	2734	3327	3227	2946	3728	3557	3772	1642	2348	923	0	1971	1731	122
1513	3463	3083	2052	3565	3513	3680	3480	3411	3846	394	1526	1239	0	1335	2951	22
1514	3450	3017	1788	3682	2966	2851	3028	3581	3748	15	2367	1643	224	2417	2629	291
1515	3341	3481	2709	3734	2985	3430	2660	3187	3454	1019	2637	2218	159	2054	1968	73
1516	3471	3662	2271	3553	2699	3842	3449	2893	3863	933	2554	2517	833	2503	2481	278
1517	3731	3607	1512	3050	3035	3578	3492	2616	3855	736	2832	2368	458	1593	2064	129
1518	3755	3874	2552	3596	2318	3740	3584	2989	3521	1346	3403	3661	234	2617	814	197
1519	3539	3837	3331	3497	3068	3520	2272	2600	3637	1324	3214	3472	943	1629	2666	220
1520	3324	3462	3237	3278	3122	3584	3269	2459	3791	2204	2377	3667	97	2907	2022	970
1521	3541	3817	3427	2824	3430	3808	2964	2326	3467	1842	3483	3682	370	1916	2060	515
1522	2698	3731	3584	3501	3420	3661	3628	3010	3593	3213	3088	3142	1722	2825	2134	322
1523	3066	2777	3681	3778	3374	3530	3546	1851	3609	3666	3471	3782	3240	2854	2010	1480
1524	2066	2167	3661	3801	3240	3535	3462	2796	3052	3680	3182	3684	3346	2732	1451	1162
1525	3028	3486	3665	3844	3178	3644	3802	827	2534	3505	3259	3439	1816	3490	1179	1010
1526	3204	2398	3455	3825	3400	3143	3739	1749	2496	3545	3633	2970	2722	3566	1118	382
1527	3048	1877	3706	3700	2255	3072	3701	3195	2760	2988	2364	3523	2743	3120	926	298
1528	2537	762	3446	3049	3607	2920	3754	3230	2617	3365	1398	2985	3159	2748	1693	1012
1529	3046	659	3757	3653	3557	3123	3866	3454	2396	2814	1015	2978	2861	3403	1776	2365
1530	3367	311	3703	3865	3060	2846	3839	3657	978	3437	2050	3633	2712	3044	2957	1880
1531	3372	242	3875	3715	3120	2626	3838	3590	3516	2623	1437	2627	2986	3335	3363	1188
1532	3007	480	3876	3384	3378	2767	3734	3521	3214	1479	1831	2983	3200	2685	3792	2186
1533	3521	811	3811	3587	3651	2448	3429	3166	2610	552	1424	2258	2806	2130	3344	1605
1534	3145	2383	3623	2876	3107	1617	3303	3386	2430	37	2873	2802	2656	2578	3575	961
1535	3409	3087	3813	3127	2341	1539	3450	2370	1899	0	3603	1525	2072	1425	3606	2193
1536	2751	2857	3762	2697	1810	1084	3745	3809	414	0	3870	736	598	2909	2800	1933
1537	2290	2725	3320	2756	2082	674	1403	3757	1314	0	3399	1745	735	2471	1572	1130
1538	2940	2680	1994	3259	2468	1013	3314	3461	1584	0	3546	1907	1662	3342	324	1353
1539	2486	2317	2812	3064	3299	2688	3230	3133	3096	29	3235	1437	2659	3807	1537	1340
1540	2174	2627	2031	3169	2892	1807	3083	3825	3330	0	3530	1239	1134	3265	1085	827
1541	2522	2097	2295	2460	3050	824	3540	3533	3300	55	3829	613	219	3794	1980	344
1542	2755	2163	1864	2660	3820	652	3339	3217	3801	2	3065	532	685	3765	2711	247
1543	2674	2730	1655	3400	3282	84	2937	2330	3698	0	3244	659	1415	3240	2401	487
1544	3507	3211	2642	2941	3078	11	3547	3373	3695	2	2522	2818	382	2855	3533	576
1545	3014	3532	2242	2320	3546	248	2852	3124	1783	0	2392	2304	1658	3167	2439	1390
1546	2867	3572	3190	2434	3620	33	2505	3502	2763	8	3151	1535	1874	3669	2924	687
1547	2786	3492	3531	3227	3192	372	1855	3795	3861	3	3198	2115	2434	3625	2732	981
1548	3223	3135	3100	2845	2980	0	2156	3776	3853	0	3563	2434	2069	3169	2731	867
1549	3457	3239	3038	3535	3068	244	3387	3787	3722	0	3793	859	1328	3036	2469	1326
1550	3008	3738	3605	2220	3087	221	3046	3736	3156	13	3853	1170	1400	3094	1413	196
1551	3672	3043	3619	2050	3799	373	3096	3455	2351	25	3602	3333	1181	3568	1029	69
1552	3682	3170	3503	3346	3737	381	3460	2171	2291	414	3633	3478	611	3519	1595	83
1553	3089	3044	3305	2974	3612	541	2503	1087	2510	471	2817	2213	2201	3601	2155	326
1554	3359	3099	3649	3289	3521	891	3807	1632	1061	233	2672	2939	1002	3071	2620	293
1555	3164	2894	3612	3240	3781	698	3752	1986	850	41	2004	2365	761	3473	3585	84
1556	2966	1881	3141	3715	3745	424	3869	3055	1217	304	1199	2780	168	2912	3486	43
1557	2615	1377	1143	3772	3569	1277	3624	2914	1039	144	27	3436	17	2934	3463	7
1558	1719	1517	1200	3853	3594	745	3699	1985	908	77	551	2450	31	2711	3454	258
1559	831	948	989	3552	3131	2539	3558	2035	11	1	3572	2810	33	2538	2608	2221
1560	984	1191	1787	2975	2131	3032	3783	834	70	639	3826	2260	159	2451	3388	3075
1561	2171	1382	1338	1992	3015	3859	3811	1674	1233	390	1674	1937	368	2091	2798	2402
1562	2750	821	1596	1696	2273	3589	3814	1475	583	1827	2108	2717	108	1950	3158	3139
1563	3524	982	437	2058	2176	2294	3045	727	816	1123	3379	1962	208	2153	2065	2247
1564	1893	1091	862	781	2658	1590	3732	839	535	773	3769	1790	105	613	2541	2242
1565	3172	1539	57	878	2864	848	3725	531	473	575	3661	910	252	119	1445	2064
1566	2017	1843	698	2519	1193	2750	3146	898	594	514	2986	258	359	391	1811	3696
1567	3045	1514	789	2996	1119	3180	3532	1191	504	875	3535	904	1624	513	1754	3684
1568	3214	1818	1461	2518	1187	2353	2884	1712	1802	1332	3378	1792	1904	839	2295	3090
1569	3347	1753	2417	3208	569	2464	2644	1786	2627	1447	2089	3037	1195	2692	2573	2799
1570	3600	1989	1795	3610	54	1787	3203	2338	2457	2018	2284	2894	1543	2617	2703	3074
1571	3204	2006	2323	3783	247	2015	3380	2470	2115	3553	1547	1520	1158	3156	2084	2794
1572	3399	1948	1701	3347	1595	3277	3807	3675	2632	2972	2133	1480	107	1298	3031	2349
1573	3370	2475	2674	3196	3330	3534	3876	3773	3163	2777	2624	2577	252	610	3549	1919
1574	3303	2073	1370	3577	1255	3610	3441	2414	2357	3163	3144	2830	118	548	3330	1168
1575	2782	1719	2559	3819	669	2916	3541	1020	1003	3687	3040	2451	0	1570	3802	852
1576	3705	3484	2868	3589	1768	3116	3235	1848	3198	3730	3617	1761	3	1694	3220	1599
1577	3837	3774	2221	3380	1418	3215	2952	1146	3609	3842	2185	1641	103	1730	2613	2396
1578	3872	3703	3522	3407	3052	3597	2886	1677	3496	3471	3270	2116	31	2705	2455	2928
1579	3784	3838	3862	3698	2889	3760	2146	1077	3503	2919	3679	1841	419	3104	2389	2614
1580	3428	3809	3862	3235	3199	3063	2136	819	3828	1717	3300	1848	914	3380	2781	2878
1581	3314	3402	3336	3317	3472	3050	1665	905	3632	289	3114	2754	622	3499	2034	3490
1582	3354	3569	697	3117	3457	2780	1325	296	3639	146	1130	3285	241	3230	2828	3330
1583	3627	3341	1374	2525	3636	3794	1445	512	1407	300	3363	3648	187	3505	769	3775
1584	3342	3621	848	3155	3776	3204	2212	524	2288	691	3426	3816	753	3407	704	3683
1585	3442	3224	906	3548	3670	3053	1951	1038	1599	434	3239	3536	1051	3831	929	3523
1586	2959	3368	1922	3580	3579	3262	2006	1621	1757	1550	3278	3462	758	3676	976	3779
1587	3179	3536	2262	2664	3392	3381	2586	2614	2069	2426	3065	3439	382	3835	112	3865
1588	2754	3824	1667	2441	2956	3819	2318	3182	1427	566	3850	3486	744	3614	148	3769
1589	2386	3538	377	3369	3205	3508	2608	2469	2301	406	3830	3774	1350	3738	726	3847
1590	2858	3444	841	3822	3698	3616	2928	2877	1434	299	3256	3755	1884	3409	1570	3858
1591	2885	3398	1412	3648	3698	3779	3268	2993	903	444	3504	3739	2059	3173	1744	2844
1592	3378	3820	2392	3846	3738	3111	3587	3063	1650	147	3468	3777	2794	3327	2095	3056
1593	3665	3616	2647	3337	3680	2887	2775	3575	1411	562	3842	3835	1670	3479	2454	2105
1594	3819	3444	2496	3432	3603	2517	3062	3862	2777	1178	3373	3339	1642	3560	2298	3197
1595	3608	3802	2765	3327	3726	3237	3454	3876	2114	90	3742	3476	2369	2805	2047	3078
1596	3755	3551	3172	3247	3565	3087	3428	3849	3221	25	3789	3681	1967	2750	471	3303
1597	3869	2340	2929	3684	3236	1966	3701	3826	3129	565	3870	2923	898	2929	108	3548
1598	3762	3292	2309	3138	2746	2214	3722	3865	1419	943	3809	2911	175	2129	736	3392
1599	3742	3535	2530	3688	2695	3012	3125	3243	2836	365	3805	2191	1	1335	200	2309
1600	3807	3552	2507	3302	2708	3418	3393	3599	3421	669	3810	1719	210	1281	11	2549
1601	3861	3645	2283	2747	3483	3319	3442	3876	2695	212	3441	1719	117	1459	0	2722
1602	3872	3508	2845	3395	2441	2787	3158	3875	551	6	3706	2658	21	2957	0	2043
1603	3867	3388	3285	3481	2731	2292	3380	3516	1090	417	2884	2613	785	2376	0	1810
1604	3846	3078	2739	2927	2977	1743	3433	3742	2896	622	666	3712	530	2132	0	1555
1605	3419	2926	3405	3381	2478	1918	3445	3196	3405	876	2914	3354	1880	2791	0	2792
1606	3691	1024	2794	3222	1947	2542	3238	3705	1750	632	2081	3030	1524	2588	0	2141
1607	3791	1505	2093	3260	741	2811	2746	2993	674	1582	2382	2829	1075	3274	0	1409
1608	3526	509	1392	1756	1377	3582	3725	3362	2298	220	1914	3325	1158	3446	0	1450
1609	3086	383	1540	1981	2405	3016	3465	3566	2978	210	3102	3558	345	2061	0	1823
1610	3389	714	2619	2904	2404	3459	3520	3430	3531	14	194	3706	0	3260	2	2054
1611	3813	531	1522	2625	1242	3477	3856	3207	3297	20	190	3182	0	3410	0	2759
1612	3121	865	2513	1763	2042	3752	3318	3441	3674	271	292	2258	30	3204	0	2465
1613	3865	1824	3499	1774	2656	3320	2586	3778	3156	65	242	1927	27	2300	0	2734
1614	3782	3162	3576	2199	2523	3609	1877	3527	3562	73	196	1150	20	2028	0	987
1615	3876	1891	3636	2122	2951	3723	1074	3675	2831	1	977	2180	0	2119	0	899
1616	3850	1384	3650	1973	3199	3204	765	3421	3120	4	617	874	0	2256	38	208
1617	3836	1010	3856	1640	2937	3787	994	2167	2555	0	1665	1662	0	2036	0	1854
1618	3782	651	3208	2498	3680	3398	773	2050	3443	0	842	2069	0	2686	0	1102
1619	3733	762	1923	2888	3205	1978	1011	2865	3015	0	856	1803	0	2712	0	1660
1620	3804	540	2577	3305	3765	3147	1969	1951	1803	0	1495	2058	0	1983	0	903
1621	3811	628	2928	2607	3837	3494	1567	3073	2515	0	2030	2023	0	1979	13	417
1622	3862	562	3199	1555	3853	3105	2360	2822	2744	0	1399	2298	0	1689	0	297
1623	3775	21	2607	145	3264	3251	3382	3065	2988	19	1607	2432	32	2519	203	480
1624	3836	106	2605	193	3582	3429	3384	2142	2569	101	3696	1983	74	3255	18	232
1625	3483	504	3275	727	3567	3226	2314	2228	2945	39	3118	1667	47	3266	0	148
1626	2725	680	3526	1100	3518	3393	2953	2309	3322	0	3496	1933	99	2422	482	650
1627	2407	110	3646	569	3423	3866	3438	2321	3692	152	2703	2452	325	2213	156	353
1628	2540	7	3734	1231	3734	3555	3419	1980	2551	202	2274	2497	1207	2628	186	177
1629	2017	10	3719	354	3705	3617	2965	2610	3082	1042	2264	2220	2428	3639	0	1074
1630	1423	270	3592	40	3663	3834	3569	2689	3176	925	2486	1191	1061	2816	1	982
1631	2134	780	2175	353	3728	3669	3438	436	2962	93	2192	1960	691	3452	198	94
1632	2110	2133	1647	47	3741	3835	3382	783	3467	96	2510	1823	975	3216	113	219
1633	2691	3679	2921	0	3247	3872	3528	405	2997	220	2928	1803	156	2314	0	414
1634	3253	3709	3010	455	3462	3805	3541	1538	2999	398	3745	1967	254	2890	0	933
1635	3540	3620	3481	248	3514	3795	3762	2420	3406	0	3543	525	129	580	197	1413
1636	3411	3703	3080	24	3009	3808	3784	3500	3140	37	1980	494	526	948	0	800
1637	3262	3853	3145	266	3831	3827	2497	2203	3366	87	2297	312	684	2199	419	886
1638	3286	3724	3209	359	2185	3680	1851	3815	3734	211	482	749	556	2003	230	237
1639	3497	3316	3721	45	2944	3549	1132	2141	3532	758	711	893	610	2030	122	330
1640	3171	3306	3749	0	2546	3313	2063	1722	2936	871	712	925	39	3387	14	423
1641	3483	3414	3872	0	2254	2924	2725	811	2835	1504	1510	1716	161	3578	21	457
1642	3007	2724	3863	28	3640	2995	2320	699	3330	1095	50	3278	581	3508	0	60
1643	2682	2992	3839	0	3152	3018	1913	2382	3857	1104	14	2533	301	3115	0	0
1644	2699	3423	3643	0	3264	2674	1348	2292	3876	917	269	3031	483	2805	0	3
1645	2192	3857	3824	7	3540	3288	2257	1388	3540	631	422	3158	299	1778	15	58
1646	2230	3202	3866	241	3148	3560	2547	1231	3725	807	342	3595	105	3019	263	274
1647	1615	3361	3646	31	2717	3532	2276	716	2874	792	965	3566	58	3261	61	325
1648	2428	3107	3268	432	3319	3657	2050	425	3201	814	2391	3297	453	3553	469	345
1649	1634	2821	3426	202	3363	3755	2891	1305	3418	1809	3202	2918	1882	3674	232	238
1650	3178	3031	3616	187	3117	3557	3647	2029	3129	3447	2845	1326	1796	3248	195	212
1651	3233	3267	3604	822	2801	3676	3361	2859	3633	3667	2710	1962	1468	3835	466	375
1652	2819	2878	3474	623	2070	3874	3393	3256	3605	3660	2603	1775	1157	3693	166	1487
1653	2816	267	3557	1193	1956	3805	2716	3769	3063	3105	3105	791	1905	3491	231	504
1654	3238	178	3396	646	3809	3397	2887	3493	3088	3244	3407	751	1867	3680	10	553
1655	3271	1898	3661	1381	3517	2751	3097	3736	3279	2910	3541	1881	2584	3721	3	599
1656	3544	2299	3668	189	3384	3625	3736	3671	3395	2079	3171	2854	1105	3690	0	1199
1657	3463	2358	3762	124	3654	2855	3753	3601	3355	2111	3327	1209	2562	3796	0	672
1658	3582	2123	3686	11	2996	3015	3509	3838	2177	2352	2725	1195	2193	3699	0	1324
1659	3249	2356	3781	89	2760	1268	3585	3874	1452	1041	2633	811	663	3714	0	1169
1660	3503	966	3537	192	2309	1864	3820	3817	72	1189	1633	167	73	2265	1	1123
1661	3308	1107	3648	178	1437	2220	3552	3752	668	2455	2018	70	370	3209	0	333
1662	3093	1836	3720	342	1213	1148	3104	3858	2753	2173	1358	292	44	3644	0	1559
1663	3590	589	3667	197	3054	1722	3707	3697	2306	3527	2130	193	24	3452	0	58
1664	3662	896	3705	97	3362	1385	3705	3721	2879	3650	2820	335	127	3788	0	0
1665	3306	1180	3794	324	3610	3149	3490	3832	3776	3606	2864	244	440	3362	53	308
1666	3641	1126	3519	169	2803	3200	3201	3524	3629	3670	2768	1278	0	3860	24	345
1667	3811	1727	3355	283	3315	3469	3101	3712	2196	3475	2156	1068	11	3674	22	320
1668	3654	2851	3566	80	3860	2795	2909	3716	3335	3496	2060	837	52	3692	0	2142
1669	3571	3214	3553	85	3865	3597	3478	3604	3704	3646	2625	562	0	3433	18	2551
1670	3652	2774	2745	882	3727	3553	3738	3854	3829	2158	2951	897	0	3124	8	1332
1671	3814	2881	1236	401	3293	2174	2425	3805	3721	2672	2853	1417	22	2859	0	1799
1672	3415	3764	1118	884	3771	2275	1712	3844	3863	3507	3387	1020	190	2598	3	2803
1673	2814	3829	570	1888	3100	2857	1686	3766	3320	3854	2068	133	259	1888	309	2731
1674	2726	3683	1175	1242	1938	1229	2181	3839	1090	3587	3365	562	16	2140	159	977
1675	2553	3273	2450	1967	3662	1642	1742	3876	746	3485	3380	1630	480	640	25	389
1676	3246	3326	585	3021	3462	1624	1069	3025	1372	3753	3316	177	109	546	0	143
1677	3168	3087	1532	2629	1886	2667	871	3780	744	3376	1916	469	15	1548	0	146
1678	2978	3394	3030	3110	1957	2261	1724	2613	1195	3663	966	36	119	1625	21	104
1679	2754	3550	2993	3280	1163	1627	841	1743	992	3614	1366	1	619	2321	0	35
1680	2635	3107	3757	2671	528	1994	2762	3239	1231	3033	1193	582	624	996	0	528
1681	2991	3522	3480	2377	469	1736	2237	3039	1100	3318	2557	954	922	630	0	1346
1682	2649	3842	3601	2738	550	382	2780	1786	1519	3514	3233	210	1329	1395	0	507
1683	2931	3631	3669	1953	606	925	3041	1253	2035	3284	1916	141	1212	352	32	282
1684	3329	3318	3331	1814	1156	1934	1787	2340	2316	3469	3224	129	279	234	528	1349
1685	2908	3715	3046	2605	2006	1648	1778	3605	1306	3743	3294	179	926	0	1688	1127
1686	2712	3837	2960	2749	1338	2681	2932	3488	1641	3827	3308	400	781	0	917	2018
1687	3694	3756	1123	3360	1476	3082	3194	3082	2401	3492	2202	41	593	24	133	1166
1688	3279	3596	1587	3653	1307	3404	1932	3487	1912	3811	2169	1789	555	0	0	471
1689	3105	3455	315	3669	654	3339	2257	2491	1436	3170	2636	368	605	280	48	216
1690	2877	3751	0	3807	1431	2941	3366	893	751	3388	2345	120	585	32	6	98
1691	2528	3827	2	3235	1785	3318	2750	934	2004	3340	2771	0	168	11	251	209
1692	2937	3816	55	1948	2184	3545	2418	587	1374	3155	2705	888	668	0	332	0
1693	1955	2842	132	3230	1266	3121	2435	998	1787	3422	2014	499	1308	49	1546	37
1694	2518	3090	1549	3836	1500	3236	2264	2366	3294	3197	699	35	681	11	580	217
1695	925	2015	795	3791	2827	3286	1796	2044	3103	3304	2478	153	1396	420	1210	211
1696	1127	2581	596	3245	2359	3028	1652	2035	2733	2798	3495	0	839	308	1633	632
1697	490	2145	285	3583	1945	3249	1569	2271	2748	3038	3027	0	969	99	825	1012
1698	0	1678	1068	3540	2732	3637	3202	2274	2509	3185	1871	0	772	23	886	1230
1699	0	1806	1115	3669	3139	3616	3119	3143	1883	3672	2746	14	883	217	137	380
1700	62	1088	268	3767	3863	3536	3610	3663	1088	3712	1790	0	630	208	492	55
1701	608	1376	819	3591	3816	3245	3497	3518	719	3348	2567	456	612	879	656	0
1702	1032	919	1420	3783	3759	3480	3219	3558	237	3380	3352	253	153	1755	1398	0
1703	977	1396	2055	3592	3818	3567	3152	3629	1340	3203	3182	1427	55	2310	73	1
1704	280	580	1131	3627	3789	3676	2990	3696	1859	3419	1717	1103	681	3169	975	83
1705	59	149	1075	3561	3794	3456	3223	3397	926	3222	1582	641	72	3478	119	103
1706	615	4	741	3657	3558	3875	3090	3309	964	3636	2242	370	122	2797	205	94
1707	225	397	39	3640	3109	3838	3599	2960	3362	3550	2272	181	0	1853	54	793
1708	171	1029	125	3447	3149	3876	3456	3637	2215	2678	2441	109	0	2750	42	753
1709	5	1186	38	3660	2812	3762	3596	3487	3267	3515	1227	392	94	2194	234	815
1710	0	816	21	3107	3417	3693	3508	3753	3364	3545	1050	657	0	871	112	761
1711	0	1264	279	3616	3587	3860	2844	3852	3228	3612	2956	949	42	307	240	1976
1712	25	650	558	3854	3415	3831	2287	3316	1219	3688	2149	561	187	1719	235	1788
1713	102	2243	1369	3125	3288	3807	2587	3427	1646	2653	2259	495	88	1482	3	1646
1714	54	1244	1693	3506	3514	2652	1681	3197	597	2578	2501	1146	38	800	145	447
1715	0	1735	1072	3838	3455	2646	2682	3472	445	2626	2666	2305	21	616	87	1429
1716	0	2000	60	3373	3731	2092	3174	3751	316	2135	3386	683	90	519	108	1014
1717	0	1678	643	3805	3801	1808	2871	3803	316	3425	3423	458	321	475	26	1310
1718	155	1600	652	3845	3495	2099	2240	2741	2309	3087	3324	499	726	34	33	748
1719	362	2994	1945	3663	3491	2818	2359	1761	2719	1974	3833	842	943	443	0	1087
1720	539	2898	1897	3818	3616	2549	3034	2668	2631	753	3744	2132	1618	248	1	3414
1721	829	1617	2553	3871	3850	2493	2978	3334	2898	2295	3281	3302	1017	20	3	3641
1722	1510	2928	2972	2524	3785	2867	2754	3582	2479	2008	3005	2938	1784	0	0	3386
1723	1008	3417	2484	1264	3399	2313	3302	3791	2497	2324	3204	3772	2776	0	65	2821
1724	290	3866	3812	1422	3033	3050	2403	3502	1696	3223	3394	3397	3446	0	163	3594
1725	37	3795	3723	2469	3452	3204	3299	3672	788	3270	3028	3836	3373	0	13	3733
1726	675	3805	3756	3833	3478	3360	3474	3587	1081	2988	2861	3528	2004	648	0	3537
1727	892	3695	3401	3809	3542	2962	1237	2818	2805	1525	828	3431	1392	770	0	3562
1728	1361	3782	3658	3208	3507	2741	1426	1078	2353	1051	541	3577	3126	859	0	3678
1729	497	3708	3801	2686	3550	3068	1312	744	2796	719	238	2075	3256	77	0	3800
1730	591	3652	3491	2631	3364	2536	342	237	710	109	1186	1978	3331	41	0	3844
1731	442	3277	2178	2396	3155	2758	279	189	265	760	1125	2927	3518	90	0	3826
1732	578	3402	3503	2961	2850	1851	805	663	201	962	899	2848	3615	0	5	3578
1733	874	3473	3355	2140	1986	2998	581	735	624	692	843	3239	2470	127	54	3281
1734	712	3550	2242	2202	1977	3410	6	0	443	2196	1571	3709	974	6	133	3357
1735	1491	2973	2911	1558	1142	3329	3	126	185	1459	989	3721	588	159	33	3764
1736	1963	1085	3749	1070	2399	3345	118	46	849	2463	2036	2281	1225	15	0	3703
1737	2107	1475	3768	740	3309	3379	8	4	359	3543	3043	3378	1520	54	0	3642
1738	3320	2918	3685	1621	3414	3344	34	54	9	3353	1661	2927	1577	793	0	3138
1739	3569	2195	2990	2356	3311	3621	344	40	47	3854	2546	3125	696	1776	0	1281
1740	3646	3119	3317	2615	3070	2919	310	0	0	3083	1427	3547	2012	2188	13	2764
1741	2712	2318	3708	3458	2066	3266	114	2	147	2931	1400	3532	3008	1834	3	3381
1742	2062	2700	2776	3452	368	3768	999	11	20	3082	92	3011	1799	1341	91	3128
1743	2005	1900	3588	3435	193	3655	809	0	91	2319	1182	3542	1934	2324	24	3295
1744	970	1854	3501	3707	1289	3144	1598	0	160	3028	702	2686	3680	817	1	2715
1745	2266	1701	2775	3357	1091	3468	940	360	209	3331	2982	2234	3800	1182	14	2186
1746	3259	2385	2846	3567	1112	2980	858	97	95	2753	1758	1068	1833	141	0	2940
1747	2880	1918	3125	3254	1672	3082	1248	293	17	1873	1763	3212	900	1631	18	3632
1748	3559	2197	3414	3473	1531	3668	2558	495	7	2257	2231	3693	457	741	1286	2696
1749	2673	1687	2463	3436	2896	3386	1544	1936	5	3420	2536	2489	6	1736	1556	3086
1750	3250	2201	2022	2837	3115	2891	379	713	385	2620	2164	3019	72	1203	1865	3462
1751	2927	2115	2057	3096	3366	3464	479	703	1328	2684	3110	3257	93	315	1189	3603
1752	2931	1957	3388	3673	3081	3619	537	875	1451	2710	3599	3702	26	0	1229	3665
1753	3390	3724	2338	3491	2645	3860	305	1013	725	3037	2997	3525	121	0	1610	3787
1754	3501	3240	1710	3751	1986	3836	244	993	563	2741	2937	3725	202	103	1559	3514
1755	3628	3369	1571	3159	1568	3689	81	1272	1588	2607	2636	3813	714	62	2534	3629
1756	3537	3757	1804	2838	2361	3743	1172	985	247	2100	1156	3681	1963	76	2236	3161
1757	3632	3449	1778	3679	2056	3672	1503	544	382	3034	1917	3844	1869	599	2914	3175
1758	3759	3786	2429	3671	2660	3694	1026	576	1581	2937	1618	3876	1201	45	1145	3358
1759	3406	3682	2963	3435	2901	3653	745	288	1771	2614	2069	3419	2393	3	1616	1959
1760	3451	3524	2371	3212	1720	3749	587	0	3272	3474	2152	3400	2366	9	1890	1859
1761	3419	3276	1901	3603	1156	3825	606	0	3457	3705	3160	3107	3128	31	2152	1974
1762	3751	3134	2081	2792	2116	3740	0	164	3542	2910	2985	2792	2742	0	1492	2674
1763	3528	2870	1655	2464	2335	3472	1	292	2859	2478	3092	3321	2081	0	543	3402
1764	3072	3393	468	2842	3569	3176	670	0	2399	2885	2863	3156	2045	58	1203	3676
1765	3489	3540	373	3261	3435	3413	2098	0	2212	2864	3704	3763	591	139	602	3175
1766	3024	3865	1164	3074	3101	3382	1912	313	1680	3839	3516	3736	231	83	539	3765
1767	2142	3546	3588	3141	3458	3690	2989	0	1338	3840	3876	3065	103	179	248	2619
1768	2543	3592	3858	3237	3635	3712	2993	253	1874	3501	3599	2503	198	71	1	2219
1769	2325	3649	3083	3253	3575	3604	1922	88	1698	2752	3487	1603	509	38	46	1021
1770	2459	3782	3701	3015	3142	3505	234	17	2277	3248	3080	1007	1138	142	459	2731
1771	3046	3836	3274	3334	3579	3554	180	1748	2420	3329	3466	1950	893	0	512	3125
1772	2609	3809	2595	3454	1945	3687	128	1353	3042	2883	2787	2169	897	169	383	3546
1773	2841	3730	3504	2660	3133	3552	238	1354	1983	3694	3779	1946	452	1	230	3029
1774	3344	3720	3519	1762	3364	3769	268	1813	2993	3360	3845	2685	985	42	608	3440
1775	2981	3612	3748	1433	3481	3569	583	3253	3034	3403	2320	2633	627	135	179	3197
1776	2747	3609	3753	2009	3342	3630	323	3623	2843	3646	3510	2366	269	323	7	3673
1777	2621	3638	3577	125	3844	2964	1222	3765	2599	3650	3013	2045	308	365	49	3716
1778	3361	3770	3834	1205	3794	2514	2178	3514	3264	3473	3248	2435	357	766	682	3733
1779	3617	3318	3796	2043	3316	3363	3016	3567	1706	3260	2178	2334	448	305	1269	3336
1780	3704	3816	3876	2047	3272	2882	2977	3279	1655	3515	387	2441	402	304	1742	2787
1781	3309	3559	3772	1232	2661	2811	3304	3602	767	3469	182	2161	343	474	1020	2868
1782	2441	2999	3658	1147	2277	2952	3235	3316	2820	3537	183	2441	1031	502	1996	2200
1783	2400	3503	3418	1633	2396	3020	2890	3557	3671	3735	249	2015	1413	1163	2288	3028
1784	2755	2648	2477	1845	1519	3205	2607	3615	3567	3810	691	3172	808	808	3369	1992
1785	2948	2754	3332	2674	1724	3101	3013	3822	3876	3457	232	3245	1311	255	3254	690
1786	2314	3135	3339	2453	3104	3043	3174	3862	3652	3826	326	2710	1206	847	2742	910
1787	3215	3486	2843	2161	2776	2940	2535	3842	3742	3515	954	3351	1194	300	3278	1638
1788	3489	3348	3294	2841	3004	3073	3090	3876	3713	3770	242	2842	1311	254	3142	2861
1789	3846	3300	2459	2918	3478	2661	3502	3784	2670	3542	1334	3466	1162	437	3584	2415
1790	3490	3569	2816	3525	3025	1772	3645	3783	1891	3521	1262	3738	1912	1661	2524	2751
1791	3120	3407	3135	3657	3195	2108	3309	3087	2050	1711	13	3573	927	3757	1387	2092
1792	3003	3770	3758	3819	3325	3234	2535	3091	1386	1389	134	3308	934	3849	2072	2877
1793	2231	3625	3667	3170	3750	3271	2821	3217	1437	1346	59	3120	272	3672	1768	2646
1794	2831	3672	3372	2920	3194	2439	3744	3590	2043	1897	35	3639	2014	2996	497	3364
1795	3291	3071	2163	2754	3302	1965	3651	3494	1234	1798	4	3562	1965	3081	188	3484
1796	2573	2179	1830	2220	3293	2142	3527	3399	904	2766	117	1245	679	3654	701	3557
1797	3277	836	601	2054	2884	1959	3578	3870	1065	2786	457	267	122	3724	1234	3676
1798	3230	1399	835	3152	2061	2145	3287	3874	430	3638	1250	841	1143	3237	1364	3474
1799	2761	1228	517	3239	3211	2158	2550	3864	225	3569	281	1956	1376	3417	918	3616
1800	2305	1493	300	3407	2135	2963	3095	3873	151	3427	258	3740	2228	3809	686	2990
1801	3456	2357	1507	3651	2846	2551	3473	3861	134	3587	241	3871	1733	3520	16	3487
1802	2509	671	2586	3694	3617	2094	2513	3712	220	3720	459	3830	1766	3434	2	3702
1803	1860	2367	3805	3249	3495	1696	1929	3744	1208	3619	622	3365	1338	3445	7	3340
1804	1639	3460	3829	2552	3134	2619	2015	3524	400	3055	392	3608	2041	3342	277	3706
1805	2434	3704	3876	3196	3506	2133	1191	3454	423	1987	727	3291	2347	2589	461	3141
1806	2674	3598	3772	3446	3425	1405	1458	3822	499	1515	1788	3705	3764	3396	623	3418
1807	3045	2993	3320	3717	2889	1080	3468	3860	1021	1285	2662	3128	3559	3591	1187	2666
1808	3562	3147	2526	3670	2241	1541	3169	3876	303	1622	1836	3718	3810	3478	590	1516
1809	2885	3630	3473	3634	495	2249	3271	3729	37	655	1567	2986	3201	3610	519	3385
1810	2489	3511	3659	3671	270	2128	3340	3875	58	1302	2048	3408	3601	3189	1055	2844
1811	3532	2614	3708	3846	27	3217	3115	3605	124	221	2424	3774	3017	3759	1643	3391
1812	2797	2429	3714	3739	142	2857	2951	3703	377	637	2069	3735	3493	3722	1121	2424
1813	3415	2290	3851	2946	693	2935	2677	3756	277	1669	1352	2769	3590	3845	1324	3342
1814	3859	2764	3697	2974	152	2670	2919	3876	226	1265	1757	2348	3711	3448	578	2888
1815	3729	2755	3870	2838	83	3312	2626	3800	98	2510	2329	2662	3275	2252	1339	2458
1816	3315	1971	3659	1922	293	3076	3008	3797	24	2327	1086	3300	3828	1168	1933	1672
1817	3642	1982	3862	3198	488	2820	3666	3876	96	1943	1086	3759	3855	2346	1491	3654
1818	3106	1941	3531	3603	577	2913	3649	3876	17	1837	1280	3692	3829	2706	2440	3365
1819	3613	1457	3405	3575	1034	3496	3817	3876	0	1497	1837	3681	3771	2815	2213	3677
1820	3587	1729	3830	3651	218	3721	3337	3706	0	1198	1276	2773	3794	2811	2667	3758
1821	2513	568	2875	3559	28	3618	3537	3757	159	1081	1146	2860	3513	913	2985	3794
1822	3554	2997	3108	3197	252	3722	3327	3631	21	134	753	2328	3547	771	3559	3650
1823	3754	1285	2036	2791	336	3652	2485	3817	20	131	367	1903	3104	939	3532	3760
1824	3575	1676	1339	3137	348	3401	1747	3846	185	234	2004	1815	3725	39	3120	3691
1825	3820	1917	1108	3013	23	3757	1791	3840	386	0	1108	2230	3266	0	2783	3821
1826	2990	2855	876	2847	265	2990	2412	3360	511	0	1396	2547	2351	2	2496	3650
1827	3682	2841	1233	2904	428	3428	3324	3443	437	0	1697	2294	2691	0	2044	3412
1828	3246	2735	1240	2784	1834	3212	3239	3552	758	0	2710	2256	3068	0	559	3855
1829	3364	2914	1361	2891	2628	3631	3692	3139	152	0	3166	1324	2551	43	892	3636
1830	2745	3007	1718	3007	1689	3746	3636	2646	1304	0	2176	2297	3494	3	172	3389
1831	2417	3092	1488	2378	2209	3838	1768	3795	475	0	1591	2631	3561	52	99	3413
1832	2677	2647	1031	2376	1704	3876	1309	3827	29	0	729	2758	3778	950	631	3104
1833	1740	3751	1852	1862	3131	3876	2082	3652	205	16	624	2970	3336	130	710	3827
1834	2162	3637	2053	1268	3290	3865	1687	3095	487	7	526	3056	3083	41	352	3706
1835	1677	3349	3329	1065	3212	3773	2900	2120	1083	0	591	1684	3644	8	174	3696
1836	2115	2687	2332	1230	2900	3694	3454	2265	940	8	88	3580	1796	206	25	2615
1837	2437	1959	2320	3581	3116	3769	2707	2723	625	6	336	3569	3472	1	124	1254
1838	3236	2114	2246	2815	3675	3151	2857	3455	9	9	699	3318	3610	0	17	2459
1839	2606	1833	2606	2691	3803	3273	411	3597	18	0	0	3386	3709	9	3	3029
1840	1965	1724	2639	2012	3482	3494	1319	3552	289	0	260	3579	3032	0	116	3393
1841	865	1560	3338	2542	3813	3670	1981	3641	42	0	32	1584	3271	0	0	3757
1842	915	2048	2952	2846	2903	3612	2645	3373	386	0	232	55	3538	0	119	2474
1843	1364	1988	3476	2318	3628	2876	1825	2264	852	0	63	8	2832	0	5	1578
1844	1692	2013	3569	2577	2849	2931	1863	3505	547	1	823	18	3326	0	13	1488
1845	1758	656	3440	3480	1106	3692	1308	2803	399	0	221	15	3640	0	145	2065
1846	1668	702	1943	3226	523	3496	1105	3301	627	125	307	0	3436	51	1177	2287
1847	1727	135	2795	2760	546	3788	1796	2951	651	43	1024	0	2571	307	3045	1614
1848	599	1560	3083	2224	1943	3863	2547	3230	517	0	487	0	3106	18	1563	1585
1849	0	2340	2717	2437	2650	3658	3200	3848	613	26	164	13	3139	79	1312	1504
1850	222	2829	3795	2312	2973	3853	3041	3377	1103	19	371	12	2142	614	2317	2060
1851	137	2947	3405	2667	3478	3301	2071	2997	2043	5	1002	11	2538	1124	871	2363
1852	80	1586	3335	2019	1809	3462	1920	3229	1249	15	1597	45	3783	774	1007	2766
1853	21	2051	2003	2852	3321	3837	1283	3510	1596	237	2633	2967	3758	241	171	3480
1854	421	1258	2954	2925	3267	3744	688	3440	1191	92	3644	3346	3723	700	377	3251
1855	516	2279	3648	3547	3463	2945	265	3201	1330	347	3617	3334	3575	565	128	2805
1856	644	3215	3756	3729	2863	3393	624	3736	1053	107	3060	2463	3608	312	685	3389
1857	183	3419	3526	3580	3016	2928	403	3875	2369	6	2609	1893	3766	689	390	3228
1858	1277	3061	1385	3167	2860	3364	153	3873	2728	58	2464	1293	3551	846	594	2852
1859	214	3085	2418	2994	3337	3538	729	3300	3416	98	3088	1414	3544	1261	519	2479
1860	227	3079	1163	2949	3363	3689	70	3340	2926	276	2609	810	3742	731	404	2870
1861	1275	3359	2336	2406	3812	3239	393	3803	3693	276	2884	1802	3342	762	897	3020
1862	1532	3416	2998	1833	3359	3702	1427	3670	3792	589	3803	2314	3048	1936	600	3383
1863	1430	3648	3363	1460	2938	3643	1579	3466	1909	378	3350	2231	3535	2613	2428	3244
1864	1996	2811	3555	1731	3219	3852	597	3843	2410	967	2681	1790	3333	2340	1835	3089
1865	3123	2415	3724	2353	2670	3535	130	3513	2235	18	3226	794	2983	2298	2477	2788
1866	3124	1577	3460	2402	2817	3426	284	3103	714	123	2690	54	2749	1940	2990	3067
1867	2618	465	3351	3598	2811	1912	494	2758	777	246	2805	441	2772	3233	2738	3384
1868	2081	1660	3688	3416	1988	2223	420	2143	470	418	2683	118	2775	2610	1495	3576
1869	2596	1220	3787	2877	2338	2349	384	3430	673	1320	3492	3	2321	2210	2511	3610
1870	2937	1109	3600	3568	2213	2191	460	3158	329	1561	3282	1	2618	2586	3510	3765
1871	2520	2356	2659	3813	2721	2942	617	3653	706	1599	3603	10	2898	3018	3685	3781
1872	1601	2172	3012	3268	3251	3048	185	3605	1264	1922	3261	0	3312	2977	3762	3768
1873	2179	2749	3459	2922	2192	2170	63	3874	1885	1437	3488	4	3122	1371	3719	3299
1874	1928	3492	3746	3237	2485	2614	669	3130	2549	1176	3565	0	953	1306	3302	3811
1875	463	3427	3125	2930	2276	2996	1087	3041	2883	3271	3826	0	1231	1879	3486	3203
1876	165	2228	2887	3100	2742	2906	1209	915	2043	3317	3824	0	162	2624	2797	2941
1877	117	3196	2907	2757	2536	3303	1877	1041	1877	3671	3859	204	132	1096	1925	3819
1878	280	3293	1793	3599	804	2262	1411	871	1967	3819	3673	288	200	1838	1522	3805
1879	872	3468	1982	3354	1447	2518	502	2838	1049	3768	3514	259	78	1952	836	3098
1880	2009	3553	1871	1786	940	2799	25	3516	672	3425	3692	1302	2	946	1219	2505
1881	2852	3833	2132	3139	660	2455	148	3279	343	3324	2591	653	298	2091	1412	2541
1882	1758	3674	1726	1098	294	3544	671	3568	432	3379	2007	2050	919	1144	2119	2293
1883	1760	3518	2007	2474	601	3111	1731	3279	726	3209	1835	858	1645	781	2349	1653
1884	3595	3270	2794	823	792	3192	1385	2162	817	1863	90	1468	913	355	1654	2816
1885	3703	3085	1591	1703	229	3378	1297	1791	1600	1850	2970	1396	786	1402	647	3596
1886	3683	3200	1233	1061	53	3387	711	1733	1582	2304	2497	1196	1635	155	1150	2831
1887	2414	3131	1381	2617	178	3637	2299	2335	3021	1829	3546	1121	740	730	2744	2501
1888	2261	3223	1542	3180	288	3599	1488	2016	3141	2125	2825	1175	619	1223	1999	3395
1889	2224	3010	1723	1892	453	3754	1168	3408	3407	1857	2056	563	195	1916	2484	3648
1890	1309	2934	2328	2091	582	3255	2178	3672	2442	3030	3810	10	942	2512	2695	3294
1891	766	2568	1584	1727	495	2473	1858	3834	2666	3596	3014	13	1253	2156	2404	3475
1892	361	1720	2133	1601	297	3530	2431	3651	2443	3586	3735	1071	1582	1783	1798	3812
1893	1552	2655	2228	1990	15	3459	2854	3325	2775	3416	3152	1794	1444	920	3121	3394
1894	2494	2314	1230	1593	35	2998	3202	3617	2327	3561	3665	2173	3068	2228	931	3317
1895	3508	2645	1989	837	13	3801	3595	2276	1918	2853	3611	2144	3657	1746	938	2231
1896	3300	2602	1368	914	292	3486	1717	1171	1381	2228	3580	2573	3367	987	95	2721
1897	1253	2301	127	1948	154	3348	2546	1575	1283	1557	3430	3160	3111	88	68	2328
1898	1641	2072	754	1849	180	2817	2012	2238	505	2744	3820	3405	2759	489	16	1858
1899	1624	1885	476	3079	390	3008	1787	818	1278	3035	3816	3550	3368	1186	197	1561
1900	2409	2254	339	3351	2639	3207	1708	1230	1416	3712	3546	3287	2153	1147	999	1598
1901	2195	2606	154	3689	2752	3478	2378	2151	2780	3660	2872	2283	2082	2244	2004	1246
1902	2381	2461	240	3575	3705	3781	2756	2506	1683	3827	2965	2847	2767	2666	359	1494
1903	1500	1657	370	3366	3765	3171	3100	3252	2404	3742	2830	3600	3087	2531	602	1899
1904	1327	2824	962	1321	3649	3573	2132	3368	2291	3575	3731	3030	1936	2945	58	1751
1905	2142	3205	1283	751	3297	3454	2532	3449	2449	3692	2204	1434	992	1668	2	1343
1906	395	3062	998	1685	3542	3387	2217	2997	3311	3862	1556	1197	1395	1883	24	1965
1907	955	3631	120	393	3522	3749	2988	3011	3093	3744	2314	1243	3187	592	11	1765
1908	1262	3771	17	1757	3433	3819	3179	3179	2942	3396	2742	1903	3680	1702	9	2482
1909	1043	3359	2	1472	3527	2940	2839	3130	2877	3625	2064	2791	3849	687	111	2134
1910	2474	3745	90	973	3156	1056	2685	3115	3546	3193	1396	3225	3404	26	0	2611
1911	3141	3540	247	673	2556	1740	3261	3352	3724	3222	2651	3792	3288	255	163	2095
1912	3609	3349	10	1999	2716	2979	3106	2548	3622	3593	1725	2033	3565	283	1741	1427
1913	3673	3380	43	1545	2995	2531	2893	3124	3267	3653	3402	1950	3281	25	787	1139
1914	3505	3322	0	1531	2994	2762	2045	3836	2781	3177	3567	2035	3541	1	26	1729
1915	2462	2253	0	2817	2904	3641	2699	3574	3343	3724	3838	2263	3517	0	399	2561
1916	3140	3216	0	1588	3067	2749	3338	3767	3488	3849	3803	3141	3535	0	1278	3108
1917	2513	3702	132	1246	3027	3036	3588	3224	2615	3109	3265	3309	2480	0	565	3255
1918	3466	2702	144	1924	3422	3523	3795	2169	2453	3311	3136	3824	931	25	1469	2254
1919	3804	2248	0	23	3251	3717	3195	1183	1840	2347	3805	3866	858	114	1680	2314
1920	2814	2658	349	101	1613	3875	3381	3025	2093	3597	3746	3858	1100	3	1779	3688
1921	2731	1320	590	156	2536	3849	2295	2306	1461	3861	3671	3720	1896	850	957	3694
1922	2573	1380	256	437	2156	3354	2191	1944	1611	3773	3870	2943	1544	404	31	3373
1923	3699	1835	683	477	3536	3092	1345	995	2622	2729	3439	3465	996	201	18	3508
1924	3771	891	644	526	3391	3377	1596	865	2430	2873	2295	3820	583	105	63	3627
1925	3565	464	712	1245	3508	3506	1368	789	3371	2308	1399	3407	1333	15	0	3664
1926	3192	1743	508	1548	3219	3873	584	933	3453	1843	928	2466	2385	63	12	2364
1927	3244	1863	303	2309	3012	3747	1351	242	3199	1662	1106	2839	3345	41	0	2714
1928	2849	1582	14	1446	3164	3876	808	2839	2326	1868	1695	2672	3137	40	0	3079
1929	3697	1917	56	1702	2478	3625	1822	2102	2251	2737	2002	2426	3043	983	0	1416
1930	3417	2002	12	2616	2538	3565	2775	1432	3208	3422	2030	3556	3583	692	0	2395
1931	3421	3020	13	3535	3032	3754	3599	3352	3574	2762	1709	3747	3621	1714	38	2949
1932	3009	3875	0	2560	1812	2402	3397	3850	3860	3444	297	3244	3624	550	0	2888
1933	2867	3849	0	3557	2993	2319	3818	3463	3541	3017	561	3121	3418	1463	0	2597
1934	3002	2776	0	3462	3086	2848	2768	3434	3697	3028	928	3405	3481	402	47	1969
1935	3620	2417	0	3538	2141	3131	3322	2443	3528	3614	754	2992	3490	728	133	320
1936	3415	3757	0	3121	2102	3571	3122	2832	3174	3805	548	1894	3618	1569	8	24
1937	3497	2966	419	3459	1556	3463	3518	3215	3136	3490	600	3280	3748	2228	118	465
1938	3605	3046	509	2984	2412	3681	3857	3076	3848	3255	419	3399	3619	1498	101	1648
1939	3224	3167	256	3392	2340	3444	3528	3621	3772	3004	1990	3592	3863	1073	0	497
1940	2994	1591	222	3113	2183	3458	3697	3599	3592	3750	2882	3255	3821	1552	20	1041
1941	3319	1043	876	3669	2298	3373	3681	3136	2684	3678	2753	3787	3835	1936	34	571
1942	3388	895	1274	3745	2576	3660	3737	2403	2661	3727	1729	3339	3796	1930	48	1683
1943	2816	591	1113	3596	2527	3635	3573	2909	3504	3365	2988	3507	3855	903	40	2459
1944	3520	999	489	3827	2973	3592	3439	2956	3490	3559	2581	3743	3795	956	24	1507
1945	3681	750	1780	3787	3327	3688	2362	3556	3293	3312	2464	3513	3286	405	46	1945
1946	3755	610	1458	3444	2939	3857	3064	3547	3538	3264	3114	3302	2985	1885	22	2358
1947	3578	1132	837	3754	3412	3802	2783	3839	3315	3129	2680	3569	2901	2382	0	2809
1948	3103	1328	665	3257	3438	3129	2148	3788	3443	3119	2850	3056	2086	2419	61	1470
1949	2775	2873	1273	3429	3230	3308	878	3785	3176	3798	3462	2119	3192	2350	34	3713
1950	3239	3574	1690	3297	3251	2930	2033	3876	3672	3391	3735	2917	2563	1909	0	2593
1951	3236	3451	2024	3552	1845	2928	3319	3876	3609	3657	3126	3507	2565	2967	6	997
1952	3220	3719	1890	2099	2470	2739	3498	3858	3024	3876	2990	3601	2142	3416	0	2534
1953	1519	2855	1321	2005	1740	1998	3785	3138	3747	3519	3339	3751	2662	1917	96	2668
1954	2168	2506	569	418	2494	3029	2984	3440	3587	3806	3622	3306	2340	1046	106	2149
1955	479	3664	2073	485	1488	2052	2810	3288	3567	3424	3344	2766	1267	1942	97	667
1956	148	3575	1270	25	2298	1163	2659	3816	3805	3138	3497	2817	835	3017	106	2812
1957	546	1623	491	394	1921	2042	3334	3683	3865	2734	3193	1774	288	2818	696	1342
1958	311	808	1561	110	1709	2399	2930	3612	3828	3606	3692	2860	294	2090	221	2138
1959	11	317	1472	18	1965	3357	1346	3485	3788	3711	3786	3320	171	1698	256	1655
1960	249	278	1104	319	2907	3458	947	3042	3750	3533	3248	2718	351	2278	125	2440
1961	699	378	349	345	2585	1653	26	3396	3445	3847	2683	2096	482	1889	260	1682
1962	1611	563	698	543	1753	1975	3	1810	3327	3873	1736	2405	1286	2065	140	1462
1963	3108	1095	34	1358	1169	2638	681	1961	3693	3431	1260	2650	1764	1549	362	666
1964	2303	291	230	1379	1570	2520	915	2106	3705	3399	743	1924	2292	1492	25	548
1965	2419	448	0	2455	1442	3084	1705	2544	3841	2603	2162	2521	1412	1408	10	1444
1966	1414	95	56	2230	1608	3503	1889	2167	3228	2539	2227	2720	650	1182	20	928
1967	1088	237	149	1406	1185	3610	2832	2824	3580	3189	2864	2858	1101	1592	28	584
1968	630	203	11	2187	467	3261	3354	3131	3164	3394	2365	2256	1296	292	2	1627
1969	1205	607	44	2630	1398	3764	3871	3186	3647	3005	2471	1091	2206	474	110	2162
1970	1309	166	0	2054	1085	3009	3876	3358	2327	2399	1921	837	2235	183	21	2836
1971	1110	98	0	2510	1000	3029	3666	3743	3264	2196	1765	554	2435	372	0	3149
1972	987	326	0	517	967	3675	3333	3803	3332	2618	1201	1308	2601	1545	81	2749
1973	399	481	0	993	834	3153	3734	2955	2210	3004	1434	736	3323	2035	0	3018
1974	261	639	0	1986	899	3620	3466	3483	3674	3288	2670	988	3487	2395	157	1260
1975	291	271	0	2378	1018	2915	2910	3747	3675	1921	3093	1481	3582	2351	15	729
1976	419	387	0	3093	1344	2693	3619	3741	3649	3795	2544	1002	2952	3343	0	502
1977	245	534	0	3266	634	3131	3763	3745	2640	3640	2137	944	2907	2258	40	406
1978	38	756	6	3575	595	3158	3862	3107	3613	3807	962	1127	2505	1319	75	844
1979	1097	969	0	3297	632	3510	3644	3497	3796	3769	714	2169	1924	1820	0	18
1980	2047	673	65	3233	312	3593	3644	2982	3589	3453	939	2182	1711	2155	0	626
1981	3291	25	50	2789	25	3611	3501	3393	3777	3469	1297	2930	3442	1520	19	166
1982	3384	0	74	3469	566	3112	3347	1940	3831	3547	1182	3240	3263	1390	2	387
1983	3505	0	3	2641	316	3006	3374	3659	3468	3541	2479	2903	3281	2279	24	982
1984	3527	0	102	3311	110	3686	3277	3088	3488	3755	1909	2290	2858	3038	238	995
1985	3669	0	0	3693	2	2793	2948	3147	2670	3094	1617	3409	2675	3540	0	1096
1986	3829	0	632	3676	845	1688	3428	3166	3353	3133	2067	3410	3045	3748	72	297
1987	3586	27	545	3817	1631	730	3598	3001	3518	2880	2776	3506	2115	3019	130	112
1988	3138	115	105	3747	2489	1835	3402	1957	3801	3656	2597	2687	569	2246	229	243
1989	3726	18	186	3214	2933	1427	3548	1323	3271	3483	3285	3472	1848	3472	0	563
1990	3499	0	6	3617	3305	1352	3808	1001	2430	3817	2971	3827	2997	3425	11	0
1991	3334	6	58	3620	3709	1519	3525	1004	3595	3585	2893	3802	3431	3724	13	0
1992	2963	41	163	3482	3527	2004	3724	737	3695	3539	1923	3594	2650	3465	1	35
1993	3082	124	0	3619	3694	2183	3806	574	3568	3330	2066	3320	3588	3722	0	156
1994	3303	49	0	3443	3677	3336	3731	1731	3855	3284	2678	3290	3312	3082	0	318
1995	3343	173	0	3357	3388	1466	3840	2079	3411	3527	975	3602	3145	3118	0	66
1996	3472	14	0	3490	3208	3194	3827	3045	3334	3078	1987	3357	2225	2874	0	106
1997	3595	256	1	3682	3772	3726	3586	2884	3560	3212	1532	3788	1298	3211	0	13
[truncated: 78,003 more rows]

## Sheet: Fig S10. c (AD2)
	Sox2								Sox2-DNA
Frame	20mM	60mM	80mM	120mM	180mM	300mM	400mM	500mM	20mM	60mM	80mM	120mM	180mM	300mM	400mM	500mM
0	826	3475	2939	2945	52	0	3790	108	0	2328	3262	3268	0	65	1184	0
1	960	3856	3107	3778	181	0	3642	582	0	3807	3516	3811	0	0	471	0
2	880	3158	3245	3770	293	0	3706	419	0	3303	3706	3874	0	0	202	0
3	279	3085	2400	3590	49	0	3325	711	0	3143	3624	3866	0	96	0	0
4	439	3063	1622	3098	1737	0	3495	4	0	3757	3847	3311	0	290	33	0
5	158	3084	1038	3281	2642	0	3236	145	0	3247	3714	3107	0	894	262	0
6	504	3127	2215	3271	3041	7	3482	283	0	2779	3431	1555	0	387	293	0
7	816	3245	661	3728	3420	0	3735	577	0	3248	1880	1930	0	565	112	0
8	825	3770	1107	3404	3522	0	3876	3020	0	3680	1009	2193	0	3	804	0
9	958	3816	808	3638	3681	66	3746	2154	0	3825	1195	1329	0	26	53	0
10	1323	3683	20	3617	3747	7	3845	2533	28	3868	2171	1865	0	0	152	0
11	2659	3487	15	3798	3593	3	3792	1825	0	3605	1074	3017	0	0	422	0
12	1495	2522	178	3606	2760	0	3557	1138	0	3123	48	432	0	0	251	0
13	1533	2839	449	3624	3188	0	3537	870	9	3378	490	804	0	0	159	0
14	304	3301	46	3356	2795	39	3669	980	337	3716	702	2809	0	0	67	0
15	244	3876	0	3204	2841	45	3871	1576	159	3645	1027	2324	0	0	123	0
16	1038	3754	12	3813	2669	18	3876	186	31	3813	380	1301	17	8	333	0
17	1264	3795	6	3430	3271	0	3839	424	0	3861	45	335	33	1	421	0
18	1135	3536	82	2920	2938	4	3828	33	74	3815	1042	883	96	0	300	0
19	1385	2638	523	2601	2838	0	3854	167	0	3436	414	1407	0	0	233	0
20	1570	3228	759	2288	1506	0	3716	916	184	3525	3	777	61	5	16	0
21	2409	3512	608	2949	2377	56	3646	767	91	2091	13	1017	174	0	165	0
22	3340	3348	678	3794	406	41	3519	269	0	1632	0	965	0	9	547	0
23	3302	3689	271	3351	463	95	3699	221	39	2192	0	2081	0	0	416	0
24	2323	3584	207	3405	2570	0	3132	202	0	3644	76	1926	0	0	152	0
25	2603	3002	390	3546	584	0	3197	363	273	2849	1223	2396	0	62	138	0
26	2500	2840	824	3757	2350	0	2456	767	0	1946	905	3042	0	312	337	0
27	3224	3832	1911	3244	3075	0	1409	123	0	98	1904	2549	0	174	239	0
28	3610	3840	2050	3091	3548	0	1265	76	0	342	1868	2254	0	64	47	0
29	3026	3876	2438	3737	3644	0	2446	282	0	825	194	3367	34	26	177	0
30	3028	3875	2276	3803	3864	0	2471	0	0	211	2	3309	20	0	478	0
31	3507	3758	1920	3786	3763	0	659	93	0	0	67	3183	0	0	1	0
32	2288	3817	2055	3699	3170	0	1135	1	0	0	4	3162	463	0	123	0
33	2117	3865	1925	3652	3234	0	1502	126	0	0	0	2284	138	0	36	0
34	2542	3776	3420	3835	3151	0	536	49	0	169	24	2228	1102	107	1081	0
35	3456	3644	3177	3806	3756	0	1399	294	0	33	215	2818	849	23	1547	0
36	2723	3826	3274	3798	3455	0	1642	450	0	47	210	2508	284	0	1253	0
37	2603	3367	2965	3763	2509	0	2066	49	0	9	147	2110	60	3	2221	0
38	2877	3719	3488	3854	2918	0	2373	142	0	3	156	722	852	462	2001	0
39	3138	3823	2852	3597	3701	0	2071	476	0	605	0	114	200	239	1319	0
40	3392	3393	2412	3669	3288	0	2763	189	0	1175	50	27	417	706	642	0
41	3210	3153	2402	3809	2871	2	3144	96	0	473	0	749	642	1330	1102	0
42	3545	3550	2957	2786	3231	467	3698	71	0	490	165	319	328	1280	771	0
43	2923	3600	3120	3471	3787	1014	3492	1268	0	111	0	1017	1973	682	2403	10
44	2234	3294	3536	3632	3849	1173	3644	415	0	333	18	2293	999	1016	2367	0
45	1830	3213	3523	3473	3117	2479	3751	185	0	769	76	3219	2038	1156	1788	0
46	2509	3633	3570	3789	3046	1772	3507	0	0	427	6	2797	1721	1801	1600	0
47	1109	3799	3545	3792	3388	1279	3442	137	78	262	101	2061	1347	1379	1752	0
48	161	3846	2877	3728	3291	2417	3479	59	831	1022	0	1917	2579	2224	789	38
49	1223	3871	2825	3856	3134	1468	3832	0	754	343	0	1327	3394	1738	1338	270
50	870	3304	2933	3869	3713	688	3818	0	865	0	0	1764	2955	1872	1285	191
51	664	3461	2616	3794	3796	1640	3823	0	750	0	0	2864	3829	453	1470	202
52	683	3864	3097	3419	3756	1346	3423	0	297	0	0	2202	3743	332	1057	1071
53	809	3484	3387	2997	2992	1123	3458	0	142	0	0	1792	3665	586	1378	0
54	1468	3790	3285	3852	3837	215	3572	0	9	0	0	1016	3734	21	656	571
55	3164	3770	3738	3707	3836	217	2192	0	10	0	51	1415	3101	543	1250	0
56	2284	3580	3653	3854	3873	0	774	0	0	0	0	1875	2993	261	1787	0
57	2307	3685	3490	3712	3749	13	1128	0	96	0	0	3134	3641	265	2482	0
58	2612	3561	3838	3836	3723	0	54	0	49	0	0	3301	3873	770	2383	0
59	2509	3148	3705	3852	2959	19	33	0	325	0	0	3732	3767	478	2223	0
60	2575	3480	2939	3689	2228	0	0	0	1361	0	0	3730	3503	1296	3325	0
61	3041	3475	3302	3464	793	0	0	0	1793	0	0	3709	2685	744	3477	0
62	2062	3352	3167	3492	2376	0	0	0	1554	0	0	3860	2809	1075	3815	0
63	3159	3371	3264	3638	2826	0	0	0	2103	0	0	3731	2494	1799	3428	13
64	3306	3598	2396	3587	1971	245	0	0	2883	0	0	3459	2416	2201	2668	0
65	3399	3472	2276	3325	2850	0	55	0	2350	0	0	3785	2282	2049	2713	0
66	3541	3587	3569	3163	3265	0	802	0	2864	0	0	3776	1908	2720	2739	175
67	3616	3308	3002	3509	3855	0	608	0	2397	0	0	3624	2265	2708	2378	196
68	3484	3184	2718	3441	3639	0	1402	205	2860	0	0	3595	2435	2274	2931	638
69	3255	3135	3576	2425	3743	0	2626	8	2085	0	5	3807	2654	1143	2723	34
70	3086	3349	2735	3262	3586	0	2977	0	1928	0	0	2952	2266	948	2566	0
71	2774	3795	3071	3799	3843	0	2929	7	1660	0	0	3146	2807	521	2962	35
72	3439	3732	3312	3706	3796	0	2944	193	3690	0	0	3572	2482	1117	3157	0
73	3302	3873	1716	3281	3610	0	2658	0	3427	42	132	3654	1600	2279	3781	50
74	2592	3814	1269	3489	3110	0	3791	158	3102	458	752	2427	1036	657	2553	408
75	3101	3525	2353	3378	3017	0	3616	158	2941	302	2142	1439	1167	2	3539	337
76	3666	3598	1274	3704	3620	0	2981	0	3762	44	2291	1770	362	0	3183	726
77	3380	3863	1687	3876	3812	0	3614	0	3852	192	864	2592	65	0	3065	543
78	3593	3865	1537	3307	3398	0	3610	6	3803	0	1489	1905	234	0	3425	1943
79	3574	3696	3506	3876	1667	0	3545	0	3542	0	1162	2622	111	88	2665	731
80	3790	3576	3185	3827	2296	0	3526	40	3510	0	2130	2626	0	5	1467	1488
81	3864	3589	3307	3785	2195	0	3504	0	3347	0	2367	2596	0	630	1434	1942
82	3761	3330	2505	3806	1507	12	2506	0	3615	0	2735	3516	0	1562	2137	2236
83	3862	3645	2220	3800	2326	44	1650	6	3590	0	2616	2769	0	1518	1751	1613
84	3778	3786	1864	3782	2441	1585	2039	164	3876	1	1399	1763	15	2412	1733	1734
85	3853	3757	2121	3522	1934	633	573	709	3828	12	1662	967	0	1071	1872	669
86	2946	3844	3349	3369	1239	774	44	0	3717	442	1460	663	0	708	2984	1258
87	3692	3789	3417	2674	1075	554	37	1	3496	46	2224	312	32	166	3062	1181
88	3866	3614	3862	2554	228	1266	650	0	3785	1	2342	0	344	18	3294	362
89	3572	3709	3606	2670	322	2094	2093	25	3741	85	2363	0	0	170	2197	302
90	2879	3609	3853	2218	307	2159	3537	179	3818	0	1018	264	0	542	1112	291
91	3384	3588	3691	3645	43	1819	3757	121	3847	0	1782	1606	0	672	1059	343
92	3659	3634	3421	3846	459	1587	3154	99	3547	0	2869	2026	0	380	1206	228
93	3833	3765	3623	3782	686	142	3173	164	3651	293	2665	2238	0	0	1195	427
94	3772	3526	3863	2781	1447	85	3329	193	3851	38	2562	696	114	9	601	834
95	3817	3400	3599	1791	2718	177	3113	495	3858	96	3250	1339	54	0	535	134
96	3716	3525	2855	3042	3180	1441	2756	118	3876	911	3231	1452	38	0	2319	36
97	3301	3365	2212	3342	2531	2001	3207	19	3853	1032	802	724	33	0	904	348
98	2814	2937	2544	3876	2782	2925	3542	0	3436	619	1111	870	302	0	949	706
99	1724	3600	2837	3876	3151	2149	3719	0	3336	134	964	618	1313	0	1511	1445
100	2565	3842	3780	2651	3269	1888	3772	0	3394	853	608	539	99	0	1359	1362
101	1172	3876	3503	2709	2735	1375	3408	60	3654	1211	59	598	2	0	848	260
102	303	3799	3186	3068	3147	908	3549	46	3777	1304	159	55	71	0	1166	385
103	1003	3634	2862	2619	3519	351	3265	10	3718	1200	1977	21	101	0	1145	0
104	1455	3574	3090	2761	3084	85	2747	291	3222	1240	1084	708	56	0	1562	76
105	1625	3761	3333	3607	3142	296	2906	339	2563	944	1464	843	94	0	763	80
106	3516	3858	3487	3737	3043	354	3002	603	2371	1101	897	549	586	0	910	0
107	3460	3764	3131	3723	3320	449	3295	413	2650	383	2239	952	681	183	1955	0
108	3586	3629	3151	3552	3255	2075	3677	1137	3459	273	2054	358	658	938	952	0
109	3842	3617	2598	2889	3200	2417	3417	1883	3368	7	2758	37	964	434	451	0
110	3808	3593	2707	3136	3331	2457	3676	1528	2694	153	1560	243	84	608	2	0
111	3857	3802	2565	3408	3583	1479	3505	2095	2756	0	0	673	38	1142	141	0
112	3825	3867	2687	1825	2746	3385	3564	700	1372	0	0	1297	5	1785	147	8
113	3850	3795	2924	1689	2546	3427	3485	42	2067	0	0	1788	21	631	59	18
114	3853	3540	3157	1099	2086	2859	3710	804	2588	11	0	1068	1	717	0	1
115	3764	3874	3224	2019	2213	2596	3764	197	2290	7	1	702	688	668	0	0
116	3777	3823	1575	3157	1775	3685	3813	298	1668	0	0	710	1136	68	0	0
117	3701	3874	340	2346	1180	3440	3867	0	2122	0	0	514	1613	406	0	0
118	3731	3876	734	2735	792	3386	3762	104	2104	0	0	597	294	1340	0	8
119	3851	3876	978	1754	1176	3714	3827	270	3119	0	0	3080	166	1092	0	292
120	3816	3845	1567	1876	1226	3636	2835	331	3703	2	0	2032	1348	309	0	136
121	3858	3861	1848	1120	3111	3856	3258	8	3689	27	0	1646	659	120	0	769
122	3701	3876	2835	1602	3684	3309	3758	0	3726	100	0	2793	679	83	0	110
123	3783	3838	1737	3230	3861	3597	3797	11	3180	53	0	2309	2178	1090	0	119
124	3876	3841	2167	2259	3654	3786	3863	65	2221	0	0	2537	778	419	5	221
125	3780	3702	1743	2527	3149	3739	3555	23	2518	0	0	2329	725	131	0	1
126	3822	3779	2142	1979	2852	2629	3872	412	2420	0	75	2915	2207	17	0	191
127	3763	3516	2176	1964	1302	2945	3618	275	1842	0	5	3641	851	13	0	225
128	3831	3764	2103	1445	2777	3595	3732	26	1686	0	0	3845	1685	60	11	1177
129	3835	3842	1848	420	2150	3184	3876	685	1775	0	0	3376	344	0	194	590
130	3726	3569	1733	616	1414	3498	3876	545	725	17	0	3875	793	0	0	1650
131	3651	3248	2718	253	1353	3678	3875	1076	854	0	7	3796	254	0	7	1665
132	3682	3743	2761	2144	1435	3474	3708	2694	658	0	0	3649	351	0	205	2183
133	3806	3569	3035	3343	2209	3288	3855	1190	1323	0	306	3828	493	84	1	1917
134	3754	3699	3143	3553	1883	2659	3521	1073	930	0	170	3736	857	443	207	954
135	3706	3833	3209	3716	3255	3044	3808	607	1144	0	608	2565	1705	1070	0	688
136	3792	3025	3017	3843	3135	1759	3826	928	1758	0	497	2613	1528	1894	229	175
137	3652	3345	2548	3834	2431	2599	3604	899	2725	0	67	3548	1581	3024	930	75
138	3681	2310	3413	3835	1943	1420	3836	930	1370	0	105	3239	1952	1941	65	60
139	3849	2335	3403	3839	1462	790	3148	1572	923	106	628	3580	2066	730	741	37
140	3256	546	2818	3761	1770	2961	3448	1977	551	0	860	3594	765	1000	705	0
141	3272	1631	3198	3555	571	1734	3644	2862	20	0	314	3583	819	1361	205	0
142	3364	2584	3102	3457	510	1822	3809	2275	129	0	314	2562	52	1682	1668	17
143	3337	3084	2651	3737	359	1500	2519	1883	136	0	208	2197	617	2223	2017	67
144	3406	3112	2791	3723	862	2838	1934	1699	0	0	177	2201	446	905	2929	0
145	3152	3203	2167	3430	288	2751	1866	1812	0	0	0	2748	946	151	2973	0
146	3160	2731	3407	3522	0	1866	798	867	0	0	0	2298	2495	31	2969	0
147	3167	2550	2446	3713	0	717	0	1626	3	0	0	1514	2026	15	1590	42
148	3131	3105	2861	3458	0	2172	194	545	3	0	22	1087	1710	0	1322	82
149	3085	2879	2645	3865	0	2728	349	880	0	0	36	1420	3144	8	1570	416
150	2951	3116	3149	3306	0	3341	635	1480	40	0	600	1317	3318	0	1512	245
151	3435	2295	2631	3830	241	3222	407	1940	0	0	373	693	2612	0	892	23
152	3092	2692	2858	3740	70	3534	94	1411	0	0	1359	1178	1994	0	484	47
153	3534	3413	2858	3836	115	3740	0	1242	126	0	738	2553	2189	29	171	335
154	3803	3609	3593	3717	64	3361	427	2088	24	0	411	2652	1871	33	12	26
155	3706	3306	3644	3341	284	3519	256	2623	205	0	955	1863	3112	511	0	94
156	3709	2400	3630	3236	752	3408	150	1587	94	0	933	1535	2817	406	14	58
157	3382	2243	3090	3235	970	3124	89	1411	0	0	2889	1501	2772	540	0	25
158	3487	1836	2781	2939	419	3500	346	1126	38	0	3528	2649	2913	612	343	26
159	3293	1342	3275	3240	289	3831	1006	602	1	0	3484	2956	2464	1921	411	185
160	2899	1134	3549	3688	621	3770	1875	2755	0	0	2794	3420	2413	840	120	29
161	3211	1659	3308	3346	972	3842	442	734	0	0	2198	3153	2755	891	333	0
162	3133	1553	2992	3615	1775	3750	1967	1195	0	0	1083	2953	2649	599	34	15
163	3561	1810	3214	3579	2443	3536	3180	658	0	0	1002	2542	3052	125	71	64
164	3294	3412	1939	2704	2890	3718	3084	529	0	0	213	2548	3161	166	25	0
165	3418	3769	3381	3699	2622	3050	1859	953	0	0	1721	3377	1663	89	144	0
166	3682	3667	3497	3583	1309	2453	2347	1895	0	0	1289	2682	1815	185	924	0
167	3623	3771	2974	3748	1468	2327	3414	1785	0	0	1684	1629	2827	5	664	0
168	3635	3547	3591	3579	1585	3210	3551	2510	0	0	2507	1951	2692	0	238	0
169	3761	3681	1406	3675	1817	3573	3233	2863	0	0	2869	2540	1897	29	629	0
170	3538	3248	2703	3377	1011	2196	3312	2930	0	0	1058	2263	2189	26	1227	0
171	3742	2845	2175	3573	32	3269	3807	660	0	0	293	3687	2140	101	714	0
172	3540	3420	1201	3320	364	3311	3231	1293	0	0	38	3630	2924	2	15	254
173	3710	3581	2127	3811	61	2384	1448	966	0	0	0	3235	3604	0	165	59
174	2687	3818	2130	3567	8	3707	2125	184	0	0	254	2087	3012	0	586	0
175	2710	3689	122	3732	48	2796	1559	343	0	0	190	1473	3047	59	234	189
176	1365	3266	14	3730	777	3102	1291	987	0	0	90	1925	2450	138	509	169
177	1188	3050	41	2974	458	3579	3140	1841	0	0	41	1892	1774	121	267	175
178	1979	3350	1059	3645	68	3853	2261	486	0	0	85	1772	416	105	186	0
179	3382	3235	1145	3656	471	3852	2646	183	0	0	483	1802	326	13	250	19
180	2329	3709	1142	2765	1532	3874	2415	238	0	0	172	3076	1579	280	531	86
181	2815	3727	2107	3169	1444	3735	2555	356	0	0	196	3516	1275	303	1650	67
182	1949	3552	3186	3218	1249	3632	3055	153	0	0	205	3769	2073	397	2323	0
183	3125	3365	3608	3134	2930	3563	3119	598	0	0	342	3446	2940	1819	2400	245
184	824	3832	3394	3332	2159	3553	1338	406	0	0	1775	3688	2559	908	2854	941
185	397	3541	3090	3254	2349	3513	379	311	0	0	1527	3557	2602	2593	2581	1490
186	0	3563	1727	2984	3225	3625	1147	298	0	0	1492	3805	3039	983	2752	2624
187	0	3453	1970	2119	3318	3834	644	936	0	0	1075	3139	2918	1759	3202	2002
188	209	3513	1903	3266	3057	3506	1670	2848	0	0	168	3409	3093	516	2358	1684
189	0	3605	1871	3394	3263	3859	2293	3122	0	0	0	2779	2285	394	2867	1330
190	114	3171	1960	3154	3519	3540	3110	2163	0	0	3	2693	2395	347	2568	870
191	653	3689	3197	2978	3656	3460	3524	248	0	0	81	2643	2125	83	2315	307
192	697	3592	3726	3667	3734	3574	3254	1270	0	0	0	1136	2070	4	2390	335
193	3443	3367	3388	3777	3860	3519	3833	1327	0	0	16	142	2230	0	2563	477
194	3876	3571	2951	3623	3863	3603	3658	1508	0	0	0	3	2392	67	2743	524
195	3855	2685	3555	3720	3227	3637	3559	1180	0	0	345	0	2595	54	3367	52
196	3603	3552	3544	3765	3117	3359	2801	538	0	0	667	516	2331	125	3189	736
197	3593	3771	3242	3344	1724	2395	2548	51	0	0	582	314	2495	11	3675	251
198	3380	3750	3407	3313	1866	2001	3201	15	0	0	725	503	1471	82	3198	512
199	3466	3452	3619	3337	360	1534	3415	0	0	0	1728	1128	1162	335	3724	413
200	3529	3776	3704	3558	1744	1330	3510	53	0	0	1336	605	1280	320	3737	637
201	3478	3850	3534	3830	805	2102	3553	471	0	0	1066	767	1095	309	3794	456
202	3669	3778	3874	3699	1656	1768	3498	413	0	0	1161	913	743	189	2441	319
203	2934	3438	3861	2783	2147	2087	3751	17	0	0	773	1915	871	617	3035	302
204	3217	3869	3795	2873	1063	2101	3753	196	0	0	1870	2104	1830	542	3061	279
205	2962	3500	3856	3695	754	1596	3774	586	0	0	2354	2077	1274	849	3095	410
206	3341	2992	3653	3682	380	2142	3731	1155	0	0	2063	1830	2019	747	2198	1623
207	3277	2356	3449	3615	1243	1404	3317	3019	0	0	3024	1415	1995	845	2791	1206
208	2277	2875	3682	3679	276	68	3051	2621	33	0	1530	162	1289	2563	3483	2251
209	2444	3291	3824	3854	157	36	3541	2930	0	0	2598	87	431	2478	2937	572
210	3395	2738	3486	3737	225	0	3271	2697	0	0	2543	205	668	945	3207	493
211	3627	2941	3275	3559	355	762	2881	2756	0	0	2725	296	1147	1951	3783	321
212	3402	2304	2945	3604	1325	1128	3328	3704	0	0	2778	353	2196	1792	3254	945
213	3694	1157	3271	3827	168	2115	3612	2831	281	0	3387	0	2701	1882	3741	562
214	3776	1763	3326	3486	322	1046	3870	2096	808	0	2647	0	2346	2934	3799	124
215	3486	811	3140	2818	465	2921	3338	333	162	0	2101	0	3183	2142	3721	364
216	3848	2174	3166	3245	948	3080	2650	52	92	0	2194	24	2867	677	3460	389
217	3610	2268	2809	3379	572	3161	2474	1225	0	11	1968	691	3065	1249	3787	1444
218	3242	2877	3816	3070	508	2671	3538	161	0	192	1046	71	2133	1146	3503	1802
219	3820	3574	3788	2773	3	1798	2934	0	2	566	1339	1566	629	758	3390	1718
220	3818	3685	3526	3077	18	517	2762	0	199	161	1008	346	1021	295	3734	1564
221	3857	3670	3499	2544	236	448	2081	0	1518	434	1433	301	2513	481	3849	220
222	3737	3147	3477	2373	0	1387	2980	1557	2072	19	1565	496	3057	849	3660	476
223	3809	3714	3709	1967	0	648	2599	983	1776	116	1306	105	1708	804	3274	1355
224	2852	3719	3707	878	24	1163	3043	208	2421	55	1313	382	1013	732	3817	1696
225	3651	3452	3322	2212	0	1095	3744	0	2318	169	1794	493	611	604	3850	1160
226	3351	3513	2679	2264	0	436	3734	263	2055	329	2093	381	942	82	3782	2778
227	2963	3758	2165	1841	0	715	3569	19	1975	203	2718	4	1072	108	3871	1904
228	2982	3528	3452	3139	0	172	3452	285	1378	67	2258	157	921	108	3756	2518
229	3176	3703	3820	2947	0	442	2134	648	963	2	2487	186	709	46	3783	2511
230	2565	3656	3739	2649	0	86	3248	778	1309	3	3797	0	287	123	3772	2683
231	2927	3823	3832	2872	697	138	2574	1911	326	52	2361	0	659	222	3876	1832
232	3308	3734	3855	2721	366	15	3266	1170	250	9	1647	22	132	832	3838	1031
233	3204	3853	3298	2920	60	9	3028	1457	239	149	3036	0	267	147	3800	1583
234	3181	3647	3477	3353	23	886	2790	1002	724	34	3174	0	650	370	3851	2446
235	3470	3598	2529	3300	67	130	2751	978	134	391	2755	0	10	399	3827	3139
236	1839	3824	3616	3392	144	877	3136	1113	298	1297	2580	0	234	570	3647	3669
237	2458	3725	3822	3578	701	979	3876	1323	522	110	1993	0	399	29	3542	3664
238	3587	3766	3783	3094	648	819	3681	1451	367	147	3674	0	99	2	3480	3861
239	3692	3673	3562	3554	432	1416	3849	1848	154	83	3220	0	114	15	2860	3507
240	2662	3295	2556	3734	514	1598	3530	2159	113	950	3697	0	0	507	3116	3620
241	2561	3471	3368	3369	1032	552	3867	2855	692	986	2677	0	0	175	2884	3697
242	3337	3255	3056	3249	1013	1188	3849	3724	1057	2256	3764	0	0	909	3244	3483
243	3084	3789	3807	3301	411	1575	3868	3169	1608	2197	3853	0	217	629	1889	3362
244	3190	3762	3000	3218	466	505	3771	3716	1499	2683	3732	0	1011	845	2467	3717
245	3071	3626	2400	3428	1294	1311	3818	2971	2703	2257	3856	0	2934	3	2819	3709
246	2651	3817	3451	3453	196	1668	3567	2415	1488	2934	3630	0	2397	37	2687	3688
247	1953	3345	3124	3430	58	1663	3585	2801	474	2237	3532	0	2268	0	2446	3467
248	1498	3155	2705	2703	1030	1791	3296	3120	919	1327	3792	0	1438	0	1493	3292
249	3120	3385	2056	2811	982	872	3601	2774	606	1658	3825	0	1687	0	1181	3217
250	2388	3450	3528	3129	908	614	3722	3064	2252	1078	2865	0	2787	0	1716	3535
251	3102	3421	3720	2667	1848	576	3659	2889	1311	1061	3080	8	1752	0	2121	3656
252	2819	3562	3347	2732	998	1695	3230	2732	514	1008	3832	39	923	0	2350	3729
253	2762	3466	2897	3454	1086	175	3675	3008	482	955	3217	14	1000	45	2683	3190
254	3618	3604	3581	3347	955	235	3660	3185	775	358	3448	35	1629	0	3029	3446
255	3564	3224	2665	3336	1742	1653	3485	3605	46	21	3644	0	1288	0	3268	3641
256	3563	3507	1076	2741	1905	838	3486	3211	19	0	3018	16	39	6	3032	3444
257	3592	3081	3294	2315	860	1690	3759	3790	357	55	3732	18	1406	0	3034	3594
258	3687	3464	3337	1705	39	2482	3752	3830	1596	349	3558	127	2165	0	2574	3593
259	3694	3297	3444	2462	0	1387	3876	3864	1531	233	3816	862	858	34	2614	3030
260	3713	3491	3123	2232	4	662	3866	3872	863	83	3714	207	1058	106	2742	3067
261	3716	3532	3221	1780	0	3233	3759	3166	1391	28	3811	659	1163	1087	2541	2602
262	3434	3860	3362	768	0	3083	3719	3016	2885	436	3442	125	1146	152	2234	3625
263	3477	3700	3756	241	0	2821	3826	2728	3092	224	3135	299	1378	280	2739	2597
264	3559	3870	3816	396	0	3414	3543	3575	3226	348	2773	115	1082	521	1689	1802
265	3730	3433	3821	477	0	2520	3428	3296	3364	671	3349	0	1570	1322	1570	1087
266	3592	3571	3741	159	0	3326	3052	3741	2962	424	3487	0	482	862	1230	2362
267	3214	3834	3749	637	0	3735	3674	3869	3472	723	3625	0	106	483	509	2045
268	3544	3865	3419	1525	0	3408	3582	3785	2893	703	3812	0	58	605	847	846
269	3159	3860	3267	1975	0	3690	3568	3806	2817	319	3640	0	255	47	248	250
270	2115	3876	2392	2439	0	3114	3541	3779	2505	211	3676	0	1	66	940	46
271	819	3632	3484	2552	0	3394	3297	3770	3389	0	3441	0	32	0	1169	101
272	1132	3685	2928	2259	0	2428	3381	3863	3641	5	3706	0	495	873	59	611
273	1701	3798	3568	2525	0	2275	2957	3651	3018	1	2858	0	1395	2501	94	2776
274	1344	3864	3425	2701	0	2055	2195	3660	2155	4	3695	0	1544	745	2	2808
275	819	3667	3348	2193	0	1551	1572	3417	1980	20	2650	0	1598	982	0	2024
276	101	3489	3395	2869	0	1806	388	3844	444	1235	3261	0	1283	1321	149	2660
277	407	3705	3647	3005	0	2057	0	3534	16	2141	3400	0	737	1358	739	2426
278	6	3235	3717	3291	0	3040	65	3492	0	786	3483	0	1369	1081	1297	2667
279	239	2899	3028	3724	0	2601	305	3131	59	558	3840	0	0	1085	675	2287
280	1796	3436	2676	3362	0	1951	6	3178	69	309	3870	0	605	501	2493	2611
281	1339	3497	3779	3466	0	2727	0	3436	447	0	3505	0	32	752	292	1933
282	1260	2044	3550	3827	0	1687	303	3581	702	3	3053	0	0	959	188	1262
283	1286	1174	3651	3488	0	2467	762	3742	841	1	3172	0	977	1788	566	714
284	1646	764	3687	2905	0	1436	157	3821	335	0	3528	0	1546	1017	611	1923
285	1150	1255	3749	3033	0	2259	767	3876	31	0	3691	0	893	1625	392	2799
286	185	1630	3490	3582	0	1734	0	3876	49	0	3871	1	1093	3227	1209	2936
287	293	1857	3720	3570	96	2767	0	3426	54	0	3810	0	2187	3368	2711	3636
288	536	3691	3371	3332	561	3221	0	2831	0	0	3810	0	2944	3454	851	3598
289	1484	3030	3694	2686	1169	1603	0	2546	0	0	3832	0	3697	3643	523	3427
290	212	3786	3628	3327	1386	1764	0	788	0	0	3492	0	3848	3539	157	3394
291	425	3869	3059	3440	168	2085	0	1084	0	0	3768	0	3786	3112	34	3596
292	581	3876	2489	3688	1579	1554	0	1108	8	0	2942	0	3055	2779	0	3604
293	829	3466	2935	3179	1672	1629	0	578	252	0	3115	0	2624	2536	0	3874
294	1363	3495	3657	2729	2711	3018	0	1478	709	0	3186	0	2526	2438	0	3635
295	406	3262	3048	2060	1193	2617	0	3051	860	0	2159	1	2581	3170	41	3275
296	611	3567	3571	2634	622	1737	0	2577	2206	0	3741	0	2183	3586	0	3483
297	544	3111	2404	2359	0	3208	0	2998	1894	0	3647	0	3059	3060	91	3851
298	5	3322	2911	595	291	3508	0	3157	869	0	3765	0	2688	2207	0	3732
299	29	3623	3014	790	135	3670	0	3819	618	0	3307	0	2247	2598	1	3732
300	869	3799	3354	1137	257	3698	0	3773	2315	0	1395	0	2204	1798	0	3800
301	2395	3244	3264	231	45	3782	0	3338	3618	0	1336	0	1282	1648	0	3258
302	2996	2394	3631	48	7	3766	0	3638	3743	0	2852	0	865	1866	0	1944
303	3450	3414	3512	14	51	3651	0	3758	3214	48	2726	0	865	3153	0	1807
304	3776	2805	3684	111	0	3527	0	3453	3531	92	3373	0	1007	3458	0	2910
305	3663	2534	3630	0	106	3401	0	3132	3268	1150	2878	0	104	3262	0	1181
306	3413	2539	3526	37	145	3648	0	3235	3815	1080	3541	0	32	3276	97	196
307	3876	2108	3307	90	0	3704	0	3405	3651	511	3422	0	116	2933	91	35
308	3813	1815	3755	373	0	3171	0	3692	3750	7	3059	0	73	3801	78	189
309	3735	1777	2870	124	0	3118	0	3675	3789	0	1798	0	115	3769	89	0
310	3855	1888	3637	4	123	3296	0	2741	3821	174	2313	0	139	3505	0	514
311	3435	2333	3603	0	213	2848	0	2748	3440	142	2175	0	78	3470	123	424
312	3773	2592	3715	0	565	3733	0	2968	3523	3	2468	0	11	3609	0	975
313	3626	2385	3523	29	536	2043	0	2784	3735	2	2414	0	0	3587	0	2792
314	3815	1120	3384	0	1057	2028	0	2847	2730	146	1859	0	0	3731	0	3118
315	3746	1079	2916	0	937	2689	0	2746	3624	164	1372	0	222	3211	0	1579
316	3808	1018	3391	0	685	3723	0	3122	3697	966	1443	0	260	2291	0	2027
317	3669	1294	2682	6	318	3758	0	3665	3707	338	2292	0	6	1982	0	814
318	3571	1534	2954	0	0	3511	0	2581	3269	783	2614	0	14	1908	0	341
319	3828	1778	2682	8	38	3600	0	2763	3153	63	2661	0	9	1677	0	101
320	3874	1492	1994	11	217	2422	41	3410	3439	344	2548	0	0	1317	0	114
321	3499	2461	2241	75	0	3181	0	3034	3023	413	1993	0	11	1255	0	1161
322	3859	1692	2353	25	38	3607	0	3215	2870	256	3033	0	1	2609	0	2843
323	3870	1750	971	0	143	3499	0	3036	3204	0	3471	0	53	3557	0	3164
324	2998	2399	334	469	0	3387	9	3314	3608	0	2674	0	414	2345	0	2599
325	2759	2005	132	617	0	3371	0	2091	3801	0	1028	0	570	2818	0	2511
326	3056	2443	206	1830	0	3754	0	1692	3541	196	387	0	1409	3789	0	1646
327	3546	2990	126	1334	3	3366	0	1381	3306	980	2225	0	1740	3611	0	1630
328	3115	3177	101	845	98	3465	0	1393	1973	30	2259	0	1872	2928	0	282
329	3479	3037	1234	775	123	3595	0	2321	1862	33	1493	0	1812	1419	50	1431
330	3453	3752	550	376	9	3673	0	687	2441	0	1266	0	2708	2540	0	936
331	3167	3786	187	0	34	3512	0	202	3640	0	866	0	1990	3238	0	96
332	3096	3638	139	0	66	3381	0	853	3416	0	1254	0	1604	2560	0	1
333	2866	3627	0	0	47	2959	0	811	3654	874	1672	0	1062	1997	0	338
334	2978	3624	75	0	102	3567	0	58	3543	1631	1435	0	1042	2854	0	81
335	2834	3539	0	51	0	3488	0	97	3839	1237	1920	0	373	3704	0	152
336	3793	3594	0	208	66	3864	0	266	3700	1514	1780	0	314	2725	0	26
337	3524	3358	0	963	0	3861	0	21	3299	1305	800	0	185	2326	0	0
338	3715	3799	0	2282	43	3618	52	0	3670	195	1010	0	119	2771	0	0
339	3386	3566	0	2753	299	3365	347	155	3121	246	432	0	21	3776	0	79
340	3596	3669	0	3195	112	3102	63	512	3176	70	235	0	174	3734	0	325
341	3568	3641	0	3223	154	3628	91	931	3658	117	378	0	1174	3514	193	1139
342	3532	3665	0	3180	16	2602	0	860	3650	973	0	0	2503	3303	0	976
343	3304	3534	0	3515	0	2357	911	1293	3470	1337	0	0	2908	3709	46	1034
344	3753	3776	814	3332	5	3482	3493	512	3457	563	0	0	2713	2512	92	1123
345	3340	3363	959	3369	0	3008	2999	1277	3404	435	15	0	3086	3346	108	2288
346	2758	3432	876	2956	0	2833	3370	1114	2418	347	0	0	3049	3845	0	1595
347	3796	3072	1086	1664	0	2810	3300	766	3436	0	0	0	3371	3754	0	586
348	3684	3493	1673	1674	0	2958	3441	1285	3337	0	0	0	2971	3031	0	1180
349	3607	3593	2084	2725	278	3259	3388	1654	3202	5	0	0	2518	1235	0	1220
350	3365	3241	2254	3327	576	3498	3521	1607	2346	0	0	0	721	884	0	1953
351	3141	2780	504	3269	2066	3159	3780	2494	1830	0	0	0	24	1708	78	1057
352	3416	2740	203	3845	1571	3494	3470	2304	3693	0	0	0	0	2408	0	1616
353	3456	2899	422	3794	171	3376	2871	3212	3337	3	0	0	0	1037	3	1860
354	3468	2289	867	3446	0	3537	2752	3045	3775	0	0	0	57	1273	32	1777
355	2951	1654	760	3388	0	3471	2362	3097	3841	0	0	0	0	1097	3	3243
356	2959	1580	1136	3409	7	3727	3255	1762	3375	55	1	0	18	666	0	2586
357	3340	1459	1148	3210	0	3834	2930	1645	3479	14	13	0	0	1192	47	3287
358	3767	1333	1209	3405	0	3849	3154	1318	3327	51	68	0	0	3119	0	3239
359	3579	352	523	3253	0	3833	3040	1166	2992	405	591	0	0	1840	0	1978
360	3376	271	678	2880	0	3781	2336	1951	3510	1224	202	0	0	2046	0	1158
361	3246	33	11	3128	0	3672	3337	2326	3167	1887	0	0	0	2536	0	1196
362	3250	385	64	3153	0	3762	3594	1790	3555	1035	223	0	3	3048	0	2001
363	2621	1730	319	3306	0	3549	3270	1096	2755	261	1755	0	127	3093	0	1407
364	3029	658	358	3599	0	3815	3179	1313	2349	1101	830	0	98	2219	0	1410
365	2823	565	118	2444	0	3476	3082	246	3643	1062	1236	0	246	1886	0	1461
366	3269	231	31	2855	0	3647	2038	311	3823	1720	721	0	470	1377	0	2278
367	3364	0	630	2226	0	3494	2329	146	3593	2204	1024	0	47	2052	0	2400
368	3641	22	1046	3081	0	3583	2852	12	3836	1812	1975	0	327	1838	0	2716
369	3765	180	802	3196	0	3220	3225	2	3753	1508	897	0	228	1984	5	1963
370	3172	209	572	2025	0	3421	2785	0	3743	929	245	0	193	1945	13	2341
371	3635	134	1442	2234	0	2973	2683	0	3078	1184	1403	0	285	1951	31	1581
372	3186	116	1779	2417	0	3163	2408	0	2906	1109	3114	0	108	2219	312	1580
373	3617	119	1933	2425	0	3411	2683	0	1472	937	2608	0	27	2103	1085	3056
374	3633	106	2242	2773	0	3600	1915	0	1467	848	1789	0	67	2376	551	2604
375	3166	0	1985	3105	0	3315	3008	0	2258	1790	91	0	74	3102	1123	2374
376	3003	0	2982	3373	0	2103	2851	0	1595	1811	19	0	12	3360	758	2297
377	2934	419	3294	3221	0	2678	2236	0	378	2009	9	0	57	3195	530	2530
378	2733	462	3122	2406	0	1964	2564	0	845	3313	138	0	153	2998	437	1148
379	3344	1027	3158	2982	42	1355	2965	0	829	3258	165	0	0	3674	69	1402
380	3484	612	3306	1644	4	535	3418	0	796	3059	270	0	138	3167	425	1497
381	3092	1440	3253	2593	0	587	3556	0	1430	3146	2239	0	126	3101	231	2763
382	3450	2612	3420	3015	0	14	3568	0	1169	2271	1968	0	151	3766	103	2294
383	3425	1254	3342	2592	0	66	3192	0	2266	3356	1546	0	232	3500	16	2237
384	3766	1160	2814	2679	0	175	2347	35	2004	2284	2062	0	163	2639	8	1186
385	3712	2188	2875	2563	0	0	3412	3	1546	1872	2896	0	323	2787	0	1476
386	3358	2087	2767	3219	0	319	3402	510	1784	987	3115	0	128	2450	310	1773
387	3705	2728	2956	2999	0	646	2394	1340	253	380	3771	0	1135	1826	0	1304
388	3778	1302	2278	3442	0	78	2134	1676	107	649	3633	0	1391	1241	0	550
389	3715	1210	2228	2739	0	10	1040	1919	503	462	3819	0	1154	2234	0	831
390	3427	1747	2415	3313	0	1	762	1294	0	896	2028	0	403	1702	0	763
391	3651	2014	1990	3277	9	185	721	2019	1	1534	3096	0	97	1198	0	181
392	3550	2137	1656	3843	0	5	791	2054	0	848	2776	0	2	653	0	318
393	3592	3617	1670	3851	92	130	1253	1717	22	1942	3398	0	0	1203	0	20
394	3611	3522	1996	3547	27	0	2198	1914	0	1253	3509	0	0	433	0	3
395	3662	3597	2728	3092	89	0	1772	2385	12	72	3763	0	0	213	0	65
396	3384	3208	3327	3513	43	575	1083	3701	11	82	3632	0	0	398	97	0
397	3567	3675	1935	3613	3	1843	1986	3609	0	4	2906	0	0	525	16	0
398	3728	3776	1000	3355	42	1460	2784	3154	8	0	3418	0	0	466	63	0
399	3761	3169	1667	3850	0	739	3497	2674	241	0	3284	0	0	547	172	0
400	3589	3765	1477	3587	0	1705	3080	1841	389	0	3095	0	0	145	0	0
401	3684	3873	782	3156	58	1216	3071	2550	98	19	3785	0	0	146	0	0
402	3700	3413	285	3360	54	1423	2419	2329	85	0	3784	0	0	543	0	18
403	3824	3710	0	2564	21	651	2547	1737	17	0	3759	0	0	467	5	78
404	3722	3640	6	2835	42	36	2672	2606	4	0	3552	0	0	470	25	37
405	3608	3851	0	2079	425	84	3256	3095	0	0	3399	0	0	273	1	0
406	3618	3437	0	2287	37	462	3744	3837	0	0	3837	0	0	254	220	0
407	3848	3368	11	2882	879	1320	3483	3865	0	0	3431	0	2	305	181	0
408	3344	3507	11	2924	396	888	3497	3646	0	0	3141	0	0	208	438	0
409	3787	3373	5	3850	1135	0	3400	3412	0	10	3326	0	0	278	3	0
410	3703	3383	11	3575	1036	249	3516	3320	0	0	1967	0	149	349	231	0
411	3422	3423	64	3515	497	546	3132	3358	0	6	2210	0	58	559	112	0
412	3633	3559	462	3556	9	1654	3184	2384	0	0	3586	0	45	185	316	0
413	3632	3691	806	3165	0	1052	1665	2605	3	0	3752	0	153	395	873	0
414	3875	3573	696	3138	64	1170	1607	2329	163	0	3762	0	30	298	186	0
415	3476	3743	601	2611	0	2220	1683	729	208	0	3803	0	19	1006	0	0
416	3709	3737	1154	1296	3	2534	918	182	1000	0	3874	0	0	918	559	0
417	3466	3105	1187	2242	18	1619	1160	52	436	0	3772	0	0	1345	0	0
418	3502	2431	746	1255	0	1271	1685	0	260	0	3530	0	0	1796	0	0
419	3111	2918	558	1833	0	2192	1867	0	90	0	3146	0	0	1721	0	0
420	2615	2969	1224	2559	0	1504	208	0	1076	0	3701	0	0	2493	0	0
421	1649	2919	1581	3002	0	1970	26	0	1009	0	3598	0	2	2074	0	0
422	1808	3385	1970	3426	0	1351	3	0	1035	3	3124	0	0	1516	0	0
423	2220	2816	656	2991	0	704	0	0	1809	69	3434	0	0	1041	0	0
424	2774	2861	84	2248	0	1305	3	0	2950	135	3442	0	0	2909	0	0
425	3116	2258	310	2583	0	2010	90	0	984	6	2924	108	0	1903	0	0
426	3154	1754	333	2718	0	2882	479	0	1770	8	3809	0	2	455	0	0
427	2946	2484	267	3017	0	2410	8	0	2050	0	3812	0	43	914	0	0
428	3225	2437	154	1713	0	1514	0	0	2508	0	3833	0	20	1714	0	0
429	3558	2588	333	1771	0	2601	17	0	3067	0	3874	2	29	1048	0	0
430	3131	1813	201	647	0	2523	16	0	2859	0	3848	0	1	236	11	0
431	2914	1284	0	629	10	2507	660	0	2365	0	3550	0	126	90	173	0
432	2773	2481	321	134	21	1982	874	0	3490	0	3755	0	0	489	42	0
433	3538	3263	7	0	0	2648	546	0	3538	0	3777	0	27	1448	0	0
434	3665	3522	0	26	484	3696	0	0	3668	0	3226	0	95	2837	0	0
435	3681	3764	0	275	1318	3615	0	0	3706	0	3725	0	490	1799	0	0
436	3475	2604	39	155	1366	3830	0	0	3515	0	3322	0	2980	1568	821	0
437	3670	2955	0	467	2604	3867	0	0	3348	49	3385	0	3003	1683	803	0
438	3753	2927	0	645	2852	3694	1	0	3433	2	3178	0	3128	1450	318	0
439	2955	1610	9	1322	3174	3876	115	0	3320	0	3252	0	3225	1489	626	0
440	3539	2152	0	1505	3350	3840	0	0	2673	0	3208	0	3789	948	725	0
441	2764	3164	100	114	2914	3224	0	0	2922	0	2625	0	3731	293	848	0
442	2365	3373	710	253	3252	3282	0	0	2928	0	2920	0	3699	526	1084	0
443	2568	3511	580	458	967	3337	0	0	2888	0	3478	0	3810	115	1436	0
444	2876	3504	314	341	732	3346	0	0	3741	0	2895	0	3799	109	1274	0
445	3170	3521	654	366	1000	3083	0	0	3854	0	2827	0	3602	1127	1119	0
446	2922	2638	168	1072	3004	2468	0	0	3771	0	2287	0	3457	284	884	0
447	3436	2030	2576	1048	3330	3150	0	0	3500	0	2626	0	3775	163	386	0
448	3106	2193	661	750	3121	3311	257	0	3876	37	2646	0	3385	293	3	0
449	2985	1600	1342	1154	3513	3416	687	0	3857	27	3418	0	2132	4	0	0
450	3635	1483	830	1716	3732	2914	649	0	3745	49	2857	0	2698	606	0	0
451	3864	550	303	392	3675	2906	733	0	3841	257	2454	0	2583	504	0	0
452	3671	1109	1744	129	3049	1853	740	0	3677	85	1919	0	2527	146	9	0
453	3032	1684	3355	300	3265	1579	765	0	3797	633	2359	0	3257	908	0	0
454	3331	2472	2213	0	3466	1643	493	0	3833	608	3034	0	3236	306	11	0
455	3101	2999	1941	309	3737	918	513	0	3597	537	1382	0	3593	766	0	0
456	3582	3540	1578	0	3875	851	584	0	3485	766	1914	0	3113	646	486	0
457	3532	3776	665	0	3876	2576	443	0	3595	602	2733	1	1640	297	667	0
458	3672	3538	1151	0	3775	2401	188	0	3245	498	3176	0	1322	152	1141	0
459	3058	3271	1341	0	3130	2059	2	0	3783	680	3875	0	1805	157	204	0
460	3409	3408	1532	0	2891	2306	163	0	3660	479	3871	0	3098	14	39	0
461	3586	2893	1144	0	2569	2366	629	65	3371	926	3777	0	3689	75	156	0
462	3633	3245	0	0	3678	3185	1433	0	3198	387	3858	0	3703	5	305	0
463	3529	3465	0	0	3807	2175	677	0	3418	235	3607	0	2420	180	770	0
464	3622	3689	80	0	3758	2162	1290	0	3142	240	3253	0	2867	506	1401	0
465	3693	3685	0	0	3486	2481	2046	15	2907	443	2988	0	2059	906	1123	0
466	3628	3287	113	0	3561	2463	2204	0	2493	1190	2830	0	1990	1015	1348	0
467	2924	3476	0	0	3561	2278	2515	0	2858	1733	2036	0	2474	409	899	0
468	3092	3681	0	41	3537	2485	3320	0	2432	1985	2515	0	1816	478	1836	0
469	2026	3822	0	71	3539	1787	2501	0	3107	1548	3143	0	2444	840	1672	0
470	2445	3607	0	4	3701	2284	2503	0	2880	726	2281	0	2510	151	989	0
471	1304	3408	0	648	3787	3254	2543	0	2180	966	3035	0	871	27	1486	0
472	1525	3315	0	539	2766	2411	2317	0	2568	351	3534	0	1366	4	687	0
473	2427	3427	0	421	2572	1972	2199	0	2807	527	2764	0	248	49	1663	0
474	2157	3483	0	398	2538	1598	1728	0	2681	1792	3359	0	0	21	803	0
475	367	3624	0	114	3459	1376	1996	0	2686	792	2943	0	678	567	418	0
476	404	3773	0	30	3798	2957	1813	0	2598	21	3545	0	1195	949	155	0
477	224	3630	7	22	3131	3637	159	0	3420	86	2637	0	1820	1449	638	0
478	276	3467	490	324	3742	3656	962	0	3396	137	2551	0	2309	1807	321	0
479	0	3749	0	513	3817	3620	2178	0	1236	0	3182	0	625	2110	80	0
480	0	3739	0	395	3431	3017	1934	0	563	229	1395	0	117	2056	38	0
481	0	3310	0	32	3577	3047	2286	0	1731	732	2713	0	0	1289	1	0
482	0	3852	17	83	3297	2774	1751	0	1512	1065	3057	0	11	1592	715	0
483	0	3873	0	7	3856	2035	2374	0	2124	961	2549	0	0	91	931	0
484	0	3767	0	2	3214	3141	1494	0	2216	915	3047	0	0	440	1934	0
485	0	3828	0	1084	3421	3592	3115	0	3532	488	2999	0	0	76	2219	0
486	0	3827	0	104	2664	3387	3150	0	3082	1798	3255	0	0	154	1807	0
487	0	3450	0	65	1854	3394	2582	9	3669	555	3417	0	0	75	1320	0
488	0	3115	0	598	462	3177	775	0	3836	1663	3767	0	0	114	767	0
489	0	3548	0	129	153	2462	1664	0	3808	2571	3857	0	4	0	341	0
490	0	3111	0	99	90	2363	1506	0	3764	2067	3872	0	15	0	357	0
491	122	2653	0	139	106	623	2299	0	3629	1259	3706	0	6	0	1052	0
492	464	3039	0	0	957	254	2528	0	3582	1407	3736	0	17	0	1177	0
493	472	3413	32	0	1550	3	2565	0	3324	2608	3659	0	7	0	1194	0
494	70	2770	0	0	1294	208	2721	0	3572	2662	3664	0	1113	0	827	0
495	10	2994	0	6	1365	922	2761	0	3606	2024	3482	0	1288	0	1342	0
496	0	902	0	0	1947	402	2593	65	3732	2084	3474	0	1651	0	885	0
497	0	1875	19	0	2233	266	1876	96	3870	841	3176	0	1653	0	1828	0
498	0	1127	0	0	3013	271	2334	52	3803	103	3731	0	1422	0	1488	0
499	0	1857	93	0	2596	0	2737	259	3832	88	3876	0	101	91	2308	0
500	0	1516	89	0	2722	9	3648	256	3831	474	3728	0	110	717	2427	0
501	397	2320	0	0	2797	31	3043	216	3703	335	3044	0	765	743	1254	0
502	328	956	0	10	2672	127	3328	1195	3601	849	2894	0	109	1222	1358	0
503	444	609	0	11	1499	80	3529	826	3715	427	3167	0	112	821	1750	0
504	445	893	0	1	1005	0	3424	864	3125	1327	3196	0	54	269	1906	0
505	531	2467	277	67	420	8	3206	331	3597	820	3298	0	324	117	1944	0
506	157	1844	50	0	189	22	3659	766	2670	958	3421	0	0	105	2481	0
507	1008	2530	0	6	669	525	2493	1298	2412	191	2976	0	71	6	2423	0
508	349	2619	636	344	884	443	2910	601	2390	25	3650	0	550	150	2349	0
509	588	3694	376	100	232	131	3086	775	1842	0	3758	0	20	19	3200	0
510	438	3808	76	132	379	12	2527	2092	1929	0	3871	0	587	614	3197	0
511	404	3861	444	1098	71	237	1946	2364	1674	67	3517	0	161	105	3275	0
512	578	3875	783	1063	43	821	1454	2182	1553	266	3666	0	2	1939	3498	0
513	0	3735	837	1852	136	171	1069	1768	1919	1837	3663	0	138	259	3159	0
514	0	3500	1792	2331	166	555	1996	2527	2637	458	3806	0	0	73	2807	40
515	0	3487	1949	1351	337	507	2106	2581	2292	486	3835	0	0	101	2654	51
516	0	2353	1008	830	369	20	1568	3790	2113	292	3605	0	88	346	1962	0
517	0	2791	637	594	978	71	2107	3693	1797	1804	3769	0	0	1	3024	39
518	6	3123	116	554	951	88	2613	3063	2254	1833	3629	0	0	128	3700	18
519	207	3302	55	69	785	0	2195	3524	2627	857	3866	0	13	231	3549	167
520	548	3578	342	56	144	0	2427	3519	2540	808	3846	13	1	372	3503	621
521	1884	3521	592	0	139	0	3512	3749	3801	953	3019	0	0	256	3718	75
522	1925	3766	1845	2	0	0	2009	3670	3791	647	2599	237	0	348	3794	11
523	857	3466	2598	67	14	23	2313	3876	3860	586	2476	0	0	51	3664	0
524	728	3021	597	0	0	83	2854	3855	3828	83	2271	382	0	8	3484	0
525	1329	3273	118	0	1037	30	2575	2598	3588	163	3362	1012	0	750	3370	0
526	1708	2867	385	0	729	0	1191	1916	3294	0	2143	2518	0	279	3521	0
527	551	2742	413	32	446	11	2442	2153	2441	60	1553	819	0	69	2989	11
528	999	2179	529	24	324	404	3431	1957	2258	10	2103	2060	70	40	3459	0
529	1223	1993	331	47	35	344	3463	2035	2930	0	2539	1802	0	166	3530	0
530	1604	1785	43	457	601	72	2650	2143	3452	0	2243	1290	0	2451	3461	0
531	2682	512	471	0	35	0	3595	2527	3748	23	1434	868	1	2016	3382	0
532	3683	1493	456	0	2	21	3870	2001	3182	38	570	39	261	2674	3303	0
533	3612	1466	316	0	21	0	3700	1915	3111	4	0	22	216	3070	3500	0
534	3770	1680	511	0	0	0	2786	1232	3786	49	0	67	1026	3440	3429	0
535	3717	2025	181	0	3	3	2370	2439	3485	449	0	249	1519	3364	3085	0
536	3601	1611	412	0	19	0	2602	3821	3556	967	4	0	1691	3195	3453	0
537	3461	2258	0	0	2	0	3570	3547	2998	1273	351	0	2411	3421	3560	0
538	3654	2215	0	173	0	0	3075	3335	3668	2290	138	0	1881	3248	3384	0
539	3358	2419	0	14	8	0	2949	3198	3383	874	18	1	1550	2484	3021	0
540	3428	3350	0	40	295	0	2727	2806	3670	664	17	0	1675	3253	1412	0
541	3215	1550	0	0	783	0	2669	2218	3623	800	1	0	2561	2058	2515	0
542	2895	3761	21	0	471	0	2746	3230	3293	624	112	0	3118	2176	2234	0
543	3164	3767	193	0	3	0	1455	3733	1046	219	3	0	2855	2756	269	0
544	3064	3391	790	0	0	436	1591	3596	64	243	369	0	2824	2094	210	0
545	1817	3151	841	0	11	320	1829	3614	40	128	0	0	2960	1466	0	0
546	729	3444	1170	0	404	110	2724	3829	440	48	0	0	1766	257	0	46
547	365	3361	486	0	767	152	2683	3689	0	111	0	0	752	2799	0	13
548	440	3355	76	0	876	333	2459	3443	0	273	0	0	578	1658	0	122
549	715	3094	212	0	938	587	3066	3803	15	1332	18	0	66	1556	0	1
550	586	3795	91	0	376	1003	3672	3875	71	332	124	0	235	758	0	126
551	734	3825	176	247	792	1609	2018	3545	121	292	0	0	25	2407	0	671
552	1340	3808	102	60	228	1523	2744	3732	16	35	49	0	116	1619	171	1345
553	1231	3869	388	41	28	190	1828	3776	6	675	0	0	0	1586	60	276
554	1059	3646	593	0	17	792	2503	3674	19	1779	4	0	0	1642	10	770
555	1114	3696	986	70	0	1383	1710	3587	0	964	0	0	0	1888	0	573
556	1623	3309	51	0	0	603	2487	3764	248	433	349	0	0	3169	4	437
557	2227	3711	0	0	0	1358	3394	3799	15	218	165	0	18	3335	9	1525
558	2933	3720	0	0	0	1422	3670	3801	0	559	8	0	0	3374	51	695
559	2534	3855	132	0	0	611	2547	3876	0	865	624	0	14	2555	5	596
560	2761	3764	166	0	0	479	2278	3876	0	216	223	0	24	1731	0	1037
561	3299	3866	835	0	0	57	2456	3844	0	593	1241	0	20	2713	89	287
562	2952	3756	636	0	0	133	2692	3823	0	88	2393	0	0	3350	114	2
563	3410	3864	498	0	262	156	3022	3876	0	0	1715	0	70	3463	1278	7
564	3281	3669	1025	0	1	15	2739	3810	0	176	2460	0	195	3346	111	0
565	3131	3539	380	0	29	553	1591	3863	0	0	3053	0	62	3063	39	320
566	3384	3845	784	0	0	1534	2780	3771	0	114	3121	0	0	3200	23	8
567	3723	3858	1726	0	154	586	3301	3777	0	1132	3054	0	28	2542	0	72
568	3607	3522	1360	0	15	534	3420	3701	0	2145	3300	0	0	2425	23	0
569	3703	3585	1161	0	0	569	3496	3853	0	3365	2892	0	0	2304	0	0
570	3379	3677	1094	0	0	63	3026	3751	0	3150	2340	0	0	1792	190	0
571	3184	3763	2246	0	0	143	2483	3539	0	3429	2036	0	0	1927	0	0
572	3015	3863	2654	0	0	694	1151	3688	0	2751	2078	0	0	1653	0	0
573	3362	3832	3450	0	0	806	1509	3778	0	1812	3126	0	0	1566	0	9
574	2850	3069	2306	0	0	1359	3098	3826	0	1475	3127	0	0	2320	0	29
575	2835	3760	1489	0	7	1201	2425	3499	0	2540	2570	0	0	3222	0	105
576	2903	3508	1520	0	621	337	2278	3859	0	2550	3058	0	0	2682	0	0
577	3164	2151	2921	0	460	448	2301	3876	0	1461	3515	0	40	2953	0	0
578	2791	3364	3277	0	980	329	3222	3608	0	1104	3584	0	0	1959	0	0
579	2862	3006	3587	0	0	1173	3799	3466	0	1253	3874	0	0	1605	0	0
580	3104	3134	3636	0	0	1050	3859	3407	0	1779	3852	0	0	3212	0	1155
581	2693	3769	3079	0	0	438	3821	2314	0	1309	3833	0	0	3418	0	929
582	3359	3490	3447	0	0	988	3755	1819	0	2550	3284	0	0	3695	0	80
583	3715	3382	3109	0	0	735	3817	1175	0	2023	3098	0	0	3718	0	549
584	3516	2960	1506	0	0	1416	3788	1651	0	2198	3319	0	0	3862	0	2526
585	3350	3575	3064	0	0	1216	3696	954	0	3436	3250	0	0	3389	0	2645
586	3480	2885	2230	0	0	1983	3831	1888	0	3454	3616	0	0	3181	0	2948
587	2986	3087	3333	0	0	2207	3660	1805	0	3508	3266	0	0	3386	0	2768
588	3572	2085	3476	0	0	1943	3847	1862	0	3524	3383	0	0	3474	0	2947
589	3440	2590	3071	0	0	3084	3335	3155	0	3688	3447	0	0	3832	0	3185
590	3591	2337	3415	0	0	2505	3185	3032	0	3340	3398	0	0	3777	0	2062
591	3866	2310	3484	0	0	2484	2544	3746	0	3584	3841	0	0	3834	0	2803
592	3598	1793	3301	0	0	2217	1879	3457	0	3866	3453	0	0	3525	0	3153
593	3708	1839	3826	0	0	3544	1060	2811	0	3816	3843	0	0	3743	0	3697
594	3855	2574	3465	0	0	1705	662	3021	0	3801	3871	0	5	3523	0	2448
595	3835	2774	3374	0	0	794	239	3130	0	3599	3841	1	0	2371	0	3077
596	3573	3849	2107	0	0	3038	345	3520	0	3715	3876	0	0	1374	0	3086
597	2992	3754	2321	0	0	3298	340	3726	0	3660	3583	0	0	438	0	3784
598	3388	3657	2244	0	0	2431	170	3872	0	3602	3471	0	345	309	0	3506
599	3414	3398	2281	0	0	3100	70	3826	0	3625	3729	0	1020	1235	0	3129
600	3499	2920	2159	0	0	3083	0	3857	0	3687	3526	64	2315	3174	0	3153
601	3556	3471	2529	0	0	2258	31	3876	0	2860	2531	485	2909	2817	0	3136
602	3256	3840	2523	0	0	1419	50	3736	0	3237	2497	200	3544	3109	0	3041
603	2801	3703	2752	0	1	1937	0	3825	0	3802	2538	84	3668	3131	0	3018
604	2369	3874	3294	0	28	2269	0	3856	0	3551	2974	437	3032	3341	0	3514
605	2150	3728	3472	0	0	1535	0	3661	0	3315	3706	608	3031	3140	0	3399
606	3037	3835	2505	0	0	857	0	3763	0	3773	3086	584	2979	3366	0	3458
607	2883	3544	2775	0	0	1498	0	3778	0	3776	3127	1423	2841	2914	0	3191
608	3355	3370	2814	8	0	1757	6	3729	0	3733	2827	1357	3726	3161	0	2832
609	3332	3598	1444	99	542	1165	74	3643	0	2798	1335	1292	3637	3426	0	2299
610	3530	3761	867	0	512	326	7	3876	0	2765	1952	10	3776	2894	0	2201
611	3509	3736	914	0	366	0	6	3831	0	1714	492	1260	3562	1775	0	2029
612	2762	3647	965	0	748	0	18	3063	0	2223	62	896	1705	1998	0	1949
613	3230	3532	1293	0	519	0	14	2497	0	3019	46	1094	453	2238	0	1891
614	3033	3802	175	5	1	0	9	2484	0	2369	0	1046	653	420	0	695
615	2620	3649	980	0	1794	0	6	2860	0	1602	0	1087	1476	2	0	1083
616	3430	2765	1759	0	1210	0	0	2629	0	2119	0	1510	2009	187	0	471
617	3761	3709	2128	0	1078	0	0	2670	0	2407	0	1326	3064	1960	0	435
618	3280	3553	3119	0	283	0	0	2795	0	3011	0	119	3630	3562	0	1473
619	3691	3028	2968	0	1215	35	0	3648	0	3590	0	970	1976	2379	0	1666
620	3280	2950	2701	0	1721	20	0	3831	0	3212	18	35	1610	1851	0	1519
621	3798	3392	3309	0	1930	0	0	3024	0	3266	7	456	3376	1729	0	1425
622	3791	3659	3558	0	2152	716	0	3435	0	2820	53	68	3034	18	0	1601
623	3478	3801	3574	0	1720	1493	0	3289	0	3807	501	232	3035	0	0	1184
624	3857	3594	3335	0	2439	2089	0	3576	0	3512	1135	1087	2918	228	0	193
625	3756	3739	3084	0	2501	2164	0	3533	0	3517	1009	1113	2183	1647	0	94
626	3829	3545	2909	0	3297	2490	0	3286	0	3750	782	2243	2775	687	0	104
627	3860	3410	3305	0	3482	1875	0	3040	0	3529	1425	2792	2210	349	0	89
628	3876	3060	3254	0	3077	752	0	2203	0	3141	697	3445	2162	138	0	462
629	3875	3158	2987	0	3593	1745	0	1603	0	3298	505	3310	3211	193	0	393
630	3793	3671	3343	218	3267	3128	0	1812	0	3171	207	2524	3748	569	0	1982
631	3710	3510	3542	354	2846	2811	0	2263	0	2031	1258	1515	3821	600	0	3207
632	3441	3459	3754	687	1715	2265	0	2291	0	655	2394	2173	3863	85	0	2584
633	3484	3528	3806	2440	1974	1544	0	3661	0	712	3379	1249	3349	917	0	1878
634	2251	2990	3629	602	2355	2551	0	3631	0	959	2550	1662	3397	592	0	1716
635	3229	3332	3211	857	3238	2201	0	3454	0	382	3168	725	2910	684	0	1799
636	2355	3424	3404	1208	3394	2839	0	3411	0	26	2094	954	3539	1218	0	864
637	2795	3363	3391	958	3755	3668	0	3744	0	0	2610	251	2994	640	0	1920
638	3295	3305	3325	733	2055	3219	97	3859	0	0	2826	616	3828	0	0	1472
639	3680	2953	3653	357	1196	3580	88	3566	0	344	2032	2334	3797	27	0	2195
640	3300	3615	3546	311	1418	2358	79	3347	0	701	831	3241	3619	169	0	3477
641	3379	3680	3496	26	2951	2016	0	3635	0	268	1113	3049	3804	15	0	3652
642	3130	3544	3869	22	1136	1118	0	3499	0	486	1277	2473	3856	6	0	3573
643	3340	3394	3194	902	1573	946	0	3614	0	992	2149	1786	3045	20	0	3601
644	3499	3609	3515	908	1321	444	0	3329	0	922	2294	1711	2813	22	0	2701
645	3228	3366	2984	1101	306	1008	0	3133	0	779	2725	507	3168	7	0	3580
646	3461	3794	2687	1589	1424	2096	43	3294	0	129	2303	550	3541	0	0	2917
647	3558	3821	2539	462	2400	3136	0	3472	0	6	1940	416	3627	0	0	3344
648	3826	3732	2472	1633	2822	2950	33	3307	0	0	2068	36	1849	0	0	3294
649	3705	3257	2278	1049	3277	2934	0	2673	0	0	2322	32	1893	0	0	3216
650	3594	3154	2552	1180	2702	2145	0	2367	0	0	2057	17	1203	0	0	3186
651	3350	3228	3228	1692	1458	600	0	2690	0	0	949	17	1920	2	0	3147
652	3316	3087	3060	1085	2298	1289	0	3298	0	0	786	867	3229	321	0	1927
653	3549	3338	2545	1296	2569	3214	0	3054	0	0	2042	1044	3418	1193	0	1015
654	3711	2579	2704	2183	2934	2974	0	3144	0	0	805	325	3622	34	0	1214
655	3808	2634	3020	2012	2811	3765	0	3697	0	0	2041	614	3472	35	0	483
656	3567	3109	3424	2656	3249	3778	140	3667	0	0	2500	0	3384	178	0	1072
657	2307	2972	3803	3343	2638	3771	0	3557	0	0	2857	18	3400	194	0	1577
658	2455	3591	3233	3769	2290	3689	25	3683	0	0	2754	179	3595	342	0	1357
659	1580	3721	2881	2538	1178	3628	0	2907	0	0	1457	0	3094	1388	0	1257
660	1729	3710	3230	1861	2623	3068	0	2493	0	0	855	71	2945	1490	0	1358
661	1848	3442	3827	2710	3231	3439	0	2018	0	0	1561	1	3313	1060	0	559
662	2916	3796	3435	2562	3047	2924	0	2257	0	0	700	17	3588	755	0	181
663	2436	3727	3515	2346	2701	2079	0	2141	0	0	743	0	3666	1000	0	10
664	3184	3849	3651	2405	2821	2702	0	3436	0	0	378	43	3546	990	0	167
665	2948	3239	3760	1103	2692	1151	1	1686	0	0	1171	10	3676	1876	0	410
666	2915	3094	3869	1718	2723	1051	1	831	0	0	1048	30	3717	1422	0	234
667	1733	3727	3820	3192	3261	1784	15	727	0	0	1040	0	3822	1356	0	288
668	809	3859	3876	2906	2680	1678	0	3276	0	0	1466	0	3726	1529	0	321
669	979	3838	3866	2674	2125	3572	50	3857	0	0	1122	0	3730	695	0	660
670	709	3841	3812	1610	2349	3343	70	3233	0	0	1454	27	3767	1503	0	106
671	615	3517	3309	973	2872	2790	0	3872	0	0	954	0	3710	2153	0	243
672	213	3363	2816	2793	3313	3628	0	3762	0	0	851	0	3755	1378	0	157
673	1138	3648	2224	1895	3356	3797	0	2710	0	0	1609	0	2853	2843	0	2
674	1171	3692	2272	1861	2663	3283	0	1977	0	0	1717	62	2502	1519	0	0
675	388	3229	1714	1500	1580	3402	20	1834	0	0	774	0	1586	2095	0	0
676	2146	3653	2459	1867	511	2621	315	2159	0	0	718	0	585	2045	0	0
677	2844	3367	2900	1605	1209	2270	781	2057	0	0	2196	121	900	2048	0	21
678	3343	2871	3785	2327	1155	2389	1213	1866	0	0	2585	400	1294	2377	0	0
679	3874	2568	3524	3063	1439	2321	1568	1852	0	0	1180	447	746	1740	0	0
680	3814	3169	3085	2902	1971	2466	1158	2120	0	0	320	672	129	902	0	0
681	3438	3167	2560	3386	1931	3492	731	2086	0	0	295	1405	627	876	0	0
682	3739	3039	2061	2019	2540	2933	417	2056	0	0	371	1363	182	130	0	0
683	3749	3689	2228	2607	743	2874	3	2874	0	0	1082	232	523	252	0	0
684	3638	2939	3054	2698	750	2970	471	3616	0	0	1044	2418	162	1	5	223
685	3821	2884	3028	3117	828	2886	628	3685	0	0	2089	1202	405	0	287	0
686	3419	2734	2544	2485	504	3762	15	3089	0	0	2091	2469	686	0	60	3
687	3682	3361	3463	2896	569	3176	162	1936	0	0	3545	1234	1571	3	296	41
688	3270	2554	3642	3631	708	2776	0	1725	0	3	3560	1368	931	57	319	290
689	3149	1929	3663	3701	884	2931	6	2238	0	2	3178	3497	1250	0	0	925
690	3249	2473	3740	3034	2058	3532	0	410	0	0	3368	3807	1909	0	0	124
691	3102	2929	3630	3492	2519	3729	0	835	0	27	3174	3719	432	0	167	59
692	3518	3523	3160	3446	3254	3643	0	675	0	102	2980	3727	104	0	1351	216
693	2772	3438	3013	2129	3048	3500	0	1328	0	0	3587	3865	122	0	115	58
694	3083	3734	3116	2441	2720	3830	29	2502	0	0	3729	3833	12	0	6	20
695	3466	3605	2877	3022	2013	3546	1	2862	0	0	3783	3841	0	0	4	0
696	3585	3018	2143	2903	1978	3519	47	3776	0	18	3356	3561	0	0	468	59
697	3336	3097	2647	1811	2897	3425	103	2884	0	137	3297	3591	0	0	35	151
698	2872	3752	2440	2073	2075	3469	0	1103	0	0	3728	3796	0	0	71	383
699	2850	3835	1586	2473	1389	3764	0	1399	0	0	3828	3621	0	0	186	657
700	1952	3605	1163	1405	580	3665	0	1956	0	0	3838	3364	0	0	236	1230
701	1756	3294	1915	1076	968	3635	0	3272	0	0	3512	2887	0	0	628	1751
702	2213	3349	1152	2482	1455	3602	0	3481	0	0	2575	2116	0	27	1341	2459
703	1946	3787	1293	3086	1415	3132	65	3562	0	86	1535	750	2	55	1644	3112
704	1272	3759	1091	3790	647	3276	411	3497	0	200	1837	802	0	0	1770	2804
705	1722	3786	977	3603	1137	3284	6	3548	0	131	1277	1559	0	131	1032	3033
706	1483	3678	54	3176	946	3359	0	3476	0	293	2763	270	0	21	743	1900
707	2111	3624	14	3400	3	3407	0	3079	0	190	3368	562	0	0	4	1379
708	2443	3783	101	3309	380	3711	0	2841	0	21	3255	217	0	75	0	1695
709	2032	3746	903	3556	127	3168	0	3330	0	0	3075	41	0	15	0	3339
710	2870	3691	1363	2675	0	2796	0	3152	0	0	3302	257	0	0	0	1897
711	3166	3830	734	2981	0	3192	0	3090	0	0	3479	1	0	9	0	2521
712	2187	3745	761	3548	0	2958	0	3424	0	0	3369	0	0	0	91	2804
713	1653	3745	1358	3752	43	3569	0	3686	0	0	3170	0	0	0	146	1878
714	1766	3702	1629	3694	80	3775	0	3535	0	0	3472	0	0	0	924	2488
715	541	3727	2169	3731	0	3574	0	3868	0	39	3142	11	0	0	195	1124
716	432	3487	2566	3876	2	3688	0	3876	0	0	3570	528	0	48	395	487
717	398	3528	1879	3713	0	3802	0	3732	0	53	2935	686	0	315	332	1749
718	642	3284	1950	3462	0	3758	0	3617	0	10	3121	2106	0	0	252	1188
719	625	3872	3190	3023	21	3818	0	3310	0	0	3169	1393	0	71	47	584
720	86	3808	3106	2710	0	3710	0	3584	0	0	2417	3404	0	1895	291	4
721	1341	3766	2485	2420	34	2962	0	3144	0	69	3677	2808	0	841	486	0
722	2281	2810	1992	1326	143	2079	10	3301	0	429	3815	3372	0	256	117	0
723	2804	3232	2091	3223	243	2967	159	3738	0	437	2058	3642	0	104	102	0
724	3605	3697	1207	2603	72	3769	0	3223	0	385	3329	3258	0	0	1179	0
725	3121	3721	1473	2906	0	3876	0	3688	0	632	2639	2989	0	21	864	0
726	2679	3782	2431	3205	23	3497	163	3777	0	655	2658	1996	0	191	144	0
727	2515	3873	2294	2599	0	3570	173	3858	0	682	2202	1061	0	298	1535	0
728	2036	3575	2571	3041	0	1917	422	3698	0	832	2149	1340	0	440	773	0
729	874	3701	3001	3050	0	1526	5	3687	0	1216	2094	2258	0	92	2245	0
730	2021	3817	2697	3039	0	1009	0	3865	0	801	1460	2701	0	425	1935	0
731	1156	3286	2797	3299	0	882	105	3875	0	153	1879	2717	0	126	2463	30
732	1571	3451	3759	3830	0	2202	201	3786	0	106	1872	2765	0	926	3200	44
733	976	3277	2665	3770	0	3520	280	3435	0	15	2165	726	0	848	2260	8
734	2271	3367	3614	3872	0	3797	2194	3406	0	126	2233	2360	0	486	3053	30
735	2664	3659	3352	3791	0	3773	1477	3418	0	7	2091	1736	0	6	3071	6
736	2675	3445	3016	3853	0	3399	1419	3504	0	25	3109	1931	0	21	3828	0
737	2417	3091	3870	3826	0	3307	1180	3774	0	78	3289	2843	0	186	3745	0
738	3012	3355	2430	3848	7	3799	3008	3714	0	123	3261	2756	0	164	3837	0
739	2939	3327	2743	3231	0	3268	2909	3291	0	38	3592	2413	0	0	3799	113
740	2429	3498	1793	3766	0	3563	2472	3812	0	38	3615	2521	0	63	3829	14
741	3783	3310	2242	3628	0	3790	2515	3842	0	15	3816	2506	0	0	3821	0
742	3810	3159	2341	3203	0	3876	1535	3755	0	0	3851	2623	0	0	3825	386
743	3704	3735	2767	3134	0	3876	2430	3868	0	0	3872	2497	0	11	3455	323
744	3565	3391	1395	3037	0	3875	2793	3705	0	54	3409	3083	0	2	3637	550
745	3876	3561	292	3296	1	3688	3123	3753	0	0	3072	3502	0	11	3427	864
746	3864	3819	32	3773	91	3290	3561	3771	0	1	3494	2687	0	0	3282	1050
747	3792	3780	90	3794	326	3614	3541	3818	0	0	2975	1911	0	4	3452	86
748	3696	3796	37	3827	20	3740	3459	3564	0	122	3765	1142	0	6	3580	166
749	3759	3871	1	3609	232	3876	3862	3724	0	175	3876	256	129	7	3461	0
750	3671	3346	0	2681	0	3355	3811	3588	0	120	3554	546	166	30	3302	0
751	3664	3545	0	2361	0	2913	3829	3313	0	550	2779	971	570	192	2485	0
752	3784	3577	0	1998	0	1684	3843	3715	0	162	3048	2139	395	125	3342	0
753	3664	3295	534	2596	425	2451	3755	3857	0	48	3061	2413	134	154	3163	0
754	3871	3317	72	3226	23	1941	3768	3869	0	0	3381	1770	297	186	3223	0
755	3823	3459	1428	3243	0	3152	3301	3504	0	0	3118	3227	895	87	2724	43
756	3755	3579	1720	2667	0	3489	3502	3506	0	0	3173	1728	365	1282	2989	0
757	3700	3712	1893	3443	50	3284	2560	3594	0	0	2823	3686	1809	237	3270	12
758	3750	3515	1336	3289	214	3470	2789	3252	0	0	2132	3643	2438	377	3341	2
759	3679	3777	1369	3436	666	3772	3091	3427	0	0	1583	3718	3821	936	3851	98
760	3323	3061	2643	3341	730	3151	3290	3608	0	0	2833	3743	3876	111	2411	27
761	3437	3507	2671	3073	390	2702	3687	3548	0	0	3467	3683	3540	113	2753	0
762	3287	3765	3323	3841	684	2886	3854	3231	0	0	2892	3679	3613	437	2151	4
763	3781	3804	581	3726	241	3132	3312	3440	0	0	2059	3645	3856	825	2431	0
764	3467	3872	356	3305	676	3475	3272	3275	0	0	2855	3617	3693	699	2862	0
765	3530	3799	327	3559	862	3705	2936	3514	0	0	2163	3490	3558	1211	3180	0
766	3526	3132	0	3709	583	3168	2560	3617	0	0	1642	3246	3741	1039	3711	0
767	3366	3215	0	3543	1782	3470	1661	3585	0	0	1257	3715	3614	1255	3716	0
768	3381	3130	0	3599	951	3259	1189	3705	0	0	2338	3595	3714	1458	3872	0
769	2872	2896	18	3163	957	3240	1486	3581	0	0	2932	3625	3232	170	3734	0
770	3720	3470	139	3301	768	3164	777	3254	0	0	1512	3225	3379	2082	3447	0
771	3034	3558	92	3196	1226	3196	1410	3345	0	0	1218	3338	3388	2310	3783	0
772	2652	3596	0	3472	1280	2040	2571	3396	0	0	994	3769	3710	1838	3754	0
773	2329	3481	0	3630	270	1070	2711	3059	0	1	151	3760	3707	2854	3499	0
774	2057	3462	0	3860	221	731	2936	3469	0	0	1653	2646	3057	1672	2168	0
775	1201	3733	0	3851	0	18	1422	3597	0	0	838	2340	1811	1164	3425	0
776	1022	3851	138	3645	43	194	833	1264	0	0	1146	3434	1681	1369	3667	0
777	1333	3253	0	3623	20	2274	1772	3146	0	0	1394	3597	1634	2078	2836	0
778	1852	3846	0	3683	102	2146	1758	3133	0	0	1195	3615	1873	1814	3177	7
779	2450	3856	0	3714	0	1009	1039	3265	0	0	446	3043	2265	3598	3410	0
780	2476	3519	0	3761	0	2228	286	2296	0	0	1	3308	2845	2178	3245	50
781	1778	3737	0	2209	1	1214	1959	2327	0	0	0	2816	3198	926	2614	2
782	1845	3675	0	1848	0	1983	3141	3214	0	0	0	2284	3016	2832	2824	25
783	2781	3389	19	1800	0	3242	3397	3717	0	0	0	2220	1746	2783	2751	165
784	2921	3808	71	1039	0	2038	3464	3651	0	0	67	1414	2401	2673	1566	25
785	2595	3876	0	1736	0	2720	3651	3190	0	0	10	691	2161	3157	826	4
786	2697	3789	0	2470	0	2217	3425	2032	0	0	135	770	1538	2562	1465	0
787	1998	2987	268	1352	0	1620	3177	1957	0	0	1479	1314	2074	2625	1795	0
788	2236	3759	219	884	0	408	3387	1759	0	0	1493	1787	2123	3145	1004	0
789	2451	3874	0	1369	0	0	3179	510	0	0	452	1531	2150	3234	694	0
790	2734	3620	3	216	0	74	3400	750	0	0	873	1140	2073	3368	2136	0
791	3722	3196	0	363	0	796	3237	79	0	0	216	1176	2824	2950	2237	0
792	3801	3377	0	819	0	1290	3224	337	0	0	14	1405	1788	3521	946	0
793	3819	3196	0	1601	0	399	2845	276	0	0	0	1279	1657	3514	459	0
794	3644	3416	0	2578	24	1581	3744	0	0	2	0	1714	1470	3232	1055	229
795	3800	3394	1	3853	1239	2457	3543	0	0	7	0	1481	306	1165	200	354
796	3747	2894	0	3423	148	1085	2896	0	0	0	0	1488	1372	734	539	141
797	3821	2012	0	3278	200	1315	3188	0	0	0	0	985	1526	67	208	395
798	3858	2366	71	3182	174	1994	3721	0	0	0	0	1373	1979	259	7	1457
799	3712	1547	2	3721	967	1287	3812	0	0	0	0	1330	1832	120	125	1791
800	3468	1536	22	3389	729	575	3262	0	0	0	0	915	3130	1076	225	936
801	3590	1449	0	3556	1621	2859	3518	36	0	0	1	1357	2934	350	1039	423
802	3771	1790	0	3362	1664	2980	3030	0	0	0	11	1482	3413	0	1438	791
803	3436	2467	0	3449	1606	2775	1821	0	0	0	0	1375	2575	0	1604	461
804	3387	2703	0	3603	506	3284	1896	0	0	0	0	445	2690	30	2243	824
805	3759	1932	0	3070	337	3413	2607	0	0	0	9	1006	2037	32	1588	1190
806	3611	1414	0	3053	1214	3751	2567	0	0	0	0	1623	1964	575	963	1572
807	3657	1643	0	2840	1006	1903	1692	0	0	0	0	1754	2395	1103	1557	666
808	3604	2172	0	3426	1140	232	2141	0	0	0	44	555	2313	2001	1745	1335
809	3649	2164	0	3311	3123	327	2404	0	0	0	2	199	2217	886	2583	774
810	3679	1774	0	3766	2856	1021	2298	0	0	0	703	53	3744	105	2606	267
811	3795	1744	0	2984	2563	1708	2344	0	0	38	1355	2	3257	385	3045	460
812	3768	2565	0	2730	3205	2639	849	0	0	8	2886	258	2114	1488	2733	300
813	3820	1367	467	3008	2759	2742	566	0	0	1	1662	197	2651	2271	3153	270
814	3849	1327	1513	3509	2608	2495	2670	0	0	353	3333	739	3518	3359	1853	441
815	3876	1381	2508	3597	2743	2554	2767	0	0	0	3180	238	3665	1904	2191	97
816	3845	1100	1590	3458	2977	3235	2876	0	0	0	1978	586	3087	215	777	0
817	3857	1323	2261	3495	2955	2666	3397	0	0	0	558	2427	2369	1435	258	65
818	3876	1178	1776	3460	3531	2846	2996	0	0	352	1128	2376	2450	1209	429	475
819	3876	1284	981	3270	3306	2691	1069	0	0	2	2122	3042	2651	1100	231	109
820	3876	1455	1613	2973	2988	2079	1828	0	0	9	2785	3097	2425	1600	142	52
821	3860	2520	2188	3810	2565	3213	1384	0	0	7	2607	2799	2288	2320	400	63
822	3855	3080	2637	3876	3438	2451	1106	2	0	332	1010	2267	2463	2310	713	99
823	3671	3631	1301	3872	3102	1372	1753	129	0	0	3024	1879	2579	2231	264	0
824	3754	3561	2251	3859	2642	1932	1571	275	0	0	2697	3277	1565	2925	93	0
825	3805	2743	1923	3822	694	1699	1996	0	0	0	2430	3432	2621	1905	0	47
826	3390	2476	1601	3863	1400	1648	2658	70	0	0	2701	3812	2692	2245	20	0
827	3773	3380	1618	3845	1463	2500	2495	159	0	0	3554	3551	2514	1800	49	5
828	3623	3717	1435	3864	648	2090	3518	4	0	0	3514	2765	2411	2237	105	85
829	3837	3876	1504	3828	8	2739	3650	0	0	0	2602	1778	2687	1932	234	463
830	3875	3843	852	3735	1	3841	2183	0	0	0	2273	3072	3008	2650	1107	14
831	3801	3804	21	3837	49	3870	2844	0	0	0	2425	1915	2798	3277	1732	0
832	3749	3432	0	3459	37	3813	3120	0	0	0	1929	1171	2174	2368	1091	5
833	3810	3488	7	3830	0	3688	3591	0	0	0	2401	2795	2501	2629	318	34
834	3770	3801	68	3761	2	3776	2786	0	0	0	2599	3493	2547	2455	1830	0
835	3300	3790	0	3775	0	3767	3219	0	0	48	1364	3033	2642	3054	3809	6
836	3604	3590	0	3463	0	3691	1818	0	0	4	2188	3065	2566	3626	3703	6
837	3874	3578	0	3014	0	3132	2114	157	0	0	2000	3652	2277	2851	3536	0
838	3428	3134	0	3147	0	2653	2784	0	0	0	1349	3851	2873	3564	3379	0
839	3521	3647	0	3249	0	2744	2689	28	0	12	1098	3804	2217	1366	2577	81
840	3793	3653	0	3419	0	3235	2624	37	0	0	299	3473	2063	3713	2466	246
841	3540	3487	44	3611	0	3255	3465	195	0	0	321	3195	2276	2960	3707	90
842	2790	3700	0	3621	0	3854	3168	124	0	0	526	3442	1332	3468	3196	17
843	1606	3474	0	3874	0	3860	2959	12	0	0	57	3759	271	3716	2019	0
844	1480	2884	0	3449	0	3775	2282	0	0	0	0	3493	152	3628	2463	0
845	1444	2892	0	2910	0	2673	2086	184	0	0	0	2599	292	3459	1684	27
846	1041	3596	195	2854	0	1526	2236	928	0	13	87	1821	59	3116	1704	72
847	1722	3165	542	2997	0	1382	393	934	0	0	37	2866	1156	2071	1062	22
848	1362	3034	279	2916	30	2161	239	1296	0	0	317	2136	2608	2034	1458	574
849	1378	2049	76	3026	10	3306	632	2038	0	57	72	3686	2269	3197	2078	954
850	2149	2817	0	3419	29	3257	1450	1458	0	10	0	2362	1630	3145	2759	627
851	1985	2337	0	3350	125	2730	1579	396	0	120	0	3671	2571	3089	3149	227
852	2123	3383	0	1716	0	2755	1037	387	0	251	71	2852	2796	3600	3373	236
853	2954	2960	0	1402	0	3418	2933	515	0	276	0	3088	2041	3236	2924	47
854	3098	3264	103	2662	0	3479	3644	463	0	1	0	3570	2933	3502	2498	32
855	3096	2714	0	3739	0	3492	2822	1041	0	0	0	3438	1797	2652	3182	16
856	3107	3380	3	3475	0	3678	2877	834	0	197	0	1804	2690	3103	3320	1
857	3057	3645	526	2202	57	3866	3719	341	0	156	617	2752	3043	3411	3292	0
858	2740	3236	0	3850	423	3876	3182	1442	0	51	6	2698	2930	3780	3637	0
859	3111	3608	0	3408	279	3859	2747	1039	0	0	849	2035	2317	3469	2849	0
860	2971	2384	0	3323	229	3373	2386	992	0	0	1507	1890	1597	3058	2789	0
861	3064	3087	1	3227	1244	3688	2291	350	0	0	2690	348	496	3176	3130	0
862	2878	3157	4	2646	645	3168	1781	198	0	0	2549	282	2115	3231	3195	0
863	3141	2158	0	3587	520	3425	988	783	0	33	2870	0	1473	2861	3399	0
864	3242	2234	119	2314	221	3500	1273	897	0	0	2944	248	1042	2875	2791	0
865	2343	2588	0	872	1739	3756	1330	1497	0	130	3150	0	134	3098	1753	0
866	963	3152	0	154	749	3868	682	985	0	80	3479	1	1129	3410	1040	0
867	1439	2784	0	867	1518	3638	676	1152	0	204	3584	0	3192	2750	522	0
868	3086	3316	108	837	1008	2876	1298	1628	0	265	3430	0	3585	2443	3431	0
869	1026	3095	658	34	1070	3771	1187	661	0	318	3715	0	3406	2066	1490	0
870	592	3383	391	44	2089	3545	1604	927	0	314	3529	0	2521	2571	2476	0
871	126	3477	110	48	2508	3723	1664	1486	0	304	3810	0	2754	2944	2757	0
872	354	3072	0	3	515	3865	1226	1340	0	252	3177	111	3423	3673	3068	0
873	621	3373	1	27	132	3809	1831	1146	0	645	2155	19	3669	3118	3387	0
874	203	3712	0	40	18	3695	1137	1335	0	174	2896	14	3284	3217	3856	0
875	328	3745	0	35	138	3870	846	2190	0	45	2902	915	2048	3531	3857	2
876	47	3727	480	182	356	3771	619	901	0	0	3486	540	2888	2921	3650	0
877	0	3483	6	294	1541	3863	1541	1710	0	44	3765	4	2736	3220	3859	0
878	0	3689	0	446	1143	3784	1158	2398	0	7	3333	133	3473	2958	3815	0
879	0	3519	0	820	2047	3579	1099	2510	0	112	3684	0	3503	3482	3709	0
880	0	3408	0	157	1721	3622	806	3093	0	27	3194	0	3222	3771	3829	0
881	0	3613	0	238	2891	3522	766	3391	0	158	3696	0	2557	3257	3827	0
882	0	3570	0	173	1577	3764	1790	3474	0	129	3792	0	2960	3148	3830	0
883	0	2269	0	122	1173	3875	1950	3760	0	4	3727	0	2584	3314	3715	0
884	9	1982	0	89	3177	3854	2177	3822	0	0	3821	16	2571	2250	3762	0
885	0	1425	0	13	2176	3762	1459	3516	0	5	3664	0	2988	2453	3630	0
886	0	1257	0	123	2371	3171	1257	3174	0	212	3803	0	2964	2216	3136	95
887	147	1010	0	0	3375	3786	3084	2947	0	298	3731	0	3059	1946	2022	0
888	576	572	839	259	3699	3782	3667	3023	0	447	3682	0	3110	2017	3266	1
889	1132	1198	459	39	3573	3793	3772	3475	0	1371	1859	0	3758	2179	3433	951
890	1619	1328	2208	0	2177	3857	3564	3738	0	341	1827	0	3785	1792	3387	617
891	1532	857	1794	0	692	3440	2482	3717	0	0	2500	10	3816	2409	3429	330
892	2060	1567	1257	0	692	3737	2256	3271	0	645	1773	0	3724	2506	3130	406
893	1552	1533	425	0	715	3870	2009	3278	0	1510	1580	66	2950	2684	2465	408
894	2107	2136	94	0	1410	3876	2677	2978	0	1868	2690	20	3381	2312	2407	284
895	1713	1570	202	0	2628	2811	3574	2797	0	1714	2043	25	2914	2366	3312	915
896	1621	1728	28	0	3516	3078	3312	3649	424	1490	3475	1	3583	2665	3587	2285
897	1111	1438	143	0	3362	2409	2815	3089	116	338	3608	0	1666	2975	3017	1247
898	696	2005	410	0	3618	2785	565	3185	418	39	3600	134	1408	2754	2185	1639
899	1170	2843	266	16	3557	3380	1886	2425	920	157	3141	50	1141	2112	2311	2147
900	136	1697	194	0	3401	2805	1083	2578	732	11	3285	1075	1128	3161	1846	3447
901	836	1139	32	0	3575	2114	2351	2865	954	1137	3443	732	456	1699	1482	3631
902	22	1745	0	0	3671	2260	1865	2061	0	1539	2554	736	964	876	1276	3505
903	291	2666	0	0	3872	1576	2200	3095	0	1203	3678	2733	167	1853	1508	3100
904	442	3223	0	0	3570	2245	1799	2352	3	1057	3639	1845	1461	3222	1562	3368
905	64	3226	0	0	3788	3405	1819	1295	3	1883	3252	300	1027	3382	2236	3247
906	989	3294	0	0	3847	3127	922	1632	481	1851	3619	1478	1639	2815	1417	3308
907	1609	3780	0	0	3534	1669	150	2913	493	3078	3320	280	270	3391	1366	3531
908	909	3213	0	0	3871	2571	52	3202	169	1743	2566	0	88	3535	1653	3265
909	1953	3070	0	0	3737	1542	881	2722	59	2365	3004	116	939	3168	729	2807
910	2268	3531	0	0	3748	627	569	3029	18	919	3808	9	1713	2195	1446	3682
911	773	3710	0	0	3643	1670	650	2544	180	1428	3761	84	2042	2080	1636	3618
912	2433	3680	0	0	3649	1353	1073	1844	112	1567	3496	92	1965	2982	1772	3767
913	2151	3761	0	0	3614	2105	1540	2045	45	2125	1583	169	1909	2798	3289	3784
914	1088	3302	0	0	3693	3760	118	1307	0	1127	1484	254	1853	2895	3728	3380
915	2109	3701	0	0	3409	3280	931	1734	19	1058	819	74	1619	1222	2587	3494
916	3337	3558	0	0	3615	2724	534	1760	0	453	800	69	2159	1603	2843	3492
917	3240	3743	0	0	2908	2575	4	1984	0	924	142	120	2190	1584	3426	3751
918	3371	3704	0	0	3068	3157	0	1957	0	1597	201	13	1186	2316	3773	3627
919	2918	3857	0	101	2952	3202	107	2338	0	896	0	280	1677	536	2623	3557
920	2782	3696	0	0	3669	3016	983	1840	0	497	106	0	3200	1400	2236	3816
921	2118	2983	0	0	3056	3550	442	2055	0	1553	2	0	3523	1770	1750	3513
922	2390	3630	0	0	3124	3789	85	2165	0	10	0	0	3576	1161	1446	2767
923	2872	3498	0	0	3326	3498	109	1237	0	923	0	0	3460	1934	2056	3573
924	3330	3337	0	0	3535	3339	98	672	0	1351	0	0	3530	1985	2233	3017
925	3673	3769	0	0	3298	3677	102	617	0	1635	1	0	2715	1847	2049	2305
926	3551	2776	0	0	3615	3557	953	1296	0	1359	0	0	3581	2835	1217	2381
927	2234	3274	0	0	3700	3398	2126	2704	0	314	0	0	1869	2718	1965	2916
928	734	3163	0	0	3661	3715	2286	2027	0	8	0	0	3851	2196	2247	2210
929	335	3606	0	0	3697	3567	2388	1824	0	0	0	0	3737	2462	2223	2035
930	142	2320	0	0	3553	3583	3031	1699	0	0	0	0	3789	2720	1941	2909
931	359	1754	0	0	3553	3573	3004	1308	0	77	0	0	3638	2430	1985	1861
932	5	2204	0	0	3352	2979	2605	1163	0	0	30	0	2991	1204	833	2427
933	81	904	17	0	3470	2262	1767	1002	0	0	0	0	3608	834	539	1813
934	215	1073	38	0	2979	2709	1691	1248	0	0	0	0	3728	718	673	2021
935	430	2071	30	0	2541	2345	1891	1382	0	0	0	0	3450	303	949	506
936	115	2992	2	0	1815	3232	1274	1737	0	0	0	0	3276	394	998	2156
937	263	3544	0	0	3051	3013	2473	1489	0	0	0	0	2964	106	1652	3267
938	31	3385	12	0	3586	2796	1639	1109	0	0	0	46	2908	14	581	2528
939	30	3771	0	21	3616	2904	2822	499	0	0	0	0	3560	38	712	2812
940	193	3704	0	27	3691	2958	1739	405	0	0	0	0	3661	0	969	2933
941	195	3811	0	246	3486	3428	413	881	0	0	0	19	3166	0	820	1660
942	475	3568	0	12	3309	3822	61	1513	0	0	0	81	2714	425	961	2817
943	0	3615	0	77	2553	2341	129	2458	0	0	0	0	1759	526	312	1963
944	0	3535	0	193	2853	3492	141	2172	0	0	0	0	1160	350	790	1203
945	58	3738	29	481	2233	3756	45	2794	0	0	0	0	450	879	706	688
946	46	2970	2	643	2968	3853	30	3055	0	0	0	0	743	1946	914	464
947	0	2604	0	881	2433	3856	70	2924	0	0	0	0	505	1627	173	270
948	0	3464	0	409	3003	3748	181	1317	0	0	0	0	456	2054	349	315
949	0	3537	0	455	3493	3072	0	1288	0	19	0	0	1196	2715	70	141
950	0	3587	0	2007	3131	1965	0	1433	0	0	0	0	183	2723	451	92
951	0	3609	0	2625	3480	484	0	3195	0	0	0	0	1223	3106	1639	999
952	231	3309	0	3402	2732	928	0	3179	0	0	0	0	1461	3692	2725	1105
953	325	3375	0	2607	3362	931	0	2080	0	0	0	0	1977	3732	2317	1866
954	113	3630	0	3367	2890	1204	0	2340	0	0	0	0	955	3760	3399	2745
955	265	3754	0	3039	2854	914	0	2697	0	0	0	0	1670	3434	2712	1975
956	96	3728	0	3087	2972	1005	0	1264	12	0	0	0	1203	3494	3418	2342
957	184	3462	0	2301	3100	1623	0	2740	17	0	0	0	7	3087	3557	1184
958	0	3531	0	2453	3360	2136	0	2141	293	0	46	0	0	3209	2667	680
959	0	3681	0	2250	3749	2678	0	2420	369	0	543	0	33	3417	3433	39
960	0	3773	0	2114	3676	3427	0	1961	204	0	518	0	0	2968	3344	26
961	21	3196	0	2664	3578	3691	0	1355	1128	0	1011	0	27	3013	2562	81
962	77	3863	0	3376	3092	2481	0	310	1139	0	1156	0	44	3424	1789	444
963	0	3567	0	2865	3064	1410	0	150	94	129	1139	2	42	3344	2790	332
964	62	3653	0	2537	3720	677	0	44	746	292	1485	0	171	3394	3054	217
965	262	3590	0	2422	3497	1522	0	118	415	253	835	36	86	3673	3067	329
966	473	3767	0	2394	3454	1502	0	2320	318	1	1979	480	978	3032	2161	1411
967	799	3494	0	2718	3140	783	0	2165	652	6	943	265	630	3009	1492	1593
968	354	3695	0	3014	3216	2071	0	2281	1505	6	86	225	12	2711	2616	1973
969	329	3655	0	3286	3216	2518	0	1118	507	0	300	127	160	3070	2593	3354
970	161	3789	0	2709	3091	2482	0	2653	0	65	266	143	1425	3000	3600	2828
971	48	3757	0	3173	3078	2974	0	1509	0	0	0	266	2958	3623	3579	3415
972	133	3539	0	3196	3543	2155	0	2790	0	0	870	138	2323	2769	3301	2712
973	80	3866	62	3111	3781	791	4	2037	38	0	1687	116	1312	2926	3554	3159
974	57	3682	123	3345	3579	958	16	1237	20	7	558	81	347	2652	3481	1213
975	0	3246	0	3063	3320	366	0	2257	39	22	368	7	826	3343	3572	3118
976	0	3710	56	3295	2962	197	0	2095	123	0	1576	0	908	3473	3487	2287
977	0	3597	52	3132	3159	337	0	2090	45	5	398	0	579	3535	3244	1024
978	0	3801	486	3408	2985	509	0	2780	0	0	1890	0	0	3605	3166	1727
979	0	3616	492	3039	3557	268	408	3329	32	0	1479	0	16	3558	2535	1265
980	0	3790	404	3143	3483	6	0	2959	584	9	966	0	320	2404	2121	3032
981	0	3710	54	2659	3801	218	0	1257	279	0	1605	0	0	1219	2627	3650
982	49	3694	14	3080	3271	254	0	728	228	0	200	113	0	2129	2068	1954
983	0	2674	3	3611	3528	4	0	705	781	0	410	0	0	2202	1893	2874
984	0	3430	501	3576	3467	3	153	757	756	0	109	0	0	1241	2041	3251
985	4	3416	261	3622	3533	52	469	134	47	0	84	0	41	887	1080	3875
986	19	3081	740	3817	3766	709	863	2	101	0	29	0	218	2649	207	3657
987	0	2858	888	3715	3724	2471	0	69	4	0	517	0	113	2138	176	2622
988	0	3576	995	3835	3087	3371	0	3457	0	0	771	0	467	1702	12	2238
989	0	2967	290	3598	3383	2832	0	3571	0	0	1078	0	370	2227	111	1808
990	0	3802	685	3580	3226	2171	0	3554	0	0	257	702	225	2933	167	2437
991	0	3347	208	3683	3631	2231	0	3289	0	0	345	2072	1559	2005	2028	2478
992	0	3404	60	3863	3382	2744	0	3690	0	0	128	1951	793	3506	2231	2449
993	0	2115	12	3715	3111	2926	0	3455	0	0	14	2390	613	3367	2566	1706
994	0	1907	6	3773	3147	3447	0	3762	0	0	1	2151	25	3693	2341	2754
995	0	1206	0	3588	1681	3003	0	3773	0	0	95	2302	434	3163	2642	3823
996	0	886	884	3678	2385	3490	0	3828	0	126	189	1925	556	3610	2643	3593
997	0	238	2454	3854	2848	3453	0	3784	0	391	430	1388	859	3062	1401	3699
998	0	0	1796	3458	3375	3596	0	3774	10	139	156	927	3	2527	0	3502
999	0	89	2140	3314	3196	3313	0	3656	34	56	200	221	0	3792	0	3627
1000	0	362	1227	3197	2618	3322	0	3712	0	2	0	6	73	3507	0	3597
1001	0	987	912	3872	2359	3654	0	3801	0	0	0	0	0	3771	0	3575
1002	0	969	1096	3840	2696	3644	0	3722	0	224	0	1	0	3490	2	3736
1003	0	2353	1007	3155	2911	3703	0	3385	0	537	0	35	0	3164	399	3562
1004	0	2784	100	3284	2400	3720	0	3788	0	2432	0	498	0	2039	34	2666
1005	0	3523	388	3757	2749	3679	0	3851	0	1288	60	574	0	1038	0	2052
1006	54	2961	326	3223	3124	3520	0	3791	0	467	65	85	0	1548	74	1735
1007	5	2756	1219	3610	2122	3492	0	3767	0	585	156	36	0	1582	0	63
1008	0	2590	578	3583	3182	3428	52	3876	0	287	517	126	0	793	0	0
1009	1	2232	228	3876	3599	3588	63	3876	0	160	981	588	0	845	0	45
1010	0	3615	733	3851	3543	2867	0	3789	0	1	666	1017	0	1176	272	851
1011	0	3469	348	3472	3788	3420	0	3874	0	109	1741	1116	0	2086	747	461
1012	0	3561	0	3259	3776	3844	103	3710	0	366	1305	1866	0	1196	458	2000
1013	0	3693	0	3813	3657	2251	111	1886	0	15	1581	2395	0	1966	1729	2597
1014	0	3435	0	3808	1776	3437	46	1664	0	319	703	2568	0	2200	1383	1737
1015	0	3814	0	3839	1551	2843	793	1046	0	485	1421	3340	0	1609	2118	2104
1016	0	3457	0	3785	2182	2508	886	825	0	1210	1047	1498	0	1563	2261	925
1017	0	3596	0	3733	1305	2850	1193	595	0	460	882	1281	0	1473	1971	217
1018	0	2786	0	3788	872	3277	460	812	18	379	252	849	0	2142	1434	230
1019	0	3631	458	3870	392	2957	647	1261	90	164	534	2818	0	3175	470	29
1020	0	3819	422	3853	57	3316	797	1919	0	161	0	2705	0	3124	138	257
1021	0	3724	736	3680	4	1994	740	1209	0	887	22	1593	0	3118	170	151
1022	0	3836	708	3851	18	1940	1391	1309	0	487	0	320	0	2382	254	342
1023	0	3635	1357	3826	62	1816	1371	1554	0	1231	0	166	0	2931	123	428
1024	42	3086	1035	3771	1049	2061	1649	1775	0	1240	138	218	38	2656	220	311
1025	192	3750	106	3678	924	964	966	3650	2	2758	0	359	0	2451	189	404
1026	0	3820	473	3586	837	199	2276	2693	11	3285	0	80	0	1879	1	1182
1027	0	3809	96	3708	1388	0	2273	3138	56	3561	0	649	0	2643	0	2051
1028	0	3499	232	3288	1979	2	2853	2794	0	3048	0	687	0	1297	0	931
1029	0	3622	473	3576	1521	1	3753	2920	16	3126	75	1208	0	1314	0	758
1030	0	3625	118	3745	484	22	3282	3010	0	2265	118	322	0	1878	0	487
1031	0	3873	94	3564	997	1	3206	3182	0	2214	90	177	0	2491	0	754
1032	0	3594	0	3713	696	1	3119	3260	0	2054	16	62	0	1200	0	943
1033	0	3058	0	3495	7	6	2887	3006	0	903	0	0	0	3413	0	473
1034	0	3448	0	3761	536	106	2348	2736	0	1118	0	217	0	3338	0	398
1035	0	3834	0	3371	86	380	3136	3371	0	1388	0	0	0	3007	0	1084
1036	0	3818	0	3527	659	60	3306	2500	120	1898	0	1	385	3386	0	916
1037	0	3756	0	3827	52	0	3569	2736	0	1995	0	84	0	2301	0	214
1038	0	2792	0	3481	58	0	3314	3403	0	665	0	68	0	2544	0	129
1039	0	2516	0	3867	914	0	3779	3007	39	673	0	51	235	1775	0	6
1040	0	2817	0	3787	795	0	3569	3248	6	1408	8	92	0	1558	0	45
1041	0	3110	0	3075	1169	0	3784	3802	0	2446	262	297	272	2318	0	12
1042	0	3560	5	2301	679	1	3871	3586	0	3257	229	100	0	1404	0	2
1043	0	3806	140	3341	1886	0	3788	2554	33	3596	308	0	48	1104	0	0
1044	0	3824	398	3604	2491	0	3811	2662	0	3393	1127	113	0	882	0	0
1045	0	3663	1276	3503	1694	0	3866	3732	0	3359	809	150	0	1505	0	0
1046	0	3752	1492	2625	1731	8	3503	3465	0	3697	567	0	0	2062	0	0
1047	0	3784	344	3472	1481	59	2128	3467	258	3701	494	0	0	2542	0	0
1048	0	3344	740	3543	1404	27	3797	3844	4	3673	1246	0	0	1325	0	0
1049	0	3863	238	3712	1156	122	3640	3156	2	3548	1765	0	0	1685	0	0
1050	0	3818	7	3837	774	216	3761	3661	0	3859	1655	154	0	1726	0	0
1051	0	3759	3	3834	953	0	2993	3268	0	3755	2149	15	0	335	0	0
1052	0	3850	0	3648	633	177	3362	1806	0	3211	3210	63	14	1266	0	0
1053	0	3846	0	3757	983	395	3307	1963	0	3808	2908	69	196	285	0	1
1054	0	3739	6	3875	2107	223	3541	2843	0	3530	2048	30	291	299	0	0
1055	0	3847	32	2828	1695	430	3640	2650	0	3768	2032	0	18	0	0	11
1056	0	3869	696	2162	981	497	2482	3369	0	3541	1749	0	402	536	0	0
1057	0	3810	1060	1861	204	204	2805	3078	0	2700	3073	4	74	2658	0	0
1058	0	3778	95	807	83	742	2688	2554	7	3344	2909	0	306	1505	0	0
1059	0	3816	0	2251	33	23	2704	2564	41	2713	2161	9	330	1421	0	0
1060	0	3731	0	1440	17	97	2814	3290	36	3591	2630	0	16	2286	0	0
1061	0	3415	0	2709	113	1127	2612	3088	81	2277	2426	488	710	1995	0	0
1062	0	3345	0	3159	236	706	3205	3360	61	2866	3776	83	183	1942	0	0
1063	0	3094	0	3517	355	971	3175	2938	14	3629	3586	36	771	2379	0	3
1064	0	3539	0	2990	427	1382	3479	2243	41	2817	3837	0	893	3480	0	234
1065	0	3200	0	1705	1162	700	3674	2033	155	2477	3710	123	128	2922	0	0
1066	0	3850	0	2940	949	1082	2545	2276	171	2963	3821	200	153	684	0	0
1067	0	3845	0	3687	3248	1504	1878	2223	21	3248	3385	142	0	1419	0	272
1068	0	3876	0	3573	2718	1486	2872	2480	0	2932	3644	26	259	1319	0	519
1069	0	3685	0	3666	2611	366	2231	3759	0	3517	3659	200	910	3104	0	945
1070	0	3577	0	3295	2324	526	1648	3797	31	3538	3469	181	1593	3638	0	891
1071	0	3724	0	3406	2709	1633	1352	3858	50	3291	3625	388	473	3598	0	416
1072	0	3362	0	3729	2399	2255	1802	3812	0	2850	3387	39	253	3798	0	131
1073	0	2438	0	3546	3474	2180	339	3315	23	3001	3245	199	231	3617	0	0
1074	0	2458	0	3562	3782	2692	169	3546	56	3436	2919	97	2	3488	0	44
1075	0	2278	0	3445	3144	2624	669	3140	0	3355	3141	70	9	3597	0	93
1076	0	2873	0	3608	2797	2222	121	2911	0	3243	2511	1892	2	3358	0	964
1077	0	2726	0	3339	3609	2105	0	2276	0	3685	2771	1639	0	3121	0	110
1078	0	2102	0	3582	3036	2296	0	2377	0	3857	2149	386	0	2929	0	54
1079	0	3292	0	3743	3408	2495	0	2042	0	2161	2771	1505	0	2569	0	376
1080	0	2444	0	3802	3182	3073	0	1200	0	3253	3228	957	0	3370	0	2101
1081	0	2604	0	3666	3602	3062	0	1791	0	1850	3567	838	35	3742	0	3671
1082	0	2534	0	3716	3490	3071	0	1772	0	2474	3368	1246	35	3832	0	3343
1083	0	2079	0	3321	3181	3203	0	1784	0	1216	3187	3352	48	3629	0	3799
1084	0	2475	0	3285	3353	2851	0	2309	0	1909	3440	1775	0	3627	0	3640
1085	0	2403	0	3257	3244	2240	0	1718	0	2255	3366	2390	72	3230	0	3739
1086	0	1459	0	3680	3785	2618	3	1159	0	3363	2563	3261	0	2933	0	3549
1087	0	1426	0	3633	3842	3065	0	399	0	3659	3465	3243	0	2681	0	3665
1088	0	1576	0	2747	3564	3824	0	416	0	3744	2905	3622	54	1894	0	1833
1089	0	1178	0	2739	3728	3768	0	1	0	3162	3626	3285	0	2941	0	1887
1090	0	1029	0	3317	3579	3704	0	424	0	2769	3273	3705	43	1740	0	1286
1091	0	340	0	3401	3458	3678	0	76	0	3198	3778	3825	8	2885	0	2786
1092	0	600	0	2885	3804	3578	4	1081	0	2880	3761	3677	0	2265	0	3103
1093	0	539	14	2747	3709	2523	35	880	0	3476	3752	3605	0	2795	5	3242
1094	0	1675	0	1884	3847	2300	119	1767	0	3643	3874	2926	0	2684	1	3477
1095	0	820	81	1395	3669	1980	115	1472	0	3369	3797	3648	26	2900	0	3824
1096	0	1213	173	1408	3844	2039	2	819	0	1401	3243	3313	0	1917	0	3697
1097	0	1999	246	776	3693	2329	32	59	0	2891	3604	3303	62	1573	0	3487
1098	0	2209	30	1337	3672	2703	0	25	0	2783	3527	1886	101	432	0	2768
1099	0	2223	22	2289	3372	2306	173	99	0	3292	3515	1731	751	290	0	2760
1100	0	1135	83	3815	3327	2671	17	177	0	2876	2171	1241	31	835	0	1899
1101	0	539	39	3440	3230	1467	0	261	0	3090	3152	1694	27	1984	0	551
1102	0	622	69	3607	3545	2373	0	246	0	3006	2870	2905	31	987	0	713
1103	0	84	0	3265	2943	2899	0	559	0	2969	2785	1390	3	1942	0	965
1104	0	586	0	2913	2462	2412	0	184	0	2556	3193	1447	381	3458	10	460
1105	0	260	12	3270	3448	3605	0	1398	0	2763	2411	1569	140	1405	108	1413
1106	0	91	38	3528	3615	3410	0	2696	0	2883	1566	1136	210	1301	338	1919
1107	0	0	0	3478	3867	2520	0	2769	0	1697	1889	836	420	673	350	2604
1108	0	5	22	3629	3750	1318	0	3007	0	0	2470	399	296	544	0	2632
1109	0	0	23	3795	3732	3280	0	2619	8	91	1054	720	592	276	153	2851
1110	0	0	35	3655	3661	1815	0	2043	0	0	893	454	1565	730	72	479
1111	0	0	125	3777	3727	1633	0	2359	2	0	475	1409	1487	1187	0	128
1112	0	0	33	3792	3684	2287	0	2609	0	7	948	548	183	3099	52	201
1113	0	0	0	3818	3041	2347	0	2868	0	23	430	1466	389	1397	114	123
1114	0	0	0	3667	3631	2550	0	3416	0	57	5	244	789	2021	593	618
1115	0	0	0	3540	3492	2310	0	3503	0	153	116	971	336	760	228	0
1116	0	0	0	2706	2855	2732	0	3568	3	33	0	2179	485	1396	60	59
1117	1168	0	0	2407	3151	3319	0	3775	7	8	1	3140	122	1583	13	76
1118	1614	0	0	2917	3366	3529	0	3758	0	20	101	2548	37	598	37	146
1119	3076	0	1	2722	2940	3675	0	3558	119	174	179	2134	62	1068	38	49
1120	3479	0	22	389	3070	3592	0	3239	494	209	340	893	1111	2694	14	17
1121	2918	0	13	0	2420	3284	0	3626	9	0	19	2074	0	1943	0	0
1122	3414	0	0	4	2969	3735	0	3328	197	142	746	3754	0	2653	0	0
1123	2699	0	0	0	3192	3333	0	3073	0	180	522	3766	0	2305	0	89
1124	1997	0	0	0	3259	3816	0	3555	0	0	266	3205	0	2125	0	382
1125	2233	0	0	0	3326	3226	0	3340	0	0	399	2338	0	696	0	604
1126	2721	0	0	0	3201	3503	0	3529	0	0	445	3403	0	1122	0	223
1127	2523	0	0	0	2928	3540	0	3276	0	0	255	2994	0	392	0	18
1128	3045	0	0	75	2351	3676	0	3417	0	0	44	3535	0	2684	0	2
1129	3243	0	0	251	2684	3708	0	3781	0	0	1	3830	0	601	0	0
1130	3839	0	0	594	2566	3187	28	3634	0	0	0	3799	0	1624	0	111
1131	3876	0	0	485	3799	2901	3	3609	0	66	0	3254	0	836	0	563
1132	3876	0	0	79	3571	2923	11	2770	0	60	0	3083	0	1516	0	617
1133	3656	0	0	194	3545	3536	0	3139	0	236	0	2566	0	2313	0	119
1134	3763	0	0	181	3291	2821	0	3176	0	1514	3	3764	0	2120	0	658
1135	3559	0	0	0	3082	2137	124	2963	0	1396	0	3516	0	2569	0	67
1136	3750	0	0	0	2986	2768	890	2544	0	1301	0	3622	0	2398	0	77
1137	3757	0	16	0	3391	2206	1834	2103	0	1662	0	3407	0	1738	0	174
1138	3242	0	564	0	3339	894	2232	2001	0	2554	0	2449	0	2028	0	104
1139	3035	286	1871	0	2793	13	1873	2901	0	2912	0	526	0	3390	0	209
1140	3825	1918	2680	0	1902	20	2228	3379	0	2164	0	1642	0	3411	0	861
1141	3800	1171	2721	0	1472	0	2194	3741	0	2681	0	579	0	3704	0	1929
1142	3754	1357	3381	0	1514	0	1373	3645	0	2674	21	613	0	3121	0	2915
1143	3774	1054	3556	0	1387	0	1610	3777	0	3440	2	85	0	3349	0	2335
1144	3556	1969	3489	0	233	0	1096	3642	0	3619	0	605	0	1973	0	2734
1145	3646	2632	3858	0	1041	0	2865	3697	0	3689	0	2056	0	1954	0	2620
1146	3162	2596	3519	0	1814	1	2970	3507	0	2919	0	1396	0	3066	0	2822
1147	3019	2876	3293	0	2050	11	3315	3310	0	2222	0	1016	0	3137	0	2310
1148	3601	1095	3018	0	1600	0	3714	3421	0	3851	0	1924	0	3224	0	1964
1149	3691	638	2896	0	2476	4	3549	2954	0	3584	0	2775	0	2635	0	1088
1150	3266	1454	2611	0	920	109	3273	3334	0	3665	53	2665	0	2177	0	747
1151	2988	1622	3140	0	1578	0	3690	3196	0	3556	11	1944	0	1281	0	276
1152	3262	1277	2537	0	921	0	3568	3367	0	2640	2	2744	0	1320	0	575
1153	3598	1203	2549	0	0	0	3570	3747	0	3063	414	2319	0	2150	0	692
1154	3409	2304	2618	155	1	0	3382	3577	0	2523	1118	1224	0	1246	0	0
1155	3342	2654	2172	69	500	0	2764	3348	0	2383	88	2275	0	1628	0	271
1156	2445	1348	2797	19	570	0	3166	3542	0	1315	0	2015	0	2170	0	0
1157	2219	2894	3490	0	167	0	2811	3554	0	1335	8	2035	0	3134	0	0
1158	1616	2014	3814	100	1082	0	3745	3531	0	2880	52	1339	0	3117	0	18
1159	3030	158	3728	99	689	0	3816	3672	0	3529	146	2049	0	3759	0	72
1160	3411	406	3636	20	1153	0	3851	3580	0	3501	423	2744	0	2687	13	0
1161	3394	906	3733	0	3366	69	3595	3736	0	3693	359	2763	1	2786	181	0
1162	3320	753	3692	49	1128	0	3440	3770	0	3851	1288	1392	19	3034	4	0
1163	3679	130	3694	18	1244	241	2965	3858	0	3865	2128	1694	51	2677	0	0
1164	3218	0	3687	3	3378	274	3161	3874	0	3812	2429	2582	1	2734	0	0
1165	3835	3	3461	54	2760	285	2300	3706	0	3593	2751	2642	0	2919	0	0
1166	3632	0	3729	86	2831	215	2941	3811	0	3859	2626	2846	0	2606	0	0
1167	3277	0	3318	23	3791	674	1751	3671	0	3686	2800	2196	0	2977	0	0
1168	3499	0	2044	154	3873	1174	1886	3586	0	3147	3581	1771	0	2905	0	0
1169	3743	0	1954	99	3572	2764	3280	3629	0	2574	3862	2724	0	3252	0	0
1170	3494	0	2419	209	3326	2331	2419	3842	0	3191	3547	2302	308	3737	208	2
1171	3504	10	2562	209	3597	3293	2374	3873	0	3591	3601	1222	569	3329	67	0
1172	3703	10	1871	34	3861	2788	2881	3810	0	3157	3717	2659	344	3278	866	0
1173	3810	0	2198	249	3866	3519	2386	3517	0	3486	3470	2424	329	2361	587	0
1174	3828	0	2139	256	3402	3528	532	2819	0	3468	3667	3458	846	3570	1319	0
1175	3836	0	3267	115	2908	3789	173	2394	0	3275	3743	1982	733	3443	210	0
1176	3670	0	2973	205	3354	3867	878	2998	0	3675	3441	388	1562	3840	721	0
1177	3708	0	3337	765	3183	3441	792	3179	0	2831	3781	30	1587	3637	355	0
1178	3145	0	2999	52	3331	3770	835	3274	0	2902	3703	1277	1007	3761	1002	0
1179	3720	0	3434	0	3323	3865	76	2474	0	3459	3213	2216	1094	3855	1281	0
1180	2851	0	3005	0	3219	3698	0	1234	0	3806	3107	1705	0	3711	1618	0
1181	3276	0	3277	270	3817	3817	0	1031	0	3761	3745	3802	0	3477	241	0
1182	2112	319	2631	1	3635	3863	0	620	0	3129	3686	3306	1	1112	0	0
1183	3353	416	3003	0	3746	3809	196	1857	0	3284	3596	3599	69	1709	277	0
1184	3372	0	2495	0	3719	3810	1	1988	0	2953	3873	3138	982	583	1094	0
1185	3391	0	2845	0	3840	3822	18	1971	0	3442	3650	2157	708	41	875	23
1186	3469	0	3516	0	3424	3634	158	1365	0	3521	3779	2312	1475	449	123	0
1187	3712	0	3372	0	3721	3876	72	1357	0	3416	3831	2654	1981	450	115	456
1188	3812	0	3429	0	3519	3759	144	22	0	2466	3692	1747	1475	1115	1	592
1189	3446	6	3228	0	3728	3691	1393	118	0	3088	3703	2286	1497	1236	0	0
1190	3210	0	3000	2	3348	3635	476	789	0	2451	3627	1852	2478	664	0	259
1191	3681	0	3418	0	3571	3714	258	386	0	3140	3343	376	3158	377	0	139
1192	3427	0	3470	0	3528	3779	786	139	0	2412	3763	1395	3043	186	0	162
1193	2854	0	3601	0	3528	3517	743	0	0	3651	3649	1271	2862	1138	0	993
1194	3612	105	3591	0	3716	3554	255	0	0	2357	3697	1816	2682	1641	0	960
1195	3306	1025	3160	71	3789	3781	0	0	0	1854	3689	2104	3652	2055	1	2627
1196	3682	391	2271	30	3312	3532	188	0	0	2205	3629	810	3704	1970	0	2652
1197	3318	725	3156	0	3192	3349	59	0	0	2444	3737	352	3357	2991	12	3084
1198	3661	969	3682	0	3097	3477	118	0	0	1900	3821	265	3433	2911	11	2018
1199	3552	580	3196	55	2959	2836	176	0	0	1116	3836	291	3153	3285	3	704
1200	3519	28	2483	31	3753	2045	372	0	0	568	3726	475	2282	3837	44	2333
1201	3602	0	2852	6	3264	2425	801	0	0	139	3441	1276	2957	3735	510	3267
1202	3220	0	2986	0	2962	2882	2391	0	0	442	3244	1107	1634	3158	755	2216
1203	3743	64	3254	0	3351	3614	3492	0	0	294	3080	1422	1814	2680	1029	2977
1204	3643	0	3255	0	2643	3281	3532	0	0	74	3633	2050	1221	3093	146	3821
1205	1821	0	2945	0	1786	3095	3623	0	0	1037	3144	1846	2179	3143	399	3684
1206	2386	0	3464	0	2286	2667	2422	0	0	1091	2462	1809	2690	3250	1192	3414
1207	2006	0	2732	0	2279	3677	2358	0	0	1721	732	1095	2165	2639	1774	3600
1208	2145	0	2825	0	2439	3634	2693	0	0	746	1352	392	3058	1814	1167	3456
1209	2221	0	3069	0	3382	3876	2951	0	0	322	1085	573	2632	1279	1805	3781
1210	1566	0	3106	0	3289	3670	1698	0	0	553	133	709	3023	1365	1595	3176
1211	1317	0	2916	0	3523	3254	2490	85	0	2141	374	1153	3770	914	2292	3342
1212	1181	0	3244	10	3456	2109	2636	57	0	1374	17	921	2909	700	3441	2614
1213	312	0	3477	0	3721	3387	3201	35	0	2107	308	1057	3099	1478	1985	2204
1214	1066	6	3155	0	2871	3223	2882	13	0	1975	812	953	3258	1637	3116	3251
1215	267	490	3358	0	3619	3480	3835	29	0	2515	1297	681	3316	1986	2093	3248
1216	333	158	3653	0	2382	2963	3762	182	0	2391	2400	2030	3022	1706	2309	2360
1217	1271	0	3121	0	2547	3014	3768	351	0	1827	3222	1870	3185	1021	3328	2880
1218	1066	74	3712	0	2215	2807	2846	144	0	2345	3788	2595	3653	1711	3083	1760
1219	877	286	3772	0	2285	3201	3503	0	0	2494	3716	2252	1917	3141	3486	961
1220	1370	518	2864	0	2226	3061	3521	37	0	1157	3846	1965	1686	2779	3250	2272
1221	1444	0	3057	0	2784	2888	2453	0	0	2571	3829	1643	2627	3284	3213	3358
1222	1640	295	2912	0	1940	3322	2964	0	0	1355	3237	2758	2883	3698	3205	2833
1223	1382	1396	3874	0	3356	1640	3209	0	0	1755	3876	1351	2158	3744	2897	2205
1224	1381	1944	3846	0	3718	856	2497	0	0	1967	3761	492	2979	3817	3660	3865
1225	741	1905	3809	0	3171	255	2344	0	0	3048	3642	253	3477	3652	3755	2972
1226	149	26	3829	0	2834	0	2876	0	0	3008	3693	613	3239	3571	2840	3065
1227	16	7	3867	0	2730	160	2255	0	0	2591	3409	347	3401	3727	3178	2637
1228	3	1	3839	0	2003	13	3519	0	0	1592	3629	295	2197	3806	2548	1928
1229	0	0	3855	0	1670	420	3793	0	0	2293	3826	575	1935	3774	2672	1090
1230	7	300	3868	0	1170	5	3699	0	0	3473	3565	194	2315	3499	2531	398
1231	73	0	3651	0	997	18	3544	0	0	2899	3395	66	1723	3329	2341	1613
1232	3	0	3730	0	1961	0	3106	0	0	2422	3270	328	2015	3272	1761	2460
1233	0	0	3767	41	3040	0	3594	9	0	2823	2582	430	2680	3071	1599	2708
1234	0	0	3869	19	1728	0	3740	0	0	3351	3159	0	1614	2410	2461	3432
1235	0	0	3636	298	1959	0	3607	15	0	2930	3636	0	1231	1633	2764	2896
1236	0	0	3838	463	1121	0	3295	0	0	2348	3709	0	2240	918	2547	1185
1237	0	0	3755	1322	802	0	2997	0	0	2437	3611	0	2862	1242	2180	1804
1238	5	0	3768	1660	1634	0	2406	0	0	2244	3855	0	1678	786	2189	902
1239	0	0	3796	1879	2239	0	3704	0	0	2069	3767	0	1700	549	697	1083
1240	0	0	3850	236	1506	0	3278	0	0	979	3757	0	2166	1104	1007	1904
1241	53	0	3708	170	1131	0	2166	64	0	1455	3863	0	2621	939	607	997
1242	34	0	3761	267	1156	0	2651	69	0	584	3864	0	1874	418	275	2087
1243	0	33	3720	1604	783	202	2839	0	0	2095	3708	22	2300	2215	196	2516
1244	0	50	3202	1984	1471	520	3006	0	0	1623	2897	125	2198	1562	289	3694
1245	0	424	3279	3244	950	66	2615	1	0	785	3453	63	2531	55	34	3336
1246	0	129	3448	3601	562	757	2306	50	0	1311	3452	287	3233	89	101	3261
1247	0	98	3433	3598	500	573	2404	0	0	2438	3795	694	2951	228	19	3589
1248	0	8	3128	2762	373	81	2959	0	0	2124	3395	1401	2984	0	0	2826
1249	0	33	2073	3578	1136	7	3106	15	0	2621	3151	896	3333	0	0	3037
1250	0	261	2457	3465	945	0	2570	0	0	2954	3207	783	3742	5	68	2702
1251	0	64	1557	2927	627	0	2548	0	0	2881	2813	1341	3790	267	319	3722
1252	0	24	3266	2959	664	176	2309	0	0	2739	1756	1488	3862	240	73	2179
1253	0	51	2546	3289	926	133	1886	0	0	3048	3266	1731	3837	438	326	1628
1254	0	0	3426	3234	653	17	2114	0	0	3340	3321	2083	3468	1821	1	2124
1255	0	0	3028	3052	988	765	320	0	0	3751	3556	2177	3422	1186	0	1800
1256	0	0	2715	2817	58	602	779	0	0	3794	1401	1695	3707	1329	0	1816
1257	0	0	2223	2436	486	294	3174	0	0	3475	1403	2102	3444	614	0	1938
1258	0	0	3013	2918	717	584	2979	0	0	3611	512	1395	3311	212	0	1895
1259	0	0	2513	2371	482	578	3092	0	0	3722	513	1114	3464	139	0	2487
1260	0	0	3853	3400	1207	630	3787	41	0	3708	300	2301	3285	220	12	2896
1261	0	0	3577	3608	1313	162	3504	0	0	3090	541	1129	3337	237	48	2826
1262	0	0	3689	3318	739	250	3071	36	0	2346	878	2837	3779	594	643	2665
1263	0	0	3691	3774	699	58	3477	0	0	2687	2492	3366	3599	1588	405	2019
1264	0	0	3538	3413	887	1192	3797	2	0	3046	3157	2999	3325	2019	1491	2656
1265	0	0	3628	3334	1124	2760	3122	0	0	3623	3144	2729	3773	637	1404	1969
1266	0	0	2749	3618	1632	3231	3591	155	0	3619	2801	3042	3821	232	1324	871
1267	0	0	3124	3630	1410	2720	3531	0	0	3632	2872	3100	3700	41	2624	1255
1268	0	0	3234	3497	1839	2416	3450	0	0	3695	2207	3124	3111	178	2470	342
1269	0	0	3404	3332	2290	3432	3558	0	0	3551	182	2685	2386	475	3009	401
1270	0	0	3281	3381	1149	3839	3605	0	0	3663	19	2760	2538	229	3827	210
1271	0	0	2335	3275	152	3810	3020	0	0	3838	0	1705	3679	839	3498	202
1272	0	0	3515	1457	167	3470	3354	9	0	3585	232	2886	3733	90	3393	422
1273	0	0	3555	1151	871	3299	3422	2	0	3528	496	2279	2832	127	2267	961
1274	0	0	3710	1604	1184	3762	2268	208	0	3713	241	2673	2213	398	1024	1058
1275	0	0	3744	1992	1474	3425	2921	518	0	3369	297	2368	720	632	885	988
1276	0	0	3724	2247	127	2839	3151	372	0	3664	589	3551	473	745	278	952
1277	0	0	3434	2913	13	2948	3037	539	0	3635	1003	2794	47	116	734	1513
1278	0	0	3639	1648	0	2853	3042	450	0	3341	285	2315	368	125	807	685
1279	0	0	3494	2330	3	3617	2968	1064	0	3709	696	2512	28	293	2006	726
1280	0	0	3629	2875	0	3295	3260	160	0	3622	448	1505	0	486	2666	71
1281	0	0	3579	3456	0	3556	3089	252	0	3319	1647	471	138	588	2535	30
1282	0	0	3334	3557	0	3017	3253	130	0	2933	1752	694	567	403	1511	0
1283	0	0	3294	3146	0	2513	2685	76	0	2959	2675	1507	988	68	1021	0
1284	0	0	3363	3574	0	1179	2313	45	0	3254	3816	1342	1053	117	962	0
1285	0	0	3121	3361	0	1785	1546	111	0	3036	3379	498	548	0	1932	0
1286	0	0	3361	3653	0	1755	3208	124	0	3085	3061	787	745	0	2364	0
1287	0	0	2885	3826	0	1565	2900	251	0	3278	2681	1999	0	0	2794	0
1288	0	0	2458	3823	0	2802	2332	1047	0	3142	1709	2707	50	0	3279	0
1289	0	0	2309	3725	0	1491	3661	966	0	1767	1713	987	132	109	2419	0
1290	0	0	3058	3510	0	2946	3547	555	0	1368	1505	1090	310	125	1463	0
1291	0	0	3236	2410	0	2348	3687	997	0	2204	489	830	52	114	2194	0
1292	0	0	2906	2857	0	2411	1837	584	0	1036	59	2391	2	17	2492	0
1293	0	0	3173	3767	0	1789	2824	561	0	1769	1	2544	102	0	914	0
1294	0	0	3219	3553	0	2471	2224	1288	0	1976	2	1042	61	0	528	0
1295	0	0	2916	3476	0	1795	1672	2	0	1659	100	1682	0	57	1073	0
1296	0	0	3046	3592	0	3166	302	0	0	2244	0	2861	0	295	214	0
1297	0	0	3068	3797	0	3030	178	0	0	2361	43	2237	0	131	505	0
1298	0	0	3307	3348	0	2915	1076	3	0	2840	0	2726	0	310	1854	0
1299	0	0	3261	2102	0	3819	1213	0	0	2795	0	3171	0	52	1872	0
1300	0	0	3136	3190	0	3284	1216	24	0	2034	0	1535	0	0	1043	0
1301	0	0	3441	2983	0	2855	848	56	0	550	0	1446	0	41	395	0
1302	62	0	3537	2811	0	3034	2670	0	0	1578	0	1836	32	971	285	0
1303	0	0	3730	3130	0	3187	1568	0	0	2146	0	2517	352	1990	652	0
1304	579	0	3481	2642	0	3416	1336	0	0	1379	0	3266	1276	1551	662	0
1305	550	0	3073	3485	0	3554	611	0	0	2063	0	3149	231	1989	585	0
1306	1568	0	3280	3692	490	3524	329	51	0	2417	0	3165	1408	395	2508	0
1307	2280	0	3507	3483	12	3189	957	9	0	3157	0	2488	2857	20	2537	0
1308	3535	0	3727	3211	464	3431	1749	0	12	2738	0	1939	3084	0	2441	0
1309	3421	0	3823	3629	1034	3487	1205	30	91	2510	0	1873	2963	0	1290	0
1310	3492	0	3872	3781	752	3875	1590	1270	32	2333	0	1671	2174	92	3429	0
1311	3128	0	3859	3836	146	3454	2218	847	94	2877	0	2813	2828	988	3477	0
1312	2597	0	3666	3753	258	3051	3391	1347	16	3155	23	1668	2700	142	3321	0
1313	3395	0	3358	3850	24	3148	3175	1121	36	2996	414	2589	1457	0	3605	0
1314	3606	0	3393	3599	1188	3810	2441	814	0	3130	147	1418	1075	0	2668	0
1315	3622	0	3367	3785	885	3824	2984	2539	0	3575	0	1829	446	101	3343	19
1316	3751	0	3134	3225	4	3837	2558	2655	0	3323	358	1163	429	223	2917	830
1317	3835	0	3111	2486	0	3728	2207	2991	0	3640	101	107	840	353	3221	18
1318	3799	0	3099	3330	0	2961	3314	3764	0	3308	0	25	1074	74	2450	1276
1319	3115	0	3381	3610	0	3677	3083	3665	0	3191	257	32	1894	0	2194	2863
1320	3243	0	3578	3503	2	3638	3681	3778	0	3175	782	350	1769	0	1285	3047
1321	3356	0	3666	3524	38	3600	2743	3137	0	3281	75	286	2429	0	1243	2152
1322	3017	0	3739	3417	34	3847	1712	3004	0	3034	464	126	933	0	1292	2834
1323	2498	0	3425	1988	0	3729	3411	2644	0	3668	1002	280	952	50	1258	3396
1324	2905	0	3540	540	0	3663	1939	1702	3	3092	1074	0	1784	0	1767	3551
1325	3274	0	3486	153	28	3583	1966	360	0	3518	896	0	1243	0	2012	2987
1326	3099	0	3489	1253	0	3228	2151	1487	0	2998	2776	7	1465	0	1784	3036
1327	3496	0	3692	2537	0	3413	2722	3178	0	1793	2165	51	841	0	2095	2401
1328	3206	203	3761	1813	4	2729	3021	2749	0	1426	1730	13	289	0	3192	1840
1329	2691	407	3676	2148	0	2793	2807	3705	0	1306	3434	292	1001	0	3618	1349
1330	2374	0	3740	953	0	2538	1793	3798	0	1700	714	1232	242	0	3237	853
1331	3200	0	3638	575	0	2218	313	3848	0	1921	1114	628	426	1	2925	1748
1332	2799	0	3654	170	0	3378	148	3855	0	585	1832	900	753	61	3096	1486
1333	1521	0	3757	346	0	3620	830	3160	0	1728	2308	371	66	870	3468	1028
1334	3281	0	2988	182	0	3223	1772	2804	0	687	1350	464	14	200	3695	251
1335	3576	0	2864	81	0	3135	1594	2772	0	929	1691	1	10	48	3828	1493
1336	3659	0	2478	852	0	3312	1591	2900	0	433	1408	0	121	362	3786	1295
1337	3100	0	2128	209	0	3172	589	3566	0	507	1055	6	198	354	3767	2057
1338	3705	0	2584	284	0	3274	222	3074	0	1092	1612	37	153	416	3755	1540
1339	2909	0	2609	18	0	3538	673	3552	0	2579	2648	47	248	562	3701	2221
1340	3653	0	2590	0	0	3466	900	3519	0	2259	2682	0	0	395	3026	2946
1341	3592	0	3092	35	95	3277	489	3250	0	1207	33	66	0	285	3425	2957
1342	3619	0	3582	0	59	1670	719	2742	0	1505	1222	2	0	31	3046	2751
1343	3873	0	3346	0	64	1981	238	2143	0	1537	893	255	0	180	3340	2056
1344	3861	0	3584	0	0	1733	46	2497	0	1005	90	82	0	554	3098	1475
1345	3146	0	3181	0	0	2700	286	2361	0	0	60	85	0	321	1904	1845
1346	3153	0	2936	0	0	3876	0	2368	0	2	2779	9	0	295	1508	1970
1347	2471	0	2387	0	10	3576	0	2984	0	3	3095	243	0	923	2344	1908
1348	3581	0	2809	0	119	3712	0	2094	0	676	2717	682	419	1061	3368	2214
1349	3298	0	2807	39	155	3764	50	1353	0	452	3466	1012	995	2260	3207	3342
1350	3345	0	2534	180	4	3785	0	1536	0	1	3816	1730	226	2404	1260	2577
1351	3099	0	3029	442	70	2481	4	2336	0	41	3724	1065	42	2239	1497	2772
1352	3642	0	3616	289	27	1568	0	2631	0	0	3844	1541	0	2036	784	2382
1353	3692	38	3306	41	53	2627	30	3433	0	0	3757	1851	58	2139	1868	2758
1354	3694	0	3293	208	4	2594	33	3441	0	3	3818	1239	0	2805	1195	1241
1355	3291	0	1926	2192	30	3539	0	2732	0	95	3861	113	0	2850	945	397
1356	2942	0	2264	3100	235	1679	0	2880	0	1051	3533	29	222	2641	2179	255
1357	3606	36	3193	3031	90	2841	0	3419	0	1752	3817	0	0	2638	2459	1490
1358	3486	97	3253	2734	10	1922	0	2713	0	2902	3709	25	0	2989	2746	1823
1359	3855	0	2831	2929	69	1563	21	2735	0	2534	3464	181	0	3292	3480	2357
1360	3469	49	2549	2750	56	2201	305	2585	0	1974	3516	205	0	3584	3146	278
1361	3493	75	2725	2810	64	1409	273	2332	0	813	3381	340	0	3147	3147	1829
1362	3824	39	3502	2371	41	3320	169	2506	0	2963	3117	751	0	2619	1798	1122
1363	3445	12	3084	1706	19	3370	108	1182	0	2913	3541	400	0	3088	884	945
1364	3758	193	2376	1760	47	3571	221	1175	0	1428	3087	0	0	2731	93	568
1365	3694	117	3436	2596	5	3506	255	1801	0	1041	3079	105	0	2995	57	312
1366	3116	865	3030	2646	0	3478	731	2432	0	645	3729	350	0	3745	26	829
1367	3703	1285	3314	1555	0	3595	1	2090	0	526	3695	47	0	3775	104	479
1368	3102	1207	2099	1419	0	3662	0	920	0	573	2460	265	0	2992	11	18
1369	3442	918	3236	1478	0	3793	0	940	0	627	1663	0	0	1864	507	795
1370	3551	2172	3037	2439	0	3870	0	1552	0	3212	1857	653	0	2257	1069	2062
1371	3766	2683	3070	3014	0	3873	0	2023	0	2927	1639	0	0	3273	191	1361
1372	3866	3447	3401	3656	0	3404	1	2228	0	2953	2574	0	0	2535	45	1447
1373	3817	3055	3727	3547	0	3730	0	3005	0	2775	1841	0	77	2134	465	2084
1374	3540	2877	3514	3073	0	3716	0	3786	0	3164	1386	0	22	1989	1460	1607
1375	3308	3491	3437	3514	0	3773	13	3827	0	2420	2173	0	30	1617	236	1313
1376	3684	2737	3436	3242	0	3655	0	3785	0	3523	2356	0	58	1489	560	1439
1377	3411	1410	3298	3206	0	3874	1	3803	0	3678	1970	0	1077	902	1583	1206
1378	3301	1837	3511	2342	0	3838	10	3482	0	3294	2165	0	825	1477	2254	147
1379	3642	1174	3709	3282	0	3739	0	2454	0	3420	2997	0	136	2264	2373	44
1380	3661	1517	3456	2866	0	3690	826	2537	0	3618	2636	0	23	1749	2707	29
1381	3256	1002	3414	2856	0	3817	1727	1881	0	2330	2732	0	69	1447	1985	0
1382	3723	1182	3554	2477	133	3331	1181	2007	0	3394	3129	0	176	1375	2094	7
1383	3579	439	3610	1124	124	3017	101	2832	0	3272	2583	0	32	554	1783	119
1384	3556	739	3679	1216	6	2727	315	3410	0	3221	2527	0	36	859	1385	547
1385	3607	1190	3758	947	870	2867	0	2742	0	3435	2411	0	201	1698	1249	0
1386	3618	2036	3352	363	1290	2950	0	1346	0	2604	3601	0	87	1304	2075	0
1387	3300	2341	3485	204	1273	3439	0	1688	0	3080	3138	0	44	2320	1236	204
1388	3420	2932	3738	260	816	3667	95	2937	0	3571	1897	0	0	1397	588	105
1389	3555	2725	3772	496	347	3808	0	3454	0	3609	2095	0	302	2046	9	46
1390	3711	3803	3633	790	547	3369	0	3133	0	3814	1432	0	558	2969	23	42
1391	3770	3754	3756	246	527	3737	0	3648	0	3323	877	0	540	3420	115	995
1392	3857	3653	3796	799	1150	3190	0	3827	0	3450	1213	0	164	1101	695	1504
1393	3798	3740	3827	360	695	3598	0	3482	0	2597	1005	0	74	1996	883	1154
1394	3777	3472	3612	79	390	3316	0	3828	0	3461	567	0	617	2392	687	2069
1395	3143	3653	3616	80	135	2710	0	3807	0	3697	26	0	113	2727	1549	2858
1396	2929	2932	3758	0	160	3694	0	3825	0	3761	455	0	0	2761	2360	3147
1397	3244	2493	3656	40	455	3867	0	3825	0	3850	818	0	10	2597	2446	2627
1398	3367	2440	3619	0	448	3275	0	3181	0	3840	313	0	0	2204	3401	2764
1399	3518	3342	3857	0	314	3684	0	3735	0	3757	567	0	430	2506	2761	2981
1400	2350	3298	3853	5	3	3822	0	3308	0	3605	579	0	2442	2441	2780	3559
1401	1973	3269	3874	1	133	3798	0	2867	0	3241	572	0	2006	2648	3169	1495
1402	2213	3497	3684	27	0	3864	0	2738	0	3501	741	0	1322	2056	3250	1924
1403	2400	3421	3598	166	0	3876	0	3425	0	2986	1961	0	2576	2231	3492	1068
1404	3205	3601	3869	614	0	3873	0	2987	0	2990	1819	0	3541	1198	2223	1107
1405	3246	3370	3876	344	2	3876	0	3159	0	3020	2730	0	3424	1339	2357	1799
1406	3212	3093	3876	718	0	3821	0	2879	0	3643	1237	0	3740	1454	2489	2304
1407	3147	3740	3704	591	0	3712	0	3078	0	3594	472	0	3362	772	3134	2444
1408	2618	3664	3810	331	0	3841	0	3351	0	3550	1265	0	3139	1338	2486	2504
1409	2789	3574	3523	227	18	3852	0	3269	0	3549	1359	0	3227	2363	2805	3374
1410	2229	3461	3805	8	35	3871	0	3252	0	3828	940	0	2144	2118	1968	2576
1411	2843	3640	3429	556	318	3518	0	3622	0	3099	2283	0	2668	3774	1522	2239
1412	3105	3514	3463	204	4	3671	0	3246	0	3225	2694	0	2325	3773	1298	560
1413	3148	3721	3656	768	127	3213	0	3865	0	3596	2174	0	1577	3794	380	183
1414	3791	3438	3835	1001	23	3107	0	3750	0	3159	1821	0	806	3344	303	515
1415	3510	3425	3811	1272	211	3175	0	3362	0	2872	2138	0	942	3527	45	0
1416	3867	3269	3841	2190	539	3176	0	2978	0	1577	3117	0	1144	3810	15	40
1417	3745	3474	3535	3073	2072	2841	0	3414	0	2066	2449	0	212	3499	731	56
1418	3806	3729	3432	2390	3391	1949	62	3157	0	1900	3149	0	491	3622	1650	81
1419	3846	3661	3721	967	3113	1816	320	2475	0	2695	3820	0	324	3672	1344	141
1420	3520	3855	3379	899	1347	2498	89	3584	0	3812	3279	0	465	3672	3125	0
1421	3435	3794	3147	1434	1568	2285	0	3600	0	3847	3270	0	252	3193	2863	0
1422	3817	3702	3147	1736	828	2297	0	3240	0	3853	3370	0	306	2691	2111	0
1423	3813	3715	2841	1233	359	2662	28	3421	0	3355	3480	0	1921	3144	2268	0
1424	3791	3816	3612	1929	547	1134	221	2961	0	2419	3761	0	1316	3110	2273	0
1425	3713	3663	3261	1381	593	456	0	2264	0	3221	3472	0	834	3455	2068	0
1426	3680	3816	3152	1236	865	1017	393	2129	0	3137	2730	0	125	2952	2299	0
1427	3324	3654	3829	1088	0	941	8	2370	0	3179	2958	0	83	3367	3478	0
1428	2611	3299	3218	0	2	646	0	1736	0	3709	2879	0	0	2911	2927	0
1429	1794	3197	3866	492	77	1230	20	2189	0	3625	1441	0	0	560	1261	0
1430	2094	3130	3664	380	168	303	2	1821	0	2893	786	0	0	1644	2059	0
1431	2116	2899	3813	407	48	457	0	2492	0	2835	824	0	0	1380	1908	0
1432	2647	3363	3736	0	305	565	66	3572	0	2068	14	0	0	935	2645	0
1433	1057	3399	3414	124	77	1521	0	3360	37	1259	19	0	0	886	2206	313
1434	1736	3125	3194	8	475	781	321	3399	0	1328	537	0	0	880	1223	283
1435	1985	3040	3132	0	766	1699	1140	3876	0	2766	1131	0	0	840	2779	874
1436	1399	3011	2202	0	2160	1761	890	3522	0	2500	1389	0	0	137	595	1361
1437	1114	2631	2895	31	1738	2509	1153	3135	0	1517	1910	0	0	259	809	1814
1438	781	2662	2463	309	1786	2413	635	2832	0	2738	830	0	0	312	1716	3214
1439	800	3085	2980	19	1911	1965	1190	3042	0	2301	1329	0	0	214	2833	2566
1440	745	3055	3382	0	490	2281	2311	3591	0	1688	2287	45	0	875	2439	1850
1441	30	1918	2809	74	217	3035	263	3487	0	1053	3329	241	0	1734	1710	1673
1442	8	2444	3615	121	1129	3303	256	3658	0	990	2251	527	0	2317	2205	796
1443	0	2477	2541	185	677	2986	155	3833	76	1803	2007	911	0	3800	835	188
1444	8	1970	1163	374	704	2947	716	3834	0	2290	2047	880	0	2867	2010	257
1445	45	2390	1792	272	573	2132	4	3768	0	216	2319	606	0	2360	1182	115
1446	10	2657	437	179	1771	1658	126	2921	0	244	2317	68	0	2586	560	501
1447	382	2533	877	18	2181	1466	61	3419	34	476	2817	24	0	2883	423	0
1448	701	2914	1572	0	3503	1974	10	3246	0	0	2450	0	0	2834	180	0
1449	712	3089	1892	0	3008	2126	772	3385	0	0	2639	0	0	2311	25	0
1450	2022	2666	2198	0	1817	1738	552	3383	533	0	3146	28	0	3406	0	46
1451	993	3616	3129	0	3088	799	243	3542	297	0	2792	324	0	1827	0	6
1452	522	3522	3164	0	2141	2543	197	3719	551	0	3090	872	0	2381	8	219
1453	630	3565	3344	0	2153	1669	3019	3812	92	0	2284	3	0	1538	0	3
1454	225	3532	3478	0	2000	1457	3423	3358	47	0	3004	296	0	1189	0	0
1455	447	3611	3813	0	912	2606	3818	3418	94	0	3330	155	5	1297	16	3
1456	1584	3425	3856	0	1363	2918	2094	3401	356	0	3663	82	0	662	0	6
1457	3192	3797	3632	0	1210	3249	2706	2575	338	0	3060	609	95	1754	29	0
1458	3338	3446	3456	0	1520	3746	2650	3189	228	0	2885	121	69	3300	12	0
1459	2877	3743	3532	305	641	3757	2749	2994	591	0	2770	0	158	3249	0	104
1460	2971	3333	2354	542	471	3748	3393	3134	573	0	3033	183	0	1760	251	0
1461	3066	3139	2449	1039	961	3732	1782	3612	936	0	3355	894	0	1818	76	1
1462	3554	3592	1296	1991	1714	3863	1879	3574	1861	0	2827	135	44	2344	650	45
1463	3355	3620	1440	740	2156	3846	2905	3781	1718	0	3364	372	236	3646	1289	351
1464	3568	2979	1385	0	2479	3876	2174	3653	2028	0	3232	296	121	3283	125	457
1465	3433	3241	3280	112	1533	3866	2562	3555	2216	0	3114	34	0	3061	79	599
1466	3728	3524	3203	1522	1301	3777	2932	3677	1947	0	3091	14	0	3549	0	41
1467	3825	2439	3164	2219	475	3876	2306	3791	1608	0	3365	246	6	1976	491	74
1468	3183	2263	2797	2780	107	3774	2977	3662	2225	0	3747	0	239	1350	824	242
1469	3643	2669	2674	2405	660	3722	2872	3644	2264	0	3620	275	64	687	396	284
1470	3594	2643	2176	1870	998	3628	3122	3798	1528	0	3868	12	0	662	312	673
1471	3746	2017	2648	1883	409	3607	3361	3455	1527	0	3278	940	241	206	1085	186
1472	3602	2729	3175	751	595	3070	3122	3740	2089	0	3349	0	0	183	2636	90
1473	3627	3212	2936	1888	0	3388	2079	3407	230	0	3697	0	188	564	2960	0
1474	3449	2994	3696	1675	0	2905	2066	2805	13	0	3680	0	8	2125	3611	0
1475	3612	3004	3850	1501	0	3101	2530	2956	91	0	3828	142	8	1584	3454	0
1476	3760	3033	3446	1484	0	3590	2164	3472	18	0	3876	562	99	2933	3774	0
1477	3665	3024	3579	3056	0	3725	1922	2483	168	0	3781	65	426	2106	3485	0
1478	3706	3734	3249	3588	0	2972	2484	1834	646	0	3443	223	499	2350	3117	0
1479	3794	3700	3370	3210	0	3458	3646	2422	611	0	3213	113	249	1493	3328	0
1480	3808	3471	3297	1676	0	3529	3318	2929	528	0	3605	8	141	1164	3158	0
1481	3851	2644	2696	1206	0	2902	2529	3307	1194	0	2683	0	155	1761	2727	0
1482	3767	2980	3848	394	146	3573	1401	2093	2604	0	2365	74	1041	418	2730	0
1483	3746	3405	3771	840	388	3652	3092	1935	2143	0	2020	870	217	1091	3550	0
1484	3795	3377	3876	1066	1203	3858	2131	1217	2674	0	2150	1811	155	1461	2324	0
1485	3510	3764	3628	2148	384	3699	1916	1005	2723	0	3233	279	112	273	2787	0
1486	3220	3855	3600	2802	1772	3822	1125	495	2437	0	2981	275	31	1274	2277	0
1487	3432	3706	2656	3397	1752	3861	347	2345	2450	0	3308	1190	0	327	2330	0
1488	2962	3748	3264	3195	1979	3411	682	1790	2039	0	3252	1842	531	35	2663	14
1489	2932	3341	3422	3016	3086	2897	789	2364	2154	0	3190	1207	1159	194	1731	9
1490	3307	3753	3250	3012	2393	2228	868	2018	2204	0	3410	651	1504	74	15	0
1491	3060	3174	2975	3385	2668	2466	617	1173	2319	0	3186	2834	756	2	19	9
1492	3348	3038	3774	3085	2679	3078	22	646	2828	0	3755	2522	187	17	277	0
1493	3455	3499	2408	3355	3096	2217	483	687	1989	0	3379	2464	175	2	826	54
1494	3683	3055	2627	3021	2854	2166	585	765	3176	0	3140	3237	137	0	524	152
1495	3857	2188	2851	3384	3133	2854	218	555	2905	0	3700	3023	190	0	110	13
1496	3871	2025	2612	3312	3213	3737	214	778	3215	0	3166	2880	238	0	148	0
1497	3856	3654	2606	3113	2995	3696	0	761	3511	0	3180	3420	36	0	202	0
1498	3800	3561	3549	3609	3541	3528	0	976	2684	0	2627	2619	0	171	17	2
1499	3698	3411	3671	3493	3145	3781	0	889	1982	0	2758	2800	0	172	75	931
1500	3708	3713	3666	3733	3279	3721	0	8	2898	0	2205	3501	0	3	139	1273
1501	3782	3034	3586	3528	3062	3541	120	673	3487	0	1080	3358	0	14	1224	360
1502	2932	2787	3795	3316	2297	3417	547	929	3624	0	1304	2621	0	59	320	516
1503	2686	2572	3716	3754	2896	3318	970	855	3614	0	2766	2560	10	360	330	520
1504	2864	3495	3810	3054	3067	3430	2476	955	3743	0	2250	3066	0	1055	313	0
1505	3335	3731	3864	2848	2968	3585	2975	426	3867	0	3277	2178	0	1278	239	0
1506	3170	3300	3749	2770	3028	3739	3137	714	3764	0	3354	1637	0	2568	251	6
1507	3477	2670	3853	2616	3377	3719	1090	1767	3763	0	3666	1524	0	3102	607	0
1508	3248	3367	3429	1936	3462	3632	917	1375	3079	0	3709	378	156	2086	408	0
1509	3137	3872	2683	2343	1963	3722	526	3176	3616	0	3868	1854	469	2554	124	0
1510	3242	2994	3316	2997	3291	3689	1902	3633	3547	0	3866	1598	475	3618	434	60
1511	3162	3862	3767	3701	3640	3607	1142	3299	3328	0	3866	3474	227	3563	993	0
1512	2850	3841	3607	3359	3251	3717	2052	3115	2826	0	3873	2705	466	3873	2181	0
1513	2882	3872	2949	2900	3562	3780	912	3326	2966	0	3852	3769	111	3852	1157	0
1514	2450	3873	3003	2901	3655	3486	591	3848	2980	0	3652	3722	52	3838	265	0
1515	3048	3876	3004	1916	3664	3400	1301	3873	3055	0	3191	2610	237	3783	1652	0
1516	2182	3598	2617	2352	3617	3267	699	3876	2786	0	3500	2914	371	3565	2123	0
1517	2322	3845	2818	2309	3512	2953	232	3755	1267	0	3737	2889	34	3432	1564	0
1518	2458	3806	3781	1663	3292	3038	836	3644	708	0	3657	2911	59	3258	1036	0
1519	1712	3819	3685	1165	3369	2753	1	3645	446	0	3553	3443	146	1990	1779	0
1520	3183	2907	3672	1915	3122	2385	39	3744	2235	0	3835	3686	111	2594	1653	0
1521	3193	2550	3302	865	3007	3115	1041	3708	1163	0	3794	3579	363	2882	1389	56
1522	3463	2896	3529	2574	3722	2828	1646	3813	1966	0	3757	3757	1384	3000	2755	5
1523	3212	1807	3292	3777	3775	3450	2537	3854	1833	0	3633	3523	2059	1553	2884	20
1524	3278	2518	3055	3616	2682	3030	1988	3824	2213	0	3667	3727	1042	1881	1303	17
1525	2946	3269	2890	3836	2093	3564	2034	3731	926	0	3240	3357	1655	2219	749	51
1526	3272	2621	3000	3663	3000	3445	2636	3084	1101	0	3345	2263	1467	1164	1334	36
1527	3197	3234	3180	3686	2243	1698	2573	3539	907	0	3809	2502	1643	724	1334	96
1528	2800	1410	2676	3360	3471	963	1427	3861	1713	0	3759	1170	2318	264	1277	270
1529	3108	3091	3618	3753	3007	209	31	2865	1104	0	3091	1259	2222	480	727	2062
1530	3073	2142	3493	3621	2992	1379	44	3152	616	3	3343	2424	2008	325	1014	1933
1531	3029	1722	3108	3425	1770	1349	2336	3635	1378	0	3444	2241	1593	730	1368	1300
1532	2840	934	3371	3509	2687	2251	387	3199	1730	0	3476	2715	957	195	1189	1406
1533	3180	985	3767	3809	1885	938	122	1910	1262	0	2719	2482	704	68	753	1373
1534	2850	233	3861	3611	3056	962	238	2137	2932	8	3046	2242	1297	0	1204	1612
1535	2961	91	3322	3861	2052	459	0	2235	3243	0	2235	2205	291	0	159	2366
1536	2702	446	3626	3675	2620	235	0	3805	3276	0	1809	938	40	0	259	2714
1537	1316	21	3582	3704	3234	13	0	3725	3165	0	1559	345	0	0	0	2569
1538	858	613	3262	3502	3495	140	0	3867	3235	0	1276	787	0	0	0	2740
1539	2310	298	3352	2278	3526	419	0	3779	2903	0	1616	676	58	0	0	2950
1540	2415	433	3518	1325	3492	159	0	2989	3764	0	2170	455	0	14	38	565
1541	2291	1603	3478	1773	3588	324	0	2981	3717	0	2751	2002	0	7	5	494
1542	2885	1625	3850	1121	3694	927	0	3115	3742	0	625	737	0	0	0	156
1543	3768	2163	3715	631	3363	660	0	2089	3229	0	1650	2654	0	1	0	340
1544	3403	1609	3822	2	2908	264	0	2695	3471	0	1621	2977	0	0	0	1310
1545	3876	2366	3747	75	2963	76	0	746	2863	0	1760	1630	0	0	0	1577
1546	3377	1450	3811	12	3701	3	0	2968	1548	0	1216	1062	0	9	0	2095
1547	2214	1977	3823	19	3755	714	0	2154	1953	0	1665	1360	0	0	0	1728
1548	3231	1463	2912	0	3630	29	0	2841	2527	0	1363	3267	0	0	0	2756
1549	3145	740	3353	0	3421	773	0	2160	2467	0	375	2679	0	0	0	2769
1550	3287	605	2648	0	3483	400	0	2322	2588	0	807	1506	0	0	0	2963
1551	3045	348	2641	0	3466	9	0	2905	2636	0	190	1712	0	0	0	1715
1552	3634	2327	3479	76	3551	0	0	3258	2934	0	48	2986	0	0	0	1416
1553	3857	3081	1732	54	3498	1	362	3138	2724	0	189	2810	0	0	0	976
1554	3856	1620	1510	17	3296	0	19	3621	3026	0	0	3588	0	0	0	649
1555	3749	37	2711	91	3228	5	101	3428	3240	0	2	2248	0	0	0	2416
1556	3501	261	3287	104	3300	310	53	3607	2893	0	0	1162	0	0	0	1858
1557	3709	69	3442	321	3644	1895	6	2714	2116	0	0	1433	0	0	0	943
1558	3811	0	3151	1531	3748	1249	232	2247	1617	0	0	1749	0	0	0	1217
1559	3766	0	3560	716	3541	1169	34	2634	1497	0	0	1166	0	0	101	1233
1560	3612	374	3524	2230	3680	466	1	3482	1445	0	0	1669	0	0	828	1323
1561	3604	0	3166	1541	3735	719	0	3559	2147	0	0	2237	0	0	917	1508
1562	3376	63	3567	1082	3777	933	247	3856	2237	0	0	3224	0	0	394	1595
1563	3709	0	2943	434	3551	2224	288	3864	2980	0	28	3520	0	0	128	2063
1564	3772	0	3076	6	3651	1977	27	3739	3152	0	1496	3125	0	0	221	1908
1565	3688	0	3349	247	3109	2513	0	3597	2978	0	1315	3441	0	0	579	1157
1566	3695	0	3439	39	2622	1200	0	3581	3009	0	1191	2444	0	0	114	1718
1567	3698	0	3325	0	3058	1385	285	3668	1901	2	3157	2136	0	0	1497	2155
1568	3717	410	3579	32	2896	729	2001	3447	2403	279	2648	2760	0	0	1001	2887
1569	3759	290	3516	694	1911	219	1835	3487	2890	484	2526	3139	0	0	856	1102
1570	3623	476	3173	880	1251	901	1460	3851	3530	566	3636	3029	0	0	971	1454
1571	3364	436	3495	266	1469	941	1446	3745	3159	257	3504	2830	0	0	613	2459
1572	3535	285	2576	447	1168	1258	155	2892	3405	897	2331	3078	0	0	959	3153
1573	3627	44	3221	980	1301	1831	1153	3434	3315	2529	1112	3247	0	0	445	2946
1574	3494	31	3062	1436	396	1967	605	3101	3095	2436	2720	3846	0	0	136	2838
1575	3709	77	3500	31	349	1810	1187	2716	3717	2012	1945	3525	0	0	119	2543
1576	3770	127	3766	233	305	2601	195	3099	3702	876	3367	3511	0	0	41	2802
1577	3826	109	3823	78	747	3470	609	2999	3247	33	1102	3606	0	0	22	2772
1578	3851	143	3792	104	1553	2945	291	3204	2551	86	40	3774	0	0	0	3101
1579	3664	0	2904	284	2570	2944	2273	3113	3791	29	2	3467	0	0	0	3526
1580	2700	322	3542	1436	1628	2271	3472	1921	3809	0	0	3078	0	0	0	3605
1581	2172	835	2964	878	350	2272	2868	1893	3840	0	0	2557	0	0	0	2694
1582	2210	820	1992	80	700	1549	1392	957	3876	0	0	2697	0	0	0	2404
1583	771	114	2080	230	232	3453	1199	1132	3472	0	4	2303	0	0	0	2475
1584	2719	138	1174	45	51	1943	1236	1119	3250	0	377	2308	0	0	1	2366
1585	2615	595	620	226	210	1318	202	799	2488	0	1014	1873	0	0	9	2629
1586	1308	397	131	331	171	1586	77	662	3058	0	1574	1481	0	0	1	1933
1587	1220	428	213	1005	808	2272	197	1851	2708	0	1843	1549	0	0	66	3001
1588	2257	562	0	976	245	1961	825	2027	2529	0	2581	1517	0	0	2	2273
1589	2394	708	0	209	280	3464	950	1889	2454	0	2739	783	0	20	99	2311
1590	2467	245	0	414	720	3523	2219	2915	2629	0	3743	1415	0	100	0	2710
1591	3344	220	17	43	411	3448	2447	2878	2646	0	3465	2135	0	21	0	1448
1592	3280	513	412	13	263	2903	2863	1801	3334	0	2650	2277	0	111	46	1254
1593	3705	944	0	395	85	3293	2732	2762	3386	0	1860	2476	0	105	0	1696
1594	3559	832	39	1707	452	3115	2152	2179	3340	0	3344	2085	0	227	0	1584
1595	3445	1411	8	1086	79	2146	3027	1941	3465	0	3021	1780	0	390	0	2455
1596	3542	1755	85	1069	16	2616	2671	2196	3507	0	3062	1755	0	603	0	729
1597	3423	1967	0	1676	0	3004	2542	1454	3773	0	1866	1570	0	150	0	423
1598	2813	902	0	821	0	2341	3637	1480	3876	0	1747	2171	0	1546	0	1818
1599	2868	689	0	0	0	1784	2596	1044	3567	0	2879	3547	0	0	0	880
1600	3336	568	0	39	0	1224	3122	668	3869	0	2919	3274	0	1112	0	597
1601	3391	2175	0	161	44	1143	3497	463	3864	0	3202	2441	0	2094	0	145
1602	1937	1990	0	1	0	562	3798	630	3751	0	3477	2452	0	2345	0	467
1603	2778	1572	0	64	87	1608	3667	782	3681	0	3431	3524	0	1759	0	768
1604	3252	497	0	0	38	1846	3748	1637	3814	0	2981	3315	0	1384	0	287
1605	1909	539	0	37	0	1371	3625	1305	3811	0	3119	3634	0	598	0	184
1606	3075	414	0	119	0	1129	3805	1888	3713	0	3049	2972	0	1108	0	168
1607	3616	0	32	6	20	109	3328	1874	3741	0	3343	3394	0	1031	0	2
1608	3255	116	46	0	148	2	3236	293	3738	0	3696	3720	0	327	0	71
1609	3473	167	92	4	118	1	2446	536	3696	0	3394	2797	0	13	0	695
1610	3412	570	8	0	199	163	1296	2441	3843	0	2785	3544	0	609	0	0
1611	2766	993	19	0	3	90	1568	2673	3608	0	1896	3674	0	362	0	18
1612	2392	653	0	0	0	73	1212	1687	3873	0	2748	3555	0	862	0	125
1613	3741	192	0	0	693	250	1451	2155	3868	0	2610	3601	0	1354	0	8
1614	3383	496	0	0	1482	221	1056	1841	3876	0	2213	1769	0	2511	0	0
1615	3492	26	0	0	1027	1551	149	1542	3854	0	2650	2524	0	3792	0	3
1616	3706	194	0	0	1440	1350	848	1743	3876	0	725	2233	0	3518	0	0
1617	2876	255	116	0	1603	957	3	1010	3865	0	1147	1232	0	3042	0	0
1618	3685	320	132	0	2182	1365	0	1206	3715	0	1139	1697	0	3153	0	0
1619	2984	423	362	0	2568	2214	334	1255	3803	0	986	1041	0	3055	0	0
1620	3682	754	55	0	3511	2175	1679	279	3345	0	1936	444	0	3376	0	0
1621	2638	198	374	0	3141	2174	2086	1350	3722	23	1191	1227	0	2559	0	0
1622	2292	117	111	0	3687	1004	2746	1885	3673	2	1058	1134	0	3100	0	0
1623	3208	176	182	0	2622	928	2593	762	3430	21	598	542	0	2977	0	8
1624	2846	592	969	0	2663	1428	826	998	3805	64	788	642	0	3733	0	70
1625	1692	6	1993	0	2277	1533	1422	78	3274	0	7	191	0	3701	0	33
1626	1067	17	1530	0	2615	848	2930	894	3849	0	549	41	0	3556	0	0
1627	647	1	1249	0	2129	1282	2864	1636	3610	0	10	550	0	3599	0	0
1628	1723	0	1028	34	2508	2940	3618	608	3740	5	0	24	0	3817	0	0
1629	2749	0	726	98	3178	3651	3033	862	3772	241	0	648	0	3857	0	0
1630	3633	0	2421	0	3322	2959	3684	867	3376	322	0	576	0	3740	0	0
1631	3827	5	1658	0	1383	2765	3257	245	3498	1	0	373	0	3738	0	0
1632	3843	0	1263	1	691	3668	3528	673	3687	76	0	1632	0	3637	0	0
1633	3376	142	2146	0	376	3207	3105	429	3722	136	0	557	0	3782	0	3
1634	3634	676	210	0	974	3305	2874	462	3266	59	0	980	0	3608	0	145
1635	3256	2115	11	0	1722	643	2239	837	3825	31	0	127	0	3858	0	202
1636	3116	2206	98	0	1176	2079	1941	38	3787	1	0	857	0	3688	0	250
1637	3368	2494	430	0	571	1260	2851	340	3762	133	0	1278	0	3757	0	69
1638	2687	2351	1941	3	19	901	1983	331	3597	175	0	295	0	3667	0	731
1639	3087	3392	2347	6	322	99	1294	1531	3477	0	0	16	0	3227	0	183
1640	3261	3290	2540	0	340	0	2780	269	3511	0	0	786	0	3244	0	315
1641	2729	3449	2917	0	2	95	1528	291	3802	0	0	1776	1	3482	0	12
1642	1807	3809	1681	0	291	304	1803	424	3782	0	0	1059	0	3827	0	0
1643	1804	3424	3003	0	97	1629	1876	1085	3478	0	0	660	2	3829	0	0
1644	2962	3686	1726	0	36	2321	614	1532	3508	0	0	572	0	3876	0	0
1645	2867	3807	1847	0	816	685	525	1898	3163	0	0	1595	37	3770	0	107
1646	3478	3766	3471	0	567	957	506	2133	2577	0	0	2150	0	3535	0	148
1647	3291	3752	3405	0	56	1471	987	934	3038	0	0	1008	0	2972	0	327
1648	3548	3688	3627	0	128	1558	631	1384	3414	0	0	1177	0	3258	0	53
1649	3509	3510	3739	0	7	798	272	655	3034	10	0	1197	49	3269	0	112
1650	3598	3419	3729	0	486	369	330	1521	3116	247	0	319	0	2905	0	128
1651	3654	3138	3513	0	249	1402	1293	1646	2812	566	0	11	57	3047	0	699
1652	3577	3543	3253	35	1028	265	900	1476	2584	1559	0	49	397	3119	0	526
1653	3601	3501	3565	82	2946	430	2085	2454	3352	1439	0	63	1141	3327	0	283
1654	3363	3569	3206	0	3446	1169	1311	3409	3601	1902	0	291	461	3416	0	131
1655	3263	3692	2588	206	3037	2502	1379	3496	3234	1416	0	323	319	3345	0	246
1656	3548	3512	3286	135	2098	1219	3079	2366	3564	1560	0	481	441	3017	0	1379
1657	3478	3757	3676	2	1993	2471	3112	2659	3693	2041	0	151	568	2861	0	1334
1658	3773	3585	3539	128	2991	2861	3452	2305	2736	1712	0	65	486	2582	0	2435
1659	3672	2813	3507	191	2736	3694	2691	2595	2608	3569	0	218	116	2995	0	3566
1660	3636	3055	3297	527	1495	3331	2631	1714	2005	3717	0	277	56	1689	0	3274
1661	3331	3010	2183	259	537	2876	2715	1514	1692	2464	0	257	71	1531	0	3412
1662	3536	2831	2871	480	945	3309	2123	1964	3405	2253	0	0	50	2423	0	3473
1663	3513	2758	3055	513	989	3763	2091	2931	3835	2118	0	1	0	886	0	3387
1664	3329	2943	3726	534	1538	3804	2532	1066	3858	1669	0	0	0	52	0	2514
1665	3220	3065	3786	2506	767	3758	1868	97	3831	2655	0	0	0	136	0	946
1666	3276	2766	3785	2183	638	3123	3105	23	3121	3752	0	12	0	771	0	1322
1667	3807	3124	3345	3734	876	2894	3769	0	2514	3596	0	138	0	447	0	1098
1668	3818	3639	3270	3863	983	3208	3017	0	2326	2700	0	0	0	395	0	1370
1669	3871	3792	1099	3874	697	3692	3158	3	3089	3748	0	1	0	358	0	440
1670	3817	3523	1555	3812	302	3437	3618	11	2667	3816	0	0	0	0	0	746
1671	3686	3524	3548	3819	184	3582	3026	813	3164	3617	0	208	0	89	0	181
1672	3656	3857	3394	3841	403	3611	2784	1586	1603	3868	0	121	0	47	0	297
1673	3771	3876	3814	3875	0	3721	3390	452	1592	3771	0	71	0	0	173	74
1674	3716	3876	3876	3843	0	3868	3424	382	1648	2644	0	67	0	7	13	33
1675	3410	3579	3763	2799	0	3851	2477	390	2520	2428	0	0	0	25	14	0
1676	3217	3665	3820	3585	0	3509	2684	1475	2886	1812	0	0	0	159	0	179
1677	3543	3440	3832	3248	0	3560	1525	2294	3172	1367	0	0	0	0	0	765
1678	3366	3545	3791	2949	0	3682	1918	3719	3681	665	0	0	0	0	78	354
1679	3358	3530	3252	1192	0	3864	1879	3028	3589	1022	0	0	0	0	152	62
1680	3224	1987	3166	1808	0	3808	3155	3393	2935	1228	0	154	0	0	7	430
1681	3625	1493	3575	897	0	3806	3710	3479	2139	52	1	16	0	0	0	1928
1682	3352	2081	2749	407	0	3132	3404	3487	3714	595	0	0	0	0	0	2930
1683	3716	1812	2259	193	0	3356	2952	3237	3486	406	7	0	0	0	0	2698
1684	3206	2834	2752	200	0	3789	1218	3430	3551	174	282	0	0	0	0	1793
1685	3389	3392	2390	2104	0	3595	893	3162	3854	278	643	174	0	0	0	97
1686	3247	3769	2496	1827	0	3317	1469	2800	3369	1244	2480	763	0	0	0	24
1687	3839	3661	2845	765	0	3375	2216	3227	3569	2401	2691	1332	0	0	0	176
1688	3558	3799	3588	2145	0	3480	1701	3832	3721	541	2625	430	0	0	0	0
1689	3222	3654	3100	1767	0	3835	2648	3793	3830	203	3776	0	0	0	0	2
1690	3802	3400	3335	308	0	3436	3221	3538	3731	20	3190	2	0	0	0	0
1691	3863	3269	3575	412	0	3623	3567	3602	3828	355	3669	35	0	0	0	17
1692	3866	3210	3431	104	0	3100	3832	3452	3758	35	3186	107	0	0	34	83
1693	3529	3177	2761	147	0	2863	3167	3668	3833	19	3545	331	0	102	91	624
1694	3118	3395	1701	0	0	2347	2616	3792	3788	39	3424	0	0	10	7	181
1695	2688	3501	1256	54	8	1713	3608	3732	3688	0	2928	0	0	0	70	73
1696	2830	3497	946	10	327	1859	3833	2849	3175	362	2668	0	0	117	105	72
1697	2861	3033	1689	63	106	1515	3806	3268	3272	481	2580	0	0	0	59	188
1698	3205	3419	1510	160	55	2845	3876	3387	3558	105	2665	0	4	0	317	471
1699	3841	3566	1697	96	1	3056	3459	3447	3789	6	2930	0	7	229	198	78
1700	3662	2960	337	714	0	1479	3726	3394	3255	0	2194	0	0	281	116	254
1701	3577	3431	177	217	291	1495	3753	3164	3415	0	1729	0	0	13	83	522
1702	3854	3029	403	309	304	1436	3734	3569	3019	0	2368	0	0	46	105	884
1703	3559	2885	1657	1093	630	1081	3800	3408	3373	0	2990	0	0	210	154	1493
1704	3869	2805	2370	1316	754	999	3630	3606	3406	0	3035	0	0	68	359	1130
1705	3076	3019	1991	872	1046	248	2689	3373	1960	0	2658	0	2	0	245	1167
1706	3724	2297	2139	1051	1469	0	2550	3834	2268	0	3686	0	53	0	761	1271
1707	3770	3566	312	1381	708	196	2245	3463	2802	0	3724	0	0	0	329	484
1708	3401	3874	70	2042	1297	82	284	3637	3310	0	3648	0	199	358	144	499
1709	2996	3799	0	2044	1705	67	911	3283	2879	0	3122	0	34	0	640	307
1710	2326	3856	3	1773	1823	228	541	3138	3234	0	3446	0	29	7	553	544
1711	1259	3862	2	2147	2012	157	6	3367	2248	420	3821	0	44	30	9	691
1712	1735	3817	438	2106	768	516	0	2611	2973	2	3761	5	155	1	525	1292
1713	1347	3334	907	2227	1373	20	0	2546	2930	0	3666	4	30	20	132	1168
1714	861	3441	2126	3121	2339	85	0	3085	2622	106	3414	0	26	418	480	712
1715	738	3124	2648	3437	1359	512	86	3022	2707	0	3774	0	1	250	1119	265
1716	803	2902	3584	2573	1519	501	502	3358	3100	0	3648	0	62	355	785	1121
1717	2516	2027	3567	2560	1381	1	39	2921	2408	429	3446	0	35	761	449	1944
1718	1601	3084	3410	2720	1050	167	102	3713	3759	575	3786	0	0	85	896	2923
1719	2182	3486	3781	3104	487	276	0	3659	3458	1017	3375	0	0	395	341	2779
1720	3070	3647	3838	1921	174	77	650	3159	3825	983	3403	0	0	1	883	3362
1721	3006	3151	3851	2527	273	726	236	2595	3490	377	3536	0	0	0	697	2512
1722	3553	3598	3749	1648	373	1194	66	1763	3754	1662	3715	0	0	0	1042	3495
1723	3860	3281	3870	1941	545	2120	0	1718	3776	633	3628	21	0	0	947	3534
1724	3876	3422	3652	1834	923	2528	0	1542	3324	878	3452	0	0	0	418	2733
1725	3876	2832	3522	2546	52	1281	0	1246	3337	486	3178	0	0	0	19	2926
1726	3764	3075	3587	3248	25	999	0	924	3544	878	1873	307	0	0	49	1847
1727	3771	3505	3458	2823	450	174	0	249	3283	479	2148	79	0	300	18	1589
1728	3828	3285	3394	3521	401	221	0	110	3753	206	2663	0	113	0	0	924
1729	3630	3590	3796	3660	791	503	0	0	3785	447	2974	80	96	34	0	1104
1730	3876	3336	3680	3814	86	6	0	18	3715	24	3653	257	177	87	0	1557
1731	3775	3436	3093	3873	386	19	0	107	2781	336	3676	739	1	0	0	1523
1732	3537	3072	3505	3840	485	0	0	102	3185	182	3875	383	10	0	0	2313
1733	3584	2549	3533	3691	338	0	0	71	3659	831	3828	1405	1	0	0	2178
1734	3489	3003	3769	3759	416	463	0	0	3876	2061	3866	1525	19	0	0	1565
1735	3272	3531	3481	2186	859	29	0	0	3876	2369	3612	3454	0	0	0	347
1736	3310	2857	3494	2068	1832	175	0	0	3597	3189	3622	2584	197	0	0	197
1737	3016	3444	2602	627	1405	190	0	0	3706	3383	3146	1858	133	0	0	101
1738	2684	3575	3797	1099	1961	39	0	0	3338	3155	2017	3184	0	0	0	860
1739	3488	3869	3132	278	963	136	0	0	3639	2374	1962	3303	2	11	0	169
1740	3806	3657	3578	1034	767	0	0	0	3362	3213	2306	3726	0	546	0	0
1741	3179	3682	3733	1535	821	0	0	268	3779	3231	1608	3382	0	0	0	15
1742	3434	3834	3776	879	1303	47	0	237	3609	3815	637	3488	86	0	0	1390
1743	3251	3351	3777	1107	134	26	0	68	3846	3425	202	3742	35	0	0	628
1744	3190	3472	3708	2615	664	52	0	0	3876	3787	408	3820	0	0	0	495
1745	2315	3520	3757	2373	38	87	0	0	3354	3675	283	3730	0	0	0	295
1746	1593	3540	3765	1360	852	446	80	0	3636	3771	59	3699	0	0	0	12
1747	1325	3346	3676	1986	218	938	0	0	3766	3699	0	3425	0	0	0	2936
1748	1631	3368	3716	1995	268	2061	0	0	3792	3875	123	1949	17	0	0	3025
1749	1143	3376	3681	1927	290	2547	0	0	3735	3876	529	3631	0	348	0	2705
1750	630	3375	3670	1843	1041	2537	0	0	3671	3832	1191	1215	0	587	0	3458
1751	1469	3341	3757	2295	284	3624	14	0	3332	3845	1803	247	0	0	0	3580
1752	3168	2234	3801	3022	503	3705	513	22	3563	3826	890	470	0	0	0	3421
1753	2704	2814	3671	3579	96	3795	68	575	3646	3876	1494	124	0	0	0	2284
1754	2792	2436	3568	3509	0	3531	50	148	2659	3863	2758	244	0	0	0	785
1755	3262	2743	3027	2982	0	3460	4	185	3650	3541	2969	378	0	0	0	1953
1756	3011	3059	3405	3246	33	3375	640	9	3495	3484	3461	96	0	0	0	1603
1757	3265	3341	3386	3587	0	3235	2066	0	2878	3767	3267	658	7	404	0	1930
1758	3300	3366	3853	3618	0	1645	1433	20	3797	3732	2165	760	0	0	0	1273
1759	3073	3483	2520	3742	0	2995	1181	0	3823	3383	2150	521	164	1	0	360
1760	2447	3612	2652	3848	0	3564	1539	0	3851	3651	295	157	14	170	0	88
1761	2995	3422	3202	3854	2	3684	1018	0	3800	3718	2542	112	9	1109	0	0
1762	3196	3228	2377	3759	4	3343	118	0	3838	3843	1505	307	0	415	0	0
1763	2916	3295	3438	3653	155	3282	0	0	3840	3834	1958	465	0	445	0	0
1764	3708	3522	3163	3727	2	3855	276	0	3850	3791	1890	1044	0	1155	0	0
1765	3528	3494	2987	3808	0	3797	81	0	3256	3763	2073	1865	2	1637	0	0
1766	3787	3734	3244	3454	0	3025	233	50	3840	3800	1867	1269	0	1840	0	0
1767	2959	3570	3493	3601	0	2804	396	0	3819	3723	2344	1492	0	538	0	22
1768	3339	3754	3697	3805	0	2711	277	0	3814	3654	2219	1305	220	666	0	3
1769	3846	2998	3584	3728	0	2894	4	0	3698	3696	1800	424	69	0	0	0
1770	3451	3492	3505	3454	0	2870	8	0	3160	3824	1186	971	0	1234	0	0
1771	3851	2909	3673	3403	0	2778	507	0	3044	3834	1001	887	0	1718	0	305
1772	3759	3170	3717	3658	18	2349	27	0	3686	3628	993	510	19	2472	0	281
1773	3851	3707	3855	3319	46	1927	80	1	3542	3543	1243	387	5	1493	0	1524
1774	3677	3799	3599	3340	129	1668	3	0	3812	3095	558	0	113	890	0	1129
1775	3818	3757	3561	2910	0	2002	0	0	3123	3481	841	0	123	872	0	10
1776	3834	3748	3501	3156	0	1815	0	2	3546	3371	983	31	1	1168	0	37
1777	3836	3630	3140	3069	0	1683	0	0	3191	3855	24	155	0	1688	0	714
1778	3812	3863	3511	3244	0	1003	0	0	3525	3587	0	561	24	1115	0	112
1779	3873	3684	3433	3713	0	1651	0	1	3335	3013	0	477	220	681	0	382
1780	3781	3755	2732	3205	0	2029	0	0	3082	2125	0	55	198	2193	0	541
1781	3748	3825	3049	3150	0	1891	0	0	3383	1851	0	80	13	2237	0	2643
1782	2943	3572	3336	3632	0	2614	0	0	3560	526	0	444	141	1511	41	1727
1783	2988	3853	2845	3235	0	2904	116	0	3283	863	0	580	378	736	232	679
1784	3847	3261	3251	3557	0	2513	6	0	3811	985	62	1133	193	600	1255	775
1785	3240	2179	2905	3504	0	3229	7	0	2711	615	12	714	1262	1917	1015	1185
1786	3352	1401	3225	3506	0	3069	1	0	3323	93	37	562	803	1740	928	2100
1787	2853	783	3251	3771	0	2238	9	0	3674	876	90	1581	1166	2577	941	2147
1788	2387	2054	2841	3864	0	2767	0	0	3365	1601	18	339	1264	1447	876	3251
1789	3447	2592	2391	3876	0	2906	0	0	3056	581	0	225	1160	2665	207	3757
1790	1053	2716	1585	3815	0	1912	0	0	2262	299	0	1145	582	2972	575	3396
1791	1599	3323	1767	3789	0	815	0	0	1705	0	0	751	1083	3100	121	3674
1792	1711	2404	2385	3876	0	374	15	0	2841	1	0	710	2295	3732	80	3474
1793	2834	1330	1285	3811	0	441	0	134	1141	871	0	834	2629	2910	337	3629
1794	3224	363	1058	3876	0	617	0	401	1784	646	32	1337	3626	3647	0	3121
1795	3227	229	2212	3810	0	0	139	563	642	1503	0	2392	3788	3478	0	3267
1796	3521	23	1846	3875	0	0	331	1770	770	1380	0	1320	2113	3672	0	2736
1797	3433	0	1526	3672	0	0	68	947	33	5	39	865	2858	3718	0	2913
1798	3476	205	1158	3832	0	9	9	2948	388	138	32	1549	2335	3478	0	1545
1799	2795	305	729	2947	0	0	20	3017	135	6	3	2034	2789	3703	0	2615
1800	3056	111	0	2776	0	52	165	3008	25	11	191	1873	2992	3510	0	2731
1801	3097	12	67	2405	0	0	360	2986	21	0	254	1705	3097	3823	0	2330
1802	3430	0	9	2751	0	0	4	2724	15	0	1	2091	3561	3741	0	2758
1803	3847	0	95	3374	35	0	0	3032	153	2	302	1979	3759	3790	0	3185
1804	3697	0	199	3845	59	30	580	2812	74	0	140	2039	3839	2610	0	3332
1805	3759	0	0	3633	192	158	375	2866	0	0	33	2084	3758	2876	0	3732
1806	3785	0	0	3750	19	438	0	2465	0	0	0	1431	3267	3413	0	3652
1807	3773	0	0	3815	0	42	115	3185	64	0	209	1285	2418	3469	0	3776
1808	3816	0	0	2788	0	66	1294	3334	290	0	853	208	3531	2533	0	3801
1809	3587	0	0	3009	4	153	2042	2199	131	0	1139	28	3687	1582	0	3762
1810	3666	0	0	3015	2	188	2413	2991	98	0	1708	202	3610	1057	0	3607
1811	3809	0	0	3703	0	721	2306	2250	888	0	1645	12	2831	1803	0	3455
1812	2780	0	0	3036	0	439	2936	1749	719	0	1710	72	2545	2520	0	3736
1813	2300	0	0	3179	0	367	2836	2435	346	0	1256	151	3087	2257	0	3704
1814	2846	0	0	3384	0	4	3248	3245	512	5	787	226	3252	3666	0	3844
1815	1945	0	0	3553	0	308	3055	1597	152	0	766	250	3704	3554	0	3732
1816	3034	0	0	3595	0	958	3481	2541	25	0	864	1132	3791	2477	0	3802
1817	3314	0	0	3297	0	2479	3498	1904	81	0	123	1191	3747	3282	0	3494
1818	3228	0	0	3265	0	3117	3639	2138	67	0	287	78	3519	2468	0	3546
1819	1683	0	0	3357	0	3344	2960	2136	971	0	614	24	3759	909	0	2420
1820	2406	0	0	3492	0	3470	2832	893	1459	0	987	354	3255	895	0	2236
1821	2932	0	0	3565	0	2485	3119	817	2476	0	719	110	3595	103	0	2084
1822	3411	0	0	3222	0	1038	1308	1456	2242	0	1104	0	3489	116	0	1556
1823	3592	0	0	3209	52	93	2581	1785	1946	0	1002	20	3479	55	0	1515
1824	2852	0	0	2704	0	1428	2190	1410	1847	0	1912	0	3281	25	0	2369
1825	3093	0	0	2966	0	1330	2617	1577	2329	0	2313	1029	3392	0	0	1604
1826	2113	0	0	3707	0	2290	2791	1909	1538	0	2842	1108	3447	0	0	2165
1827	2480	0	381	3397	0	2114	1509	402	1204	0	3055	851	1936	0	0	2552
1828	2082	0	45	3499	100	2992	2010	2353	1127	0	2723	1693	1928	0	0	2583
1829	1650	0	0	3481	0	2198	2672	2092	494	0	2761	765	1996	0	0	2773
1830	2474	0	0	3480	2	1310	2288	2715	419	0	3343	1285	1637	0	0	2749
1831	3163	0	0	3526	429	145	1949	3834	143	0	3644	1474	1699	0	0	2771
1832	2379	0	0	3478	2581	403	1739	3576	2	0	3814	935	243	0	0	2368
1833	3082	0	0	3578	2843	72	2282	3422	0	0	3329	1530	623	0	0	2237
1834	2881	0	78	3704	2339	654	1365	3776	0	0	3322	3562	363	0	0	1280
1835	3047	0	0	3791	2369	502	1781	3816	245	0	2716	3804	1324	0	0	421
1836	2332	0	1	3564	2201	1822	2667	3528	554	0	3637	3354	226	0	0	636
1837	3026	0	269	3590	3369	1853	2176	2832	317	0	3434	2374	160	0	0	894
1838	3212	0	0	2899	2757	1895	715	2333	157	0	2270	2312	29	0	0	1622
1839	3372	0	234	3295	3724	2130	1694	2715	66	0	2322	1360	817	0	0	1163
1840	3225	14	433	2945	3790	1494	271	2905	442	0	2369	2091	266	0	0	785
1841	3175	0	4	3729	3528	1038	324	3207	1125	0	925	1028	1	0	0	886
1842	3316	0	0	3700	3164	990	510	1358	2185	0	541	421	22	0	0	2788
1843	3512	0	257	3764	2965	1527	73	1393	3261	0	733	136	0	0	0	1939
1844	3752	0	0	3609	3876	1586	190	2541	3087	0	100	89	14	0	0	1970
1845	3696	0	0	3575	3839	1639	2446	3139	2977	0	1320	0	1	0	0	1289
1846	3773	0	0	3863	3575	63	1432	2446	3685	51	1375	0	0	0	0	2645
1847	3834	0	0	3667	3380	7	3146	2823	2065	16	1022	0	0	0	0	2996
1848	3796	0	0	3868	3825	5	1632	2174	2166	6	452	5	0	0	0	3042
1849	3807	0	0	3616	3652	788	2600	2275	2598	0	16	26	106	0	0	2334
1850	3791	0	0	3831	2841	1692	2390	612	3754	0	0	3	613	0	0	3077
1851	3739	0	0	3686	3169	1758	2402	795	3288	198	0	0	772	0	0	3695
1852	3733	0	114	3231	2502	2073	129	1617	2821	0	8	41	0	0	0	3541
1853	3833	0	273	3346	1592	2791	1239	2852	2145	0	0	753	6	0	0	3273
1854	3847	12	327	3552	1915	2561	144	3134	3527	0	7	1409	0	0	0	2313
1855	3853	0	409	3736	1952	2187	74	3570	2712	794	0	2207	38	0	0	1960
1856	3845	36	883	3734	1732	2022	999	2534	2746	43	52	3345	0	0	0	2123
1857	3617	0	460	3859	536	2126	1282	3549	2669	83	0	2278	0	0	0	1076
1858	3101	0	252	3794	568	1382	859	3867	2100	87	7	2223	0	0	0	2215
1859	3405	0	97	3864	2805	2187	277	3503	2711	62	376	906	8	0	0	1539
1860	3451	77	221	3575	2927	1856	77	3237	2739	13	634	768	11	0	0	1615
1861	3638	124	118	3818	1395	1205	666	2170	2763	114	320	315	0	0	0	1189
1862	3750	58	288	3693	671	1105	182	2137	2533	28	11	249	0	0	10	1302
1863	3842	60	356	3630	524	736	319	1457	1443	69	73	293	0	0	474	409
1864	3853	0	2127	3682	72	940	423	1054	925	77	18	0	0	0	260	199
1865	3837	20	2338	3815	196	624	428	218	1304	0	6	18	62	0	220	364
1866	3762	0	2932	3649	192	1449	819	180	2620	0	0	112	0	0	845	602
1867	3653	0	3380	3812	51	847	1242	979	1844	0	199	68	523	0	288	888
1868	3549	8	3475	3463	657	522	1009	1334	1306	6	771	0	292	0	1713	323
1869	3753	352	3621	3330	247	518	1837	1070	1822	365	178	0	6	0	1895	809
1870	3721	382	2925	3121	3	678	3791	1100	2992	326	499	0	0	0	2644	559
1871	3863	1111	2344	3522	0	1501	2400	1221	2904	273	441	0	35	0	2162	474
1872	3876	1396	2380	3640	20	1248	3596	366	3525	627	2221	0	786	0	3410	911
1873	3789	1604	3126	3398	1	485	3281	130	2576	168	2699	0	1815	0	3678	835
1874	3730	656	2216	3264	0	0	3229	0	1989	465	2829	0	1362	0	3372	335
1875	3676	2150	3616	3840	0	3	3554	10	3594	1735	3124	0	1779	0	3505	40
1876	2507	730	3378	3520	0	136	3434	0	3028	1537	3634	0	2774	0	2487	151
1877	3360	1570	2179	3711	0	481	3140	163	2042	655	3826	0	3309	0	2513	39
1878	2846	1869	1535	3043	0	279	3760	765	3550	1353	3764	0	3787	0	3105	0
1879	2541	1838	1010	2239	0	4	3606	435	2611	1567	2966	0	3652	0	2434	191
1880	3709	3625	869	1343	0	354	3498	952	2975	947	1758	0	3633	0	1082	0
1881	3738	3112	795	1753	19	0	3126	874	2780	2022	221	0	3239	0	1426	0
1882	3717	2957	2384	2629	31	474	3035	481	2725	1651	92	0	3422	0	982	0
1883	3235	3492	3222	2503	21	30	3570	849	2927	2798	0	0	3669	0	828	0
1884	1850	3297	2408	1322	49	33	2944	1157	3133	3094	0	171	3675	0	500	0
1885	1795	3463	21	281	99	91	3297	873	3586	3481	0	50	3629	0	426	584
1886	2409	3787	317	28	40	17	3031	643	3491	2487	0	121	3780	0	519	0
1887	2390	3238	1139	0	10	0	2779	1512	3573	1527	0	128	3439	0	928	0
1888	3248	3393	1206	10	11	389	3248	1838	3588	1865	0	295	3464	0	1101	0
1889	3293	3446	1081	11	0	365	2666	1513	1699	2357	0	597	3706	0	138	39
1890	3309	3594	2093	0	0	34	2538	1697	1143	2271	7	786	3405	0	150	98
1891	3734	3536	833	0	0	95	3092	1875	2024	2072	0	980	2767	0	0	406
1892	2992	3503	1107	0	0	1452	3819	1409	1816	1329	26	1715	2668	0	45	605
1893	3378	3281	1227	0	0	2794	3873	2438	717	192	523	858	2729	0	22	600
1894	3767	3875	1368	0	0	1121	3838	1340	630	622	1325	356	2674	0	0	916
1895	3859	3869	308	0	0	490	3461	762	102	211	539	205	1956	0	8	283
1896	3809	3794	437	231	0	93	3199	1147	5	331	337	466	2930	0	1	324
1897	3678	3793	0	3	0	245	2916	1564	7	680	325	171	3292	0	0	157
1898	3859	3686	15	0	0	11	1724	2595	304	1051	398	700	3004	0	80	9
1899	3580	3876	0	1	0	279	3119	2317	702	347	167	0	3396	0	478	0
1900	3096	3874	0	42	0	751	3035	2698	471	392	167	0	2885	0	1396	8
1901	2608	3439	0	210	2	362	3729	2696	1278	347	345	0	3396	0	2409	0
1902	3158	3054	0	557	0	394	3527	3053	934	38	318	0	3737	0	1479	0
1903	3547	3257	0	174	245	1027	3556	2718	103	0	213	50	3537	0	905	0
1904	3359	2493	0	1543	210	633	2538	2375	714	0	1062	0	3493	0	631	0
1905	3875	3702	0	1359	1060	613	2846	3333	259	0	132	0	3096	0	177	0
1906	3860	3558	0	2887	2027	546	2366	3336	2106	178	603	0	3453	0	619	0
1907	3749	2516	0	991	2295	1342	3650	3215	2276	59	1519	0	3518	0	1440	0
1908	3723	3467	0	2106	2297	2482	3700	3376	2864	67	2103	0	2998	0	1909	55
1909	3776	3636	0	2223	1624	1883	3529	3348	3226	30	1951	0	1814	0	2055	50
1910	3427	3536	0	1945	2728	2559	2418	3579	3121	0	1574	0	1751	0	2353	252
1911	2764	3856	0	2233	1966	2152	3138	2750	2911	0	2509	0	1883	0	1683	0
1912	1534	3513	0	2404	2126	2730	3744	2911	3109	157	2861	0	681	0	518	0
1913	1813	3153	0	3045	3239	1690	3591	3870	3068	0	3193	191	1668	0	971	434
1914	3397	3496	0	3522	2931	2045	3376	3422	3117	503	2645	14	1233	0	1828	41
1915	2676	3204	0	3524	3379	2306	3489	3777	3440	27	3455	1028	841	0	1961	0
1916	2345	3417	0	2851	2349	2862	3738	2401	3719	0	3055	457	939	0	832	0
1917	2781	3783	78	2694	1686	3417	3669	2849	3675	6	2863	43	657	0	1089	142
1918	2807	3754	2	2324	1721	3627	3641	2702	3541	106	3530	0	329	0	676	65
1919	2357	3416	175	1031	1111	3532	3683	2588	3733	0	3345	45	1362	0	236	298
1920	1649	3532	167	647	857	2781	3522	2596	3874	0	3473	229	1158	0	511	0
1921	1503	3796	455	80	2432	3538	3563	1425	3860	0	3206	937	483	0	357	12
1922	920	3742	589	158	974	2993	3502	698	3876	0	3633	867	794	0	89	0
1923	1046	3738	1040	986	0	3282	2870	821	3850	18	3359	1907	819	0	0	0
1924	774	3526	451	764	44	2466	2697	1464	3868	11	1454	2397	331	0	0	0
1925	1038	3395	465	1182	13	2874	3621	983	3777	19	590	2774	746	0	0	0
1926	1546	3259	397	1212	224	3094	3769	275	3129	155	286	2193	2079	0	0	0
1927	1128	3488	135	2401	640	3738	3031	1334	3208	175	437	1255	2347	0	0	0
1928	203	3581	92	179	59	3870	3453	2460	3493	107	333	1591	2249	0	0	0
1929	880	3480	0	987	41	3812	2898	3813	3442	1737	470	1896	1873	0	0	0
1930	1348	3771	0	969	1479	3729	2378	2165	3546	2913	695	1877	3108	6	0	0
1931	1934	3711	0	480	800	3475	2742	2442	3615	2785	666	2007	3051	0	0	14
1932	1038	3332	0	1496	1640	2888	2893	3505	3738	3521	631	1543	3248	0	0	0
1933	1445	3592	0	2169	1323	2669	1766	3801	3686	3684	654	821	2719	0	0	0
1934	1224	3681	0	1472	240	3336	1329	3800	3797	3710	384	1609	1384	0	0	0
1935	846	3383	0	867	7	2121	597	2704	3876	3736	351	2031	296	0	0	0
1936	1285	3552	0	284	9	2273	1517	3275	3082	3835	120	1567	872	0	0	0
1937	919	3149	0	1796	0	2091	1326	3682	2938	3757	58	3461	2588	43	17	0
1938	918	3357	0	2003	436	2116	2699	3813	2507	3851	88	3545	3107	23	29	0
1939	1289	2536	0	1221	762	850	3462	3331	2410	3857	405	3603	1897	342	0	0
1940	236	2890	0	1129	1103	3011	3514	3245	2259	3698	446	3481	3123	204	0	0
1941	264	2727	0	1877	425	2960	3146	2641	2266	3257	483	3390	3556	348	2	0
1942	103	2068	0	3193	473	2598	2796	2957	3442	3029	668	3440	2922	944	0	0
1943	0	3580	0	2274	215	2232	1619	2222	3341	3672	1191	3646	2505	370	0	0
1944	7	2616	0	2076	348	2826	3173	2811	3242	2543	2225	3536	2308	114	81	0
1945	14	2179	0	2837	246	2582	2310	2575	3026	2063	2540	3860	2841	152	0	0
1946	17	2297	0	2912	545	2665	3291	1243	3488	2509	1545	3704	2581	18	0	0
1947	1675	3368	0	3448	211	1996	3392	1675	3360	2059	2831	3600	2926	0	0	0
1948	857	3180	0	2321	69	1680	3236	976	3678	2976	3035	3718	1008	4	0	0
1949	923	3110	0	2091	4	736	3708	960	2952	1894	2956	2620	923	39	0	0
1950	1712	3037	0	2194	700	1620	3586	1788	3270	1717	3464	3190	1850	0	0	0
1951	2161	3477	0	2327	2842	1191	3426	1311	3635	2632	2429	3565	1115	40	82	0
1952	1532	3273	0	2874	1837	344	1993	1141	3629	3862	2178	3871	1158	14	0	0
1953	2055	3315	0	3457	3000	0	2519	1800	3712	3718	1751	3837	1324	110	0	0
1954	1288	3378	0	2631	3323	0	3476	3196	3848	3574	1340	3824	498	421	53	0
1955	1282	3236	0	1945	3639	0	3426	3463	3852	3830	1739	3872	199	255	10	0
1956	1970	3107	0	1818	3216	0	2182	2598	3107	3558	2036	3867	644	99	27	0
1957	1635	3155	0	1478	2993	0	2443	2119	3318	3121	2281	3846	107	74	24	0
1958	1182	2769	0	306	3560	0	794	1038	3423	3322	2403	3860	149	1636	83	0
1959	1561	3484	0	345	3621	0	1061	816	3641	3834	2575	3876	414	2171	828	0
1960	2632	3410	0	41	3399	0	1126	1461	3633	3679	3154	3494	1558	2356	416	0
1961	1665	2636	0	136	3730	0	217	1740	2827	3779	2799	3763	2664	1977	491	0
1962	2568	2768	0	125	3750	0	404	666	3585	3371	3016	3140	2719	1622	403	0
1963	2771	2581	0	302	3061	0	474	1062	3569	3534	3798	2392	2826	353	284	0
1964	3557	1914	0	0	3493	0	157	1258	3821	3587	3692	1998	3203	242	907	0
1965	3754	1986	0	434	3637	0	1157	1870	3607	3171	3272	2489	2106	941	594	0
1966	3824	1360	0	351	3762	86	951	2517	3411	1778	3623	3251	2060	959	1203	0
1967	3700	991	0	0	3759	0	553	3011	2729	738	3724	2994	1955	2262	39	0
1968	3781	1105	0	68	3720	0	1399	1438	2058	205	3519	2543	3637	3016	0	0
1969	3694	612	0	319	3450	0	2470	1383	2488	72	3231	3059	3557	3045	0	1
1970	3084	1360	0	97	2879	0	3346	2425	2980	60	3309	2562	3009	3278	60	0
1971	2757	1003	0	322	2740	0	3531	1123	3208	1187	3562	2890	3692	3528	16	63
1972	2799	250	0	0	3066	0	3271	375	3257	1195	3064	3272	3767	3388	0	41
1973	3339	264	0	0	2457	0	2967	5	3594	961	3367	3214	3741	3560	0	14
1974	2059	495	0	941	2518	0	2451	687	3782	1238	2356	2850	3867	3837	0	0
1975	437	317	0	599	2254	0	2291	1690	3858	923	1404	2380	3759	3838	0	0
1976	0	174	0	1209	3341	0	2757	3366	3871	765	1030	3344	3628	3662	0	0
1977	0	220	0	2007	2987	0	2945	3658	3873	595	90	3762	3858	3181	0	8
1978	22	70	0	899	2668	0	2609	3303	3876	142	111	3634	3425	3417	0	1
1979	719	2	0	1404	2964	0	2103	3270	3767	1560	334	2989	3389	3767	0	106
1980	1355	0	16	765	3361	0	2005	3773	3718	1283	84	2992	3842	3799	0	0
1981	2886	0	3	187	3221	0	1479	3585	3513	709	861	3399	3824	3619	0	0
1982	2264	68	0	683	3204	0	3177	2808	3634	935	1515	2815	3729	3717	0	0
1983	3522	0	53	810	2771	0	3261	3822	3876	916	2814	3310	3867	3797	0	0
1984	3778	4	7	1238	2472	17	3103	3697	3827	1445	907	3510	3766	3782	54	0
1985	2990	0	0	1492	2206	0	3073	3457	3860	828	1135	2818	3786	2947	0	0
1986	3152	0	0	887	3071	0	3155	3699	3876	1926	2447	2266	3547	3059	4	0
1987	3288	4	64	907	2878	0	3307	3791	3868	2567	2671	2640	3360	3551	4	0
1988	3456	44	0	68	1687	0	3387	2959	3852	2926	2916	2310	3174	3332	0	0
1989	3641	92	0	202	940	0	3421	1395	3769	3011	3597	2515	2843	2960	7	0
1990	3081	0	0	741	414	0	3739	662	3236	3573	3545	2031	2786	2876	0	0
1991	2687	411	0	112	2718	0	3871	159	3178	3086	2834	3154	3166	3442	0	0
1992	3341	94	0	693	1280	0	3655	667	3785	1318	2936	3267	2215	3300	0	0
1993	3789	535	0	527	1431	0	3094	1142	3835	2440	3616	1406	1268	3302	0	0
1994	3539	549	0	734	1162	0	3661	2212	3876	1782	3818	523	1171	2196	0	0
1995	3636	2083	0	709	1066	0	3621	2173	3746	1656	3719	537	1970	2059	0	0
1996	3597	1881	0	788	1024	49	3796	2046	3834	2212	2653	1003	1954	1928	0	0
1997	3794	2143	0	80	2167	168	3862	3101	3876	2087	3092	1477	1443	2710	0	0
[truncated: 78,003 more rows]
