# Supplementary material for: DNA binding redistributes activation domain ensemble and accessibility in pioneer factor Sox2
Source: Nat Commun. 2024 Feb 16;15:1445. doi: 10.1038/s41467-024-45847-2 (PMC10873366; doi:10.1038/s41467-024-45847-2)
Supplement: Supplementary file 7 — Source Data [file 41467_2024_45847_MOESM7_ESM.zip › Fig S11.xlsx]

## Sheet: Fig S11. a
Residue #	bound, DNA – C-IDR	unbound, DBD – C-IDR
121	0.98	0.65
122	0.97	0.62
123	0.97	0.59
124	0.97	0.59
125	0.95	0.59
126	0.94	0.61
127	0.92	0.6
128	0.9	0.59
129	0.89	0.59
130	0.89	0.6
131	0.86	0.6
132	0.85	0.61
133	0.82	0.61
134	0.8	0.61
135	0.78	0.62
136	0.76	0.62
137	0.75	0.62
138	0.72	0.63
139	0.7	0.63
140	0.66	0.63
141	0.64	0.63
142	0.62	0.63
143	0.6	0.61
144	0.58	0.6
145	0.56	0.6
146	0.53	0.61
147	0.52	0.61
148	0.5	0.61
149	0.49	0.61
150	0.5	0.61
151	0.5	0.6
152	0.5	0.59
153	0.5	0.59
154	0.51	0.57
155	0.5	0.56
156	0.5	0.57
157	0.51	0.57
158	0.52	0.58
159	0.51	0.58
160	0.49	0.58
161	0.48	0.59
162	0.46	0.6
163	0.46	0.6
164	0.44	0.59
165	0.43	0.58
166	0.45	0.59
167	0.46	0.6
168	0.46	0.59
169	0.46	0.61
170	0.47	0.61
171	0.45	0.61
172	0.45	0.61
173	0.43	0.61
174	0.42	0.6
175	0.41	0.6
176	0.4	0.59
177	0.41	0.58
178	0.42	0.59
179	0.4	0.58
180	0.4	0.59
181	0.4	0.6
182	0.39	0.6
183	0.38	0.59
184	0.39	0.6
185	0.38	0.6
186	0.38	0.61
187	0.38	0.61
188	0.38	0.61
189	0.37	0.6
190	0.37	0.59
191	0.36	0.58
192	0.35	0.57
193	0.34	0.56
194	0.33	0.56
195	0.33	0.56
196	0.33	0.56
197	0.32	0.56
198	0.31	0.57
199	0.3	0.56
200	0.29	0.56
201	0.29	0.55
202	0.29	0.55
203	0.29	0.55
204	0.29	0.55
205	0.29	0.55
206	0.29	0.54
207	0.3	0.54
208	0.31	0.55
209	0.31	0.55
210	0.32	0.56
211	0.31	0.58
212	0.31	0.58
213	0.3	0.57
214	0.29	0.56
215	0.28	0.55
216	0.28	0.55
217	0.27	0.55
218	0.28	0.56
219	0.28	0.56
220	0.29	0.57
221	0.29	0.57
222	0.29	0.57
223	0.3	0.57
224	0.3	0.58
225	0.3	0.57
226	0.29	0.57
227	0.3	0.56
228	0.3	0.56
229	0.3	0.55
230	0.3	0.53
231	0.29	0.51
232	0.29	0.53
233	0.29	0.53
234	0.29	0.52
235	0.29	0.53
236	0.29	0.52
237	0.3	0.52
238	0.29	0.51
239	0.3	0.51
240	0.3	0.51
241	0.29	0.51
242	0.28	0.51
243	0.29	0.52
244	0.28	0.52
245	0.27	0.53
246	0.27	0.53
247	0.28	0.53
248	0.27	0.52
249	0.27	0.52
250	0.26	0.51
251	0.27	0.51
252	0.27	0.5
253	0.27	0.5
254	0.27	0.5
255	0.27	0.5
256	0.27	0.5
257	0.27	0.51
258	0.26	0.5
259	0.26	0.5
260	0.25	0.5
261	0.25	0.48
262	0.26	0.47
263	0.26	0.46
264	0.25	0.46
265	0.25	0.47
266	0.26	0.47
267	0.26	0.47
268	0.26	0.48
269	0.26	0.48
270	0.26	0.48
271	0.26	0.47
272	0.26	0.47
273	0.26	0.46
274	0.26	0.45
275	0.26	0.44
276	0.26	0.45
277	0.26	0.44
278	0.25	0.44
279	0.25	0.44
280	0.26	0.45
281	0.26	0.45
282	0.26	0.45
283	0.26	0.45
284	0.26	0.45
285	0.26	0.44
286	0.26	0.44
287	0.26	0.43
288	0.26	0.42
289	0.25	0.41
290	0.25	0.42
291	0.26	0.4
292	0.25	0.4
293	0.24	0.4
294	0.25	0.39
295	0.24	0.39
296	0.24	0.38
297	0.24	0.37
298	0.23	0.37
299	0.23	0.38
300	0.23	0.38
301	0.22	0.37
302	0.22	0.37
303	0.22	0.36
304	0.22	0.36
305	0.22	0.37
306	0.21	0.37
307	0.21	0.37
308	0.2	0.37
309	0.2	0.37
310	0.19	0.36
311	0.18	0.35
312	0.17	0.35
313	0.16	0.33
314	0.15	0.33
315	0.16	0.33
316	0.15	0.31
317	0.15	0.31

## Sheet: Fig S11. b
Residue	CSP	Delta Fraction of contacts
1	0	0.3
2	0	0.34
3	0.0174	0.38
4	0.01773	0.4
5	0.00806	0.4
6	0.00915	0.44
7	0.00424	0.46
8	0.00614	0.46
9	0.0033	0.48
10	0.0054	0.46
11	0	0.48
12	0	0.43
13	0.00242	0.4
14	0	0.38
15	0.00207	0.4
16	0.00455	0.35
17	0.00172	0.34
18	0	0.3
19	0.00126	0.3
20	0.00168	0.3
21	0.00246	0.33
22	0.00204	0.36
23	0.00249	0.41
24	0.00312	0.41
25	0	0.35
26	0.00663	0.35
27	0.01036	0.33
28	0.01191	0.35
29	0.01989	0.4
30	0.01975	0.44
31	0.01697	0.51
32	0.01498	0.52
33	0.03094	0.54
34	0.04319	0.58
35	0	0.62
36	0.02039	0.65
37	0.0183	0.68
38	0	0.68
39	0.00329	0.7
40	0	0.7
41	0	0.67
42	0	0.66
43	0	0.61
44	0	0.59
45	0	0.58
46	0	0.57
47	0	0.56
48	0	0.56
49	0	0.57
50	0	0.56
51	0	0.55
52	0	0.55
53	0	0.56
54	0	0.54
55	0	0.53
56	0	0.53
57	0	0.52
58	0	0.48
59	0	0.47
60	0	0.47
61	0	0.43
62	0	0.4
63	0	0.41
64	0	0.41
65	0	0.4
66	0	0.44
67	0	0.48
68	0	0.53
69	0	0.51
70	0	0.48
71	0	0.49
72	0	0.52
73	0	0.49
74	0	0.48
75	0	0.5
76	0	0.51
77	0	0.48
78	0	0.48
79	0	0.51
80	0	0.49
81	0	0.46
82	0	0.47
83	0	0.44
84	0	0.45
85	0	0.44
86	0	0.48
87	0	0.52
88	0	0.5
89	0	0.51
90	0	0.54
91	0	0.53
92	0	0.51
93	0	0.54
94	0	0.55
95	0	0.51
96	0	0.52
97	0	0.55
98	0	0.55
99	0	0.52
100	0	0.53
101	0	0.56
102	0	0.53
103	0	0.51
104	0	0.54
105	0	0.55
106	0	0.57
107	0	0.58
108	0	0.56
109	0	0.6
110	0	0.61
111	0	0.65
112	0	0.63
113	0	0.62
114	0	0.63
115	0	0.6
116	0	0.56
117	0	0.51
118	0.03832	0.47
119	0	0.47
120	0.00446	0.44
121	0.03795	0.42
122	0.04514	0.41
123	0	0.41
124	0.02221	0.38
125	0.0246	0.34
126	0.04445	0.33
127	0.02552	0.33
128	0	0.37
129	0.00181	0.39
130	0	0.42
131	0.01254	0.42
132	0.02243	0.44
133	0.01671	0.44
134	0	0.44
135	0	0.46
136	0	0.47
137	0.00717	0.46
138	0.00427	0.44
139	0.00495	0.49
140	0.012	0.47
141	0.01124	0.48
142	0.00677	0.52
143	0.0058	0.49
144	0.00657	0.44
145	0.00542	0.43
146	0.0051	0.42
147	0.00611	0.42
148	0.00648	0.4
149	0.00578	0.37
150	0.00591	0.39
151	0.00458	0.37
152	0	0.38
153	0.00499	0.4
154	0	0.43
155	0.00433	0.46
156	0.00826	0.48
157	0.01319	0.5
158	0.01879	0.53
159	0.01582	0.52
160	0.01338	0.52
161	0.01405	0.5
162	0.01485	0.49
163	0.00155	0.48
164	0.01612	0.47
165	0.02965	0.45
166	0.01576	0.44
167	0.03034	0.45
168	0.01145	0.47
169	0.01561	0.49
170	0.00693	0.47
171	0.00792	0.44
172	0.01577	0.44
173	0.01627	0.46
174	0.01976	0.52
175	0.00773	0.55
176	0.01263	0.57
177	0.01734	0.58
178	0.00886	0.58
179	0.01498	0.58
180	0.01732	0.6
181	0	0.58
182	0.00433	0.56
183	0.02196	0.53
184	0	0.55
185	0.00555	0.52
186	0.00554	0.51
187	0.00716	0.54
188	0.00859	0.57
189	0.00673	0.6
190	0.00988	0.63
191	0.00875	0.58
192	0.00798	0.57
193	0.01605	0.54
194	0	0.54
195	0.01682	0.5
196	0	0.43
197	0.00491	0.39
198	0.00979	0.28
199	0.0136	0.24
200	0.02775	0.27
201	0.02603	0.34
202	0.0064	0.4
203	0.00416	0.43
204	0.01604	0.36
205	0.01811	0.39
206	0.01201	0.41
207	0.01479	0.42
208	0.01119	0.47
209	0.00752	0.49
210	0	0.49
211	0.00585	0.48
212	0.00504	0.45
213	0.00392	0.42
214	0	0.37
215	0.00511	0.33
216	0.01307	0.33
217	0.01529	0.31
218	0.00594	0.28
219	0.00591	0.26
220	0.00483	0.28
221	0	0.26
222	0.00549	0.27
223	0.00969	0.27
224	0.01068	0.26
225	0.00715	0.23
226	0.00493	0.21
227	0.00975	0.23
228	0.01094	0.21
229	0.00946	0.16
230	0.00601	0.14
231	0.0059	0.11
232	0.00468	0.11
233	0	0.09
234	0.00296	0.08
235	0.00419	0.07
236	0.00316	0.07
237	0.00441	0.08
238	0.00253	0.08
239	0.00298	0.08
240	0.00706	0.08
241	0.00493	0.09
242	0.00355	0.1
243	0.00817	0.11
244	0.00268	0.11
245	0.00189	0.11
246	0	0.11
247	0	0.12
248	0.00204	0.12
249	0	0.13
250	0.00186	0.12
251	0.00131	0.12
252	0	0.13
253	0	0.12
254	0.0039	0.11
255	0.00335	0.12
256	0.00134	0.12
257	0	0.1
258	0	0.09
259	0.00736	0.08
260	0.00497	0.09
261	0.01566	0.09
262	0.00913	0.09
263	0.01104	0.09
264	0	0.08
265	0.00282	0.08
266	0	0.07
267	0.00306	0.07
268	0.00219	0.07
269	0.00958	0.06
270	0.00271	0.06
271	0.00438	0.06
272	0.00209	0.06
273	0.00145	0.06
274	0.00462	0.06
275	0.00237	0.07
276	0.00231	0.06
277	0.00719	0.06
278	0.0071	0.06
279	0	0.05
280	0.00816	0.05
281	0.00449	0.05
282	0.00245	0.05
283	0.00238	0.05
284	0	0.07
285	0.01371	0.07
286	0	0.08
287	0.00741	0.09
288	0.00428	0.09
289	0	0.09
290	0.01602	0.09
291	0.00631	0.08
292	0.01927	0.08
293	0	0.08
294	0	0.08
295	0.00839	0.07
296	0.00883	0.07
297	0.01519	0.07
298	0.00725	0.07
299	0.02459	0.07
300	0.00709	0.07
301	0.00636	0.07
302	0	0.06
303	0.01002	0.07
304	0	0.07
305	0.00495	0.07
306	0.00259	0.07
307	0.00407	0.07
308	0.01085	0.08
309	0	0.08
310	0.00377	0.08
311	0.00353	0.08
312	0.00365	0.08
313	0	0.08
314	0.00389	0.08
315	0.00442	0.07
316	0.00232	0.07
317	0.00996	0.06

## Sheet: Fig S11. c
ns	AD1	AD2
0	1	1
0.1	0.805	0.814
0.2	0.718	0.729
0.3	0.659	0.675
0.4	0.616	0.634
0.501	0.583	0.6
0.601	0.552	0.571
0.701	0.524	0.546
0.801	0.5	0.525
0.901	0.478	0.505
1.001	0.46	0.487
1.101	0.443	0.472
1.201	0.428	0.458
1.301	0.414	0.443
1.401	0.4	0.43
1.502	0.388	0.419
1.602	0.376	0.408
1.702	0.366	0.398
1.802	0.355	0.39
1.902	0.344	0.381
2.002	0.335	0.372
2.102	0.327	0.364
2.202	0.319	0.355
2.302	0.311	0.349
2.402	0.302	0.342
2.503	0.295	0.335
2.603	0.288	0.329
2.703	0.282	0.323
2.803	0.275	0.317
2.903	0.269	0.311
3.003	0.263	0.305
3.103	0.258	0.299
3.203	0.254	0.295
3.303	0.25	0.289
3.403	0.247	0.285
3.504	0.243	0.28
3.604	0.239	0.277
3.704	0.236	0.272
3.804	0.232	0.267
3.904	0.228	0.262
4.004	0.224	0.258
4.104	0.22	0.253
4.204	0.214	0.248
4.304	0.21	0.244
4.404	0.206	0.242
4.505	0.203	0.238
4.605	0.201	0.236
4.705	0.198	0.234
4.805	0.194	0.231
4.905	0.191	0.229
5.005	0.188	0.226
5.105	0.185	0.224
5.205	0.181	0.222
5.305	0.179	0.22
5.405	0.176	0.217
5.506	0.173	0.215
5.606	0.169	0.212
5.706	0.168	0.21
5.806	0.164	0.208
5.906	0.162	0.205
6.006	0.16	0.203
6.106	0.158	0.2
6.206	0.156	0.198
6.306	0.153	0.196
6.406	0.151	0.194
6.507	0.149	0.193
6.607	0.148	0.191
6.707	0.147	0.189
6.807	0.144	0.188
6.907	0.142	0.186
7.007	0.14	0.184
7.107	0.139	0.183
7.207	0.138	0.18
7.307	0.136	0.179
7.407	0.135	0.177
7.508	0.133	0.176
7.608	0.131	0.174
7.708	0.13	0.173
7.808	0.128	0.172
7.908	0.126	0.17
8.008	0.124	0.168
8.108	0.121	0.166
8.208	0.119	0.164
8.308	0.117	0.162
8.408	0.117	0.159
8.509	0.116	0.158
8.609	0.114	0.157
8.709	0.113	0.156
8.809	0.112	0.153
8.909	0.111	0.151
9.009	0.111	0.15
9.109	0.11	0.148
9.209	0.108	0.146
9.309	0.107	0.145
9.409	0.106	0.144
9.51	0.105	0.142
9.61	0.105	0.141
9.71	0.103	0.14
9.81	0.102	0.139
9.91	0.101	0.138

## Sheet: Fig S11. d
ns	AD1	AD2
0	1	1
0.1	0.799	0.765
0.2	0.707	0.658
0.3	0.64	0.581
0.4	0.595	0.527
0.501	0.557	0.479
0.601	0.528	0.444
0.701	0.502	0.416
0.801	0.479	0.394
0.901	0.456	0.376
1.001	0.438	0.354
1.101	0.419	0.34
1.201	0.407	0.315
1.301	0.395	0.298
1.401	0.384	0.281
1.502	0.374	0.268
1.602	0.363	0.254
1.702	0.349	0.246
1.802	0.34	0.231
1.902	0.331	0.224
2.002	0.323	0.216
2.102	0.313	0.211
2.202	0.306	0.202
2.302	0.3	0.195
2.402	0.292	0.188
2.503	0.285	0.179
2.603	0.28	0.171
2.703	0.275	0.166
2.803	0.269	0.162
2.903	0.266	0.161
3.003	0.263	0.16
3.103	0.26	0.151
3.203	0.256	0.145
3.303	0.25	0.141
3.403	0.244	0.136
3.504	0.241	0.129
3.604	0.237	0.124
3.704	0.232	0.118
3.804	0.228	0.117
3.904	0.223	0.114
4.004	0.22	0.111
4.104	0.215	0.11
4.204	0.211	0.109
4.304	0.206	0.108
4.404	0.204	0.109
4.505	0.199	0.107
4.605	0.195	0.108
4.705	0.19	0.107
4.805	0.185	0.105
4.905	0.183	0.103
5.005	0.178	0.101
5.105	0.177	0.1
5.205	0.176	0.099
5.305	0.173	0.095
5.405	0.17	0.092
5.506	0.168	0.089
5.606	0.164	0.088
5.706	0.161	0.089
5.806	0.159	0.086
5.906	0.157	0.086
6.006	0.155	0.083
6.106	0.152	0.08
6.206	0.152	0.078
6.306	0.148	0.076
6.406	0.149	0.077
6.507	0.147	0.078
6.607	0.146	0.08
6.707	0.145	0.078
6.807	0.144	0.076
6.907	0.144	0.071
7.007	0.145	0.07
7.107	0.144	0.067
7.207	0.145	0.066
7.307	0.144	0.066
7.407	0.143	0.066
7.508	0.143	0.063
7.608	0.14	0.061
7.708	0.139	0.058
7.808	0.135	0.056
7.908	0.133	0.054
8.008	0.131	0.052
8.108	0.129	0.052
8.208	0.129	0.047
8.308	0.13	0.045
8.408	0.128	0.044
8.509	0.129	0.042
8.609	0.128	0.039
8.709	0.127	0.04
8.809	0.127	0.039
8.909	0.125	0.038
9.009	0.123	0.036
9.109	0.122	0.035
9.209	0.122	0.035
9.309	0.12	0.035
9.409	0.118	0.037
9.51	0.118	0.037
9.61	0.118	0.036
9.71	0.119	0.036
9.81	0.118	0.035
9.91	0.116	0.033

## Sheet: Fig S11. e
ns	Free	DNA bound
0	1	1
0.1	0.797	0.782
0.2	0.707	0.681
0.3	0.649	0.615
0.4	0.605	0.563
0.501	0.57	0.525
0.601	0.541	0.493
0.701	0.514	0.457
0.801	0.49	0.43
0.901	0.468	0.412
1.001	0.449	0.389
1.101	0.431	0.368
1.201	0.415	0.351
1.301	0.401	0.338
1.401	0.389	0.32
1.502	0.376	0.31
1.602	0.365	0.298
1.702	0.354	0.287
1.802	0.343	0.275
1.902	0.332	0.265
2.002	0.322	0.254
2.102	0.313	0.246
2.202	0.305	0.235
2.302	0.297	0.229
2.402	0.29	0.222
2.503	0.283	0.216
2.603	0.277	0.209
2.703	0.27	0.208
2.803	0.264	0.205
2.903	0.259	0.205
3.003	0.253	0.205
3.103	0.247	0.2
3.203	0.241	0.199
3.303	0.237	0.193
3.403	0.233	0.187
3.504	0.228	0.184
3.604	0.224	0.179
3.704	0.22	0.17
3.804	0.217	0.163
3.904	0.214	0.16
4.004	0.21	0.155
4.104	0.206	0.146
4.204	0.204	0.144
4.304	0.202	0.141
4.404	0.199	0.136
4.505	0.195	0.138
4.605	0.193	0.134
4.705	0.191	0.131
4.805	0.187	0.13
4.905	0.184	0.127
5.005	0.181	0.126
5.105	0.179	0.129
5.205	0.178	0.128
5.305	0.175	0.127
5.405	0.172	0.125
5.506	0.169	0.126
5.606	0.168	0.124
5.706	0.166	0.123
5.806	0.163	0.12
5.906	0.159	0.119
6.006	0.158	0.118
6.106	0.157	0.115
6.206	0.155	0.113
6.306	0.153	0.11
6.406	0.152	0.106
6.507	0.15	0.104
6.607	0.148	0.102
6.707	0.147	0.1
6.807	0.146	0.099
6.907	0.145	0.095
7.007	0.144	0.093
7.107	0.142	0.092
7.207	0.142	0.089
7.307	0.14	0.086
7.407	0.138	0.086
7.508	0.136	0.085
7.608	0.135	0.083
7.708	0.134	0.085
7.808	0.132	0.086
7.908	0.131	0.089
8.008	0.131	0.09
8.108	0.13	0.09
8.208	0.13	0.092
8.308	0.129	0.095
8.408	0.127	0.099
8.509	0.126	0.099
8.609	0.125	0.099
8.709	0.124	0.099
8.809	0.123	0.099
8.909	0.122	0.099
9.009	0.121	0.102
9.109	0.12	0.102
9.209	0.119	0.103
9.309	0.118	0.102
9.409	0.118	0.099
9.51	0.118	0.101
9.61	0.117	0.097
9.71	0.117	0.096
9.81	0.117	0.094
9.91	0.116	0.091
