# Supplementary material for: DNA binding redistributes activation domain ensemble and accessibility in pioneer factor Sox2
Source: Nat Commun. 2024 Feb 16;15:1445. doi: 10.1038/s41467-024-45847-2 (PMC10873366; doi:10.1038/s41467-024-45847-2)
Supplement: Supplementary file 7 — Source Data [file 41467_2024_45847_MOESM7_ESM.zip › Fig S3.xlsx]

## Sheet: WT - Urea
0.0M	0.308925	0.532572	0.472728	0.475119	0.0675561	0.590997	0.143631	0.704586	0.610797	0.537175	0.347952	0.349944	0.58733	0.726585	0.331214	0.20421	0.0477997	0.293371	-0.0883961	0.587691	0.453905	0.885695	0.477074	0.537832	0.49408	0.596413	0.493011	0.526019	0.578471	0.701763	0.534364	0.456395	0.504758	0.0834287	0.596243	0.591667	0.566879	0.486203	0.642015	0.636617	0.447504	0.45259	0.67591	1.0004	0.605623	0.561368	0.524614	0.387357	0.45842
0.125M	0.395326	0.0356046	0.525065	0.474991	0.414486	0.738876	0.78523	0.557575	0.476265	0.607854	0.609776	0.487158	0.708127	0.544664	0.536088	0.429494	0.274987	0.615246	0.303447	0.592712	0.557687	-0.0209897	0.367407	0.507744	0.589604	0.618716	0.53296	0.417317	0.589393	0.717131	-0.0350487	0.422201	0.492481	0.429044	0.374579	0.49963	0.628207	0.528083	0.052522	0.519828	0.466915	0.687238	0.59938	0.633232	0.508805	0.432691	0.38747	0.349966	0.642337
0.25M	0.585701	0.641529	0.0789651	0.678139	0.441158	0.455845	-0.0860111	0.0303286	0.422699	0.470997	0.558323	0.581162	0.502804	0.766554	0.582189	0.762492	0.878924	0.489525	0.593348	0.773632	0.27283	0.390998	0.294808	0.399532	-0.0213161	0.493168	0.301392	0.597594	0.179679	0.484832	0.436119	0.536484	0.219004	0.49539	0.546257	0.391596	0.704077	0.542125	0.631177	-0.0388108	-0.129741	0.165058	0.498086	0.245539	0.627624	0.56964	0.418243	0.556524	0.374253
0.50M	0.597968	0.499492	0.487575	0.532053	0.604253	0.579934	-0.0515977	0.74687	0.504754	0.514685	0.537131	0.519618	0.552268	0.111679	0.513737	0.845896	0.528222	0.429244	0.359908	0.532465	0.524575	0.433494	1.01957	0.426133	0.539609	0.387912	0.538217	0.477325	0.647395	0.0850975	0.418754	0.580598	0.53002	0.230861	1.02363	-0.0353037	-0.0611629	0.406463	0.384467	0.366127	0.459721	0.531879	0.54801	0.404165	0.46088	0.335234	0.891259	0.327348	0.291811
0.75M	0.422285	0.51749	0.129324	0.184285	0.37607	0.0854301	0.445195	0.474847	0.385254	0.264526	0.141413	1.06313	-0.0011318	0.028236	0.421961	0.564515	0.331037	0.444517	0.432642	0.44804	0.0279729	0.136375	0.547389	0.326063	0.186671	0.390009	0.511575	0.0401638	0.352276	-0.0495628	0.636691	0.435032	0.488069	0.4618	0.333648	0.258591	0.432114	0.35246	0.307468	0.440238	0.414404	0.448938	0.332203	0.464288	0.566476	-0.164639	0.491667	0.0503802	0.052615
1.00M	0.561237	0.119686	0.0533282	0.279837	0.168543	0.303845	0.377186	0.330396	0.365023	0.446388	0.277318	-0.0391205	0.587866	0.485951	0.289328	0.402087	0.293256	0.404312	0.434044	0.626064	0.355786	-0.065719	0.173085	0.163202	0.122022	0.262098	0.38965	0.222273	0.389148	0.254199	0.498782	0.238475	0.426154	0.685161	0.440654	0.486046	0.471281	-0.0218996	0.564958	0.622351	0.228018	0.325649	0.387698	0.384558	1.01059	0.38048	0.551526	0.407418	0.443493
2.01M	0.285433	0.343673	0.65593	0.173637	0.115903	0.0585836	0.286938	0.373031	0.195242	0.441852	0.311147	0.147022	0.208838	0.391152	0.40938	0.340309	0.425717	0.0279279	0.0913074	0.400543	0.395445	0.317641	0.104325	0.0755038	0.265451	0.215948	0.42572	0.304392	0.504665	-0.0248574	0.466596	0.45916	0.280675	0.325787	0.10062	0.211295	0.496846	0.338336	0.284746	0.245168	0.239932	0.312162	0.362088	0.389409	0.342814	0.216229	0.325941	0.304393	0.30453
3.02M	0.256566	0.269147	0.0732542	0.126986	0.278675	0.162069	-0.0293642	0.12207	0.355081	0.410748	0.288788	0.910982	0.328797	0.195575	0.538489	0.235601	0.186414	-0.00949272	0.10209	0.233993	0.31071	0.366069	0.243034	0.607501	0.370953	0.170313	0.146878	0.187415	0.28851	0.206219	0.596275	-0.0182122	0.0317685	-0.0282352	0.477049	0.251588	0.397503	0.0645873	0.241913	0.285312	0.0937987	0.15409	-0.0344362	0.186736	0.212044	0.597591	0.310744	0.16383	0.0528627
4.04M	0.190869	0.302001	0.31043	0.0454686	0.258144	0.236913	0.43853	0.117598	0.168668	0.0780291	0.653209	0.0537406	0.161863	0.320658	0.200612	-0.0785458	0.201786	0.212371	-0.0241711	0.459319	0.251004	0.214743	0.271791	0.320666	0.038319	0.220743	0.0803774	0.116519	-0.0657062	0.138769	0.072558	0.192865	0.0611536	0.107301	0.207809	0.327157	0.140451	0.149488	0.0859228	0.255106	0.328506	0.194778	0.184794	0.148269	0.444242	0.169492	0.34546	0.192118	0.15245
5.07M	0.197708	0.27292	0.122708	0.246901	-0.0484211	0.0944549	-0.0717626	0.192086	0.153171	0.0634919	0.110898	-0.00156658	-0.00344611	1.08063	0.0600877	0.345077	-0.0921729	0.400823	-0.0627166	0.389351	0.349772	0.122311	0.217821	-0.0303262	0.0153531	0.184682	0.251597	-0.0795757	0.388517	0.149697	0.282304	0.989372	0.156757	0.249254	0.328718	0.279536	0.103599	0.146757	0.0660701	0.270243	-0.0245535	0.138407	0.423452	0.302975	0.0857953	0.35896	0.218336	0.308141	0.105191
6.1M	-0.0163457	-0.0387323	0.0497236	0.133358	-0.0563921	0.0812754	0.178339	0.124789	0.127424	0.00732551	0.171427	0.323154	0.173202	0.0708215	0.186851	0.0893975	0.0602569	0.232079	0.291434	0.0929566	0.0804053	0.16637	0.116178	0.294997	0.0251109	0.0943274	0.15055	0.349447	0.22861	0.098121	0.171558	0.183488	-0.00548505	0.178472	0.223263	0.19386	0.179383	0.208413	0.328509	0.237698	0.265122	0.131408	0.0291981	0.122644	0.11373	0.0969111	0.350735	0.0832453	0.213723
[truncated: 5,000 more columns]

## Sheet: C-IDR - Urea
0.0M	0.636184	0.496347	0.656681	0.456094	0.537651	0.357822	0.375343	0.575871	0.543712	0.382891	0.525831	0.320031	0.523036	0.314943	0.593251	0.500105	0.429563	0.539242	0.436735	0.500382	0.49315	0.705024	-0.0838452	0.480795	0.780939	0.456654	0.475311	0.255749	0.528911	0.633632	0.341915	0.42637	0.313527	0.512008	0.440549	0.401254	-0.0117181	0.716862	0.622819	0.395155	0.44894	0.435892	0.361011	0.444123	0.294241	0.591589	0.45019	0.374619	0.083703
0.125M	0.412284	0.49886	0.210826	0.368355	0.385297	0.535337	0.602095	0.39536	0.329094	0.0181939	0.24886	0.418414	0.0786693	0.462787	0.422555	0.378558	0.393818	0.325818	0.465898	0.488708	0.503123	0.539695	0.353593	0.232512	0.474273	0.577514	0.387148	0.388886	0.370508	0.455365	0.4831	0.169803	0.461359	0.303658	0.672698	0.516241	0.710583	0.682394	0.471031	0.428435	0.494514	0.472761	0.502165	0.48635	0.350966	0.375235	0.465308	0.303022	0.243789
0.25M	0.339496	0.296174	0.193373	0.440823	0.50226	0.443082	0.533359	0.303014	0.510025	0.469645	0.367699	0.351061	0.438726	0.316114	0.53945	0.381625	0.401784	0.511688	0.54731	0.471496	0.46355	0.380556	0.387223	0.47699	0.472031	0.404363	0.426907	0.433876	0.500693	0.613779	0.541779	0.457581	0.506651	0.479684	0.523187	0.368333	0.417039	0.443747	0.104655	0.310823	0.420043	0.54783	0.580607	0.113864	0.262339	0.330329	0.371339	0.554877	0.0690854
0.50M	0.526502	0.369275	0.185658	0.514187	0.505608	0.377599	0.318732	0.478128	0.281139	0.492089	0.167217	0.458231	0.435059	0.41955	0.335767	0.594325	0.649403	0.282742	0.412885	0.436783	0.412098	0.479576	0.301565	0.393381	0.538885	0.552958	0.420805	0.450327	0.138878	0.181754	0.257445	0.297351	0.369334	0.323094	0.396882	0.592298	0.660349	0.369335	0.534766	0.330145	0.444338	0.461735	0.357574	0.328121	0.409179	0.415943	0.259524	0.342695	0.13236
0.75M	0.405188	0.28325	0.304765	0.413548	0.243337	0.079161	0.261763	0.291155	0.313268	0.380138	0.465748	0.244475	0.319217	0.410761	0.44098	0.306899	0.360992	0.640556	0.565927	0.437164	0.380074	0.247285	0.497187	0.383071	0.501623	0.0504276	0.567189	0.364639	0.610049	0.333702	0.245931	0.348825	0.344257	0.356904	0.236208	0.297148	0.768309	0.187618	0.410832	0.345698	0.347972	0.341375	0.616745	0.310604	0.114676	0.263716	0.10284	0.431639	0.297319
1.00M	0.285812	0.330757	0.321291	0.111106	0.547691	0.276485	0.427533	0.308585	0.263753	0.266964	0.425879	0.34632	0.333781	0.283594	0.298914	0.485023	0.27742	0.52371	0.375566	0.257282	0.422548	0.373045	0.36807	0.223357	0.158323	-0.0840478	0.383722	0.32338	0.190203	0.573635	0.296061	0.172542	0.231173	0.127072	0.512632	0.432863	0.365857	0.430847	0.506507	0.251448	0.311353	0.240266	0.362774	0.313117	0.309422	0.408305	0.418614	0.322087	0.288754
2.01M	0.317785	0.419567	0.244512	0.328055	0.284107	0.296368	0.177519	0.301029	0.384584	0.379972	0.293859	0.430472	0.35596	0.442043	0.304831	0.452445	0.378617	0.298292	0.226361	0.519905	0.310108	0.282068	0.443949	0.39821	0.321726	0.210575	0.386694	0.263652	0.0527907	0.401813	0.263517	0.280633	-0.0647259	0.242944	0.25307	0.300936	0.296556	0.302457	0.317133	0.584327	0.46738	0.231525	0.269376	0.243777	0.435105	0.324164	0.264809	0.289305	0.275596
3.02M	0.332058	0.146223	0.377671	0.161062	0.200958	0.173159	0.540252	0.145192	0.342783	0.324291	0.13425	0.274805	0.321911	0.271844	0.424961	0.0152465	0.230512	0.263818	0.210381	0.234351	0.247077	0.331848	0.357876	0.277486	0.30823	0.239638	0.361324	0.20933	0.369373	0.225498	0.364657	0.252365	0.163502	0.261582	0.13398	0.164475	0.36605	0.436632	0.242919	0.066915	0.424447	0.0674156	0.343012	0.200196	0.194263	0.128852	0.149555	0.23976	0.270189
4.04M	0.0526364	0.23855	0.132124	0.167247	0.213575	0.28709	0.219298	0.157046	0.181367	0.152376	0.237291	0.218957	0.151951	0.330512	0.105713	0.10662	0.22959	0.275547	0.130622	0.471308	0.243417	0.140656	0.105875	0.269458	-0.0566825	-0.0546549	0.223755	0.230549	0.255964	0.134153	0.136005	0.158234	0.32852	0.124713	0.185522	0.454709	0.151143	0.139775	0.156693	-0.0105343	0.256265	0.269252	0.336799	0.28823	0.0775622	0.22872	0.213604	0.423304	0.164692
5.07M	0.281655	0.117447	0.13052	0.262995	0.170236	0.221453	0.168475	0.231368	0.238195	0.230354	0.195531	0.0753973	0.237491	0.160721	0.153569	0.183013	0.0183292	0.228754	0.151122	0.0512683	0.00319405	0.192361	0.25317	0.0117683	0.163205	0.22584	0.241216	0.297086	0.254635	0.133731	0.111336	0.218564	0.3705	0.298367	0.257052	0.210331	0.280855	0.258127	0.194931	0.313721	0.0214312	0.374595	0.177777	0.265263	0.133035	0.336321	0.198708	0.232574	0.355876
6.1M	0.156806	0.0288948	0.319165	0.092148	0.0669737	0.244462	0.25309	0.123847	0.140624	0.43561	0.168871	0.179214	0.175484	0.19987	0.186318	0.0306145	0.243124	0.258127	0.275353	0.221347	0.0424735	0.0924634	0.120316	0.223291	0.0134792	0.0485315	0.306338	-0.00559752	0.169551	0.147372	0.0315545	0.176054	0.229133	0.0672615	0.25205	0.260381	0.13764	0.500534	0.414747	0.222371	0.178334	-0.0613334	0.260619	0.267368	0.170604	0.276666	0.1713	0.256081	0.18893
[truncated: 5,000 more columns]

## Sheet: WT - GdmCl
0.0M	0.873881	0.555006	0.636329	0.514364	0.558482	0.548931	0.506681	0.438863	0.518631	0.540782	0.339171	0.394251	-0.00106896	0.53914	0.70522	0.583785	0.58713	0.677727	0.600416	0.526867	0.610134	0.396061	0.780259	0.38769	0.278771	0.311525	0.0321147	0.55766	0.264713	0.563108	0.247408	0.608688	0.412418	0.817025	0.622691	0.535062	0.519681	0.379876	0.563343	0.375707	0.571346	0.604416	0.528593	0.0310151	0.667532	0.421468	0.200784	0.0561054	0.533306
0.24M	0.43599	0.653915	0.454069	0.105356	0.434089	0.485003	0.45178	0.668214	0.305517	-0.169613	0.575	0.412527	0.279865	0.389831	0.2924	0.446141	0.436948	0.295315	0.476968	0.436099	0.276926	0.527027	-0.0671892	0.117161	0.400002	0.616899	-0.143594	0.149547	0.473875	0.410289	0.411284	0.460837	0.296096	0.308205	0.605229	0.184087	0.523001	0.611258	0.277195	0.373533	0.302542	0.323435	0.434127	0.556001	0.0576641	0.492848	0.5493	0.202259	0.673416
0.49M	0.45325	0.385494	0.183245	0.515378	0.415978	0.10118	0.385089	0.434312	0.410962	0.288139	0.42454	0.404652	0.0973935	0.163119	0.376993	0.193377	0.329107	0.367387	0.320218	0.350225	0.40198	0.136913	0.376552	0.350778	0.376732	0.486299	0.287017	0.111143	0.44544	0.331443	0.27533	0.332385	0.26368	0.342224	0.371287	0.274042	0.142177	0.929945	0.276173	0.635097	0.112179	0.544258	0.232908	0.439553	1.06477	0.664055	0.333527	0.434008	0.788998
0.73M	0.0708339	0.791841	0.083686	0.359146	1.05232	0.270086	0.286604	0.17721	0.267591	0.496877	0.718683	0.131439	0.198512	0.341217	0.363586	0.314583	0.394909	0.392854	0.13101	0.288987	0.507079	0.217283	0.11921	0.323886	0.259409	0.230041	0.311629	0.198704	0.426358	0.380897	0.242781	0.289458	0.406987	0.286568	0.318418	0.438024	0.284147	0.41615	0.23135	0.304545	0.459662	0.297064	0.316995	0.309941	0.262887	0.384999	0.302239	-0.0971631	0.207052
0.98M	0.194439	0.291023	0.306969	0.100284	0.291134	0.164769	0.314584	0.178416	0.195781	0.262732	0.24151	0.261546	0.307316	0.131609	0.345044	0.338234	0.309111	0.287923	0.383805	0.21305	0.254974	0.200258	-0.00391104	0.279161	0.360175	0.225979	0.154831	0.201969	0.239874	0.319273	0.521295	0.428258	0.16502	0.309292	0.312884	0.241363	0.270711	0.15234	0.185237	0.389342	0.292144	0.142552	0.215283	0.371835	0.460611	0.27417	0.177501	0.311086	0.342375
1.98M	0.247529	0.180853	0.251868	0.100659	0.138967	0.246503	0.116955	0.176292	-0.0811483	0.166641	-0.0397401	0.0480558	0.227431	0.0106175	0.295054	0.166914	0.218019	0.184523	-0.0900549	0.192799	0.110745	0.311302	0.294215	0.260071	0.213688	0.143561	0.247833	0.0538011	0.0481219	0.14879	0.23945	0.125838	0.0465962	0.23101	0.0920139	0.318855	0.604237	0.828425	0.610772	0.121523	-0.0471799	0.406619	-0.0124317	-0.0783333	0.15094	0.490733	0.450051	0.148123	0.242429
3.00M	0.246436	0.155568	0.204687	0.239119	0.218918	0.224096	0.123166	0.296747	0.258543	0.192054	0.298661	0.0348743	0.276694	0.287653	0.34304	0.12377	0.278268	0.146959	0.274262	0.235805	0.460869	0.186319	0.191392	0.377426	0.202259	0.225473	0.189028	0.402652	0.248894	0.162764	0.322773	0.167558	0.22185	0.0134706	0.08467	0.146593	0.0713011	0.155654	0.207723	0.33834	0.267807	0.245887	0.336555	0.219451	-0.102774	0.243149	0.0971263	0.104741	0.372581
4.04M	0.183769	0.160843	0.139348	0.220163	0.232688	0.281297	0.351655	0.168616	0.0818039	0.193258	0.192254	0.203634	0.397022	0.49056	-0.0222084	0.138879	0.412728	0.278077	0.106794	0.31631	0.0592445	0.149431	0.223737	0.183309	0.149643	-0.0118263	0.189324	0.888999	0.0874768	0.14033	0.111346	0.260853	0.32324	0.194938	0.209782	0.177789	-0.0373321	0.0920454	0.105629	0.0305918	0.194444	0.049336	0.141759	0.121385	-0.0327017	0.146472	-0.00630053	0.409623	0.0979737
5.06M	0.105011	0.0926444	0.0816334	0.00377666	0.0187524	-0.00587445	0.124076	-0.0598421	-0.0488422	0.105979	0.107063	0.118183	0.115043	0.0911069	1.03459	0.414748	0.179288	0.0408117	0.0385353	0.151119	0.142166	0.161054	0.300883	0.170015	0.239229	0.154995	0.120874	0.217404	0.1435	0.0474943	0.0698776	0.137148	0.105866	0.0112638	0.169227	0.271953	0.0690474	0.164951	0.158693	0.0506275	0.124299	0.157246	0.194719	0.206428	0.0475036	0.256763	0.175422	0.26699	0.115862
6.13M	0.0587946	0.105347	0.0481901	0.0621325	0.217671	0.175856	0.397956	0.253452	0.231828	0.174133	0.060096	0.199644	0.276741	0.1171	0.14465	0.28626	0.20875	0.285374	0.156863	0.105277	0.111834	0.0948459	0.132857	0.146817	-0.0520727	0.0652354	0.107144	0.207303	0.199961	0.298769	0.275771	0.145058	0.27206	-0.0232616	-0.0345603	0.366861	0.138457	0.16424	0.194829	0.273935	0.163378	0.0102391	0.0070162	0.106032	0.241443	0.209623	0.125554	0.0869513	0.195938
[truncated: 5,000 more columns]

## Sheet: C-IDR - GdmCl
0.0M	0.472757	0.495237	0.43955	0.583006	0.482032	0.419787	0.559382	0.583421	0.61218	0.403296	0.440373	0.395824	0.465491	0.532458	0.522756	0.386763	0.608907	0.477871	0.440493	0.516229	0.445605	0.378301	0.446703	0.303164	0.331235	0.534978	0.563203	0.435815	0.393076	0.477877	0.337115	0.405426	0.581234	0.354251	0.471899	0.428808	0.386673	0.49408	0.398098	0.368916	0.54713	0.517305	0.442426	0.513032	0.522676	0.452879	0.519203	0.51754	0.508271
0.24M	0.428591	0.425707	-0.0641214	0.473076	0.387379	0.414214	0.55008	0.429303	0.163958	0.572349	0.515532	0.38908	0.53109	0.476854	0.36131	0.59512	0.497873	0.357667	0.505383	0.272109	0.411577	0.378072	0.3479	0.410667	0.454133	0.667161	0.33392	0.484981	0.504135	0.549938	0.221154	0.462401	0.343918	0.329675	0.289431	0.544067	0.446157	0.539357	0.441035	0.244761	0.438431	0.319667	0.297494	0.376267	0.590247	0.365183	0.195755	0.392248	0.295517
0.49M	0.181857	0.331776	0.467611	0.448695	0.227373	0.42393	0.339887	0.42194	0.490236	0.331324	-0.00335038	0.327755	0.406308	0.551083	0.424425	0.337198	0.33485	0.459318	0.641178	0.634748	0.362013	0.434881	0.453979	0.385385	0.717421	0.348432	0.428267	0.323889	-0.0611369	0.351877	0.459692	0.452736	0.367328	0.448679	0.442656	0.356464	0.277261	0.26145	0.509564	0.466622	0.349978	0.453431	0.452259	0.462821	0.352255	0.457114	0.32441	0.38347	0.247631
0.73M	0.384988	0.322644	0.322021	0.372972	0.350184	0.357792	0.265721	0.359211	0.445307	0.264483	0.68335	0.725768	0.347372	0.395448	0.468362	0.269373	0.335377	0.308635	0.265895	0.379416	0.297328	0.163477	0.607324	0.230815	0.247469	0.472085	0.30264	0.346035	0.21247	0.397721	0.298939	0.425665	0.492923	0.401587	0.332388	0.281525	0.500351	0.283035	0.481965	0.434868	0.29006	0.375134	0.608939	0.452303	0.301172	0.396374	0.372981	0.330672	0.240331
0.98M	0.317906	0.442442	0.348111	0.266015	0.298127	0.348555	0.456629	0.221668	0.350928	0.234361	0.226839	0.275244	0.295869	0.279401	0.250713	0.429679	0.245081	0.292693	0.319406	0.40687	0.299575	0.232735	0.301493	0.249815	0.298955	0.304089	0.326615	0.161847	0.219373	0.423301	0.260244	0.368289	0.356852	0.240844	0.22611	0.305693	0.461983	0.282166	0.274918	0.648059	0.24635	0.299039	0.425751	0.400699	0.47482	0.161088	0.137653	0.336196	0.215751
1.98M	0.302024	0.27717	0.227618	0.273295	0.430932	0.411842	0.331922	0.612242	0.18088	0.243348	0.138725	0.260742	0.141964	0.19578	0.207408	0.266463	0.231692	0.162923	0.149344	0.315116	0.184095	0.256783	0.277978	0.409702	0.251813	0.18008	0.142628	0.229153	0.308041	0.247402	0.204162	0.214042	0.201477	0.143827	0.306206	0.262999	0.196041	0.224952	0.192769	0.237095	0.28734	0.309565	0.25105	0.0441972	0.316524	0.366397	0.414062	0.227776	0.100598
3.00M	0.26138	0.0783652	0.477335	0.183076	0.292911	0.21231	0.19362	0.255197	-0.0174736	0.0984577	0.169789	0.142237	0.283577	0.125322	0.191312	0.267872	0.358198	0.076637	0.108496	0.196469	0.280969	0.231637	0.167504	0.277564	0.0931886	0.178518	0.134806	0.35221	0.252268	0.161411	0.297376	0.330938	0.24034	0.304197	0.16592	0.220739	0.231819	0.204086	0.303325	0.21244	0.280376	0.291997	0.244604	0.0808268	0.339608	0.41624	0.196459	0.105237	0.171114
4.04M	0.351089	0.15819	0.267835	0.270886	0.266524	0.234896	0.232239	-0.0435817	0.25192	0.225832	0.100707	0.149924	0.0390066	0.295614	0.19922	0.158094	0.179037	0.367837	0.280731	0.231481	0.158891	0.255131	0.192612	0.253846	0.174985	0.117561	0.184902	0.240347	0.184715	0.0688163	0.211777	0.22444	0.15548	0.210539	0.257051	0.146999	0.253338	0.12798	0.240497	0.233492	0.243439	0.75454	0.820065	0.160598	0.183512	0.303912	0.189342	0.159679	0.0894444
5.06M	0.159306	0.159953	0.168862	0.216916	0.17568	0.145508	0.29344	0.186801	0.101891	0.025057	0.151235	0.174399	0.318591	0.140552	0.201284	0.1326	0.131388	0.133971	-0.0448996	0.215105	0.173078	0.177861	0.203918	0.103761	0.148244	0.195682	0.199679	0.207539	0.181661	0.157047	0.109283	0.144443	0.123748	0.225546	0.277115	0.163261	0.331531	0.286379	0.138864	0.836037	0.126933	0.233905	0.214189	0.228081	0.129971	0.0422076	0.106258	0.181557	0.112308
6.13M	0.132395	0.0914333	0.133944	0.172192	0.125009	0.24472	0.199334	0.222953	0.240054	0.0706707	0.195991	0.121243	0.621965	0.202456	0.220199	0.117018	0.169124	0.161038	0.151578	0.136351	0.320257	0.169939	0.159246	0.156541	0.178798	0.239446	0.0498811	0.0727504	0.19773	0.153162	0.137537	0.110589	0.0635217	0.240577	0.128585	0.199675	0.205891	0.201107	0.0623376	0.107344	0.268023	0.170303	0.0784489	0.10473	0.287194	0.132803	0.0946599	0.187492	0.207228
[truncated: 5,000 more columns]

## Sheet: WT - KCl
0.1M	0.516999	0.704849	0.695033	0.429557	0.48698	0.596848	0.663663	0.413893	0.659348	0.673689	0.581417	0.599596	0.515484	0.273106	0.423913	0.54044	0.593095	0.541408	0.729621	0.628261	0.65902	0.552806	0.481093	0.22791	-0.0261294	0.628356	0.247929	0.775297	0.600994	0.596893	0.534858	0.380686	0.92965	0.527482	0.908604	0.780947	0.634856	0.590838	0.405461	0.0236617	0.56786	0.88421	0.440205	0.367141	0.519223	0.51382	0.392028	0.746975	0.644654
0.16M	0.536627	0.575687	-0.0698096	0.0736276	0.555151	0.651788	0.660609	0.748036	-0.0869672	0.531365	0.83832	0.649902	0.633574	0.643152	0.612966	0.745099	0.611691	0.582816	0.619521	0.33691	0.721996	0.528861	0.331745	0.673085	0.627822	0.313146	0.343563	0.652445	0.261275	0.471901	0.65056	0.480373	0.557182	0.0968902	0.533279	0.516733	0.716029	0.436751	0.514055	0.481573	0.50217	0.464702	0.627003	0.943595	0.503243	0.537117	0.680114	0.653985	0.533245
0.20M	0.94435	0.466192	0.672011	0.550987	0.716561	0.727756	0.996499	0.721953	0.461483	0.403799	0.614851	-0.0741962	0.460827	0.566629	0.983006	0.667859	0.469138	0.152032	0.58677	0.549076	0.244492	0.619118	0.463056	0.599262	0.56084	0.695709	0.600692	0.516039	0.450899	0.573736	0.654406	0.550134	0.55028	0.0772397	0.463393	0.527217	0.495387	0.802259	0.36793	0.579426	0.560343	0.628102	0.524497	0.00707796	0.47013	0.867528	0.350158	0.158029	0.327101
0.30M	0.494548	0.404068	0.537787	0.581042	0.619094	0.534539	0.459837	0.611431	0.592263	0.601926	0.663389	0.713741	0.583913	0.510768	0.712843	0.858607	0.411689	0.683168	0.4022	0.481518	0.449948	0.570242	0.649574	0.306331	0.84989	0.892687	0.486919	0.663403	0.474395	0.760275	0.496661	0.999244	0.649489	0.547829	0.922984	0.596293	0.668583	0.663142	0.660152	0.61047	0.477286	0.0318128	0.508018	0.740715	0.548448	0.496906	0.61741	0.518017	0.49015
0.40M	0.542022	0.465797	0.626825	0.789213	0.600774	0.365966	0.379619	0.452775	0.739656	0.566322	0.0528241	0.0139278	0.361564	0.481513	0.350504	0.183692	0.56491	0.462215	-0.103418	0.443781	0.425645	0.246123	0.531016	0.650035	0.415839	0.366551	0.570713	0.588817	0.642202	0.293799	0.575819	0.129893	0.401693	0.67223	0.476236	0.0911664	0.553252	0.377653	0.506762	0.414662	0.474356	0.777492	0.583595	0.610621	1.00365	0.77903	0.355349	0.489282	0.624697
0.60M	0.750422	0.565604	0.635763	0.501082	0.0207427	0.675284	0.160768	0.547409	0.703586	0.781055	0.376228	0.564716	0.460179	0.603186	0.670309	0.43951	0.208576	0.633632	0.736221	0.40161	0.601347	0.399006	0.0623375	0.445203	0.484932	0.271191	0.627963	0.570185	0.528276	0.433389	0.283041	0.631362	0.512889	0.458609	0.432997	-0.0328113	0.559184	0.660956	0.524082	0.466862	0.619576	0.646575	0.459367	0.575293	0.626694	0.427812	0.684039	0.655898	0.549779
0.08M	0.65305	0.577666	0.586205	0.409036	0.803261	0.625059	0.465612	0.26712	0.364512	0.422102	0.595332	0.0700172	0.586364	0.556051	0.484612	0.638998	0.684363	0.72584	0.535385	0.668955	0.45316	0.313163	0.573764	0.481276	0.291571	0.565437	0.362072	0.491566	0.304847	0.68855	0.620378	0.692934	0.573374	0.669831	0.478153	0.631262	0.519964	0.472574	0.701796	0.732558	0.643516	0.642406	0.489204	0.535816	0.658758	0.415871	0.589592	0.481995	0.770206
1.00M	0.604016	0.854666	0.308054	0.475993	0.444915	0.565733	0.532509	0.578653	0.74879	0.606671	0.747074	0.638424	0.483214	0.709405	0.52346	0.450044	0.788597	0.630651	0.526714	0.529097	0.545268	0.700183	0.450059	0.492885	0.486307	0.580167	0.484515	0.553512	0.604672	0.374133	0.53483	0.546132	0.500965	0.47132	0.84913	0.389463	0.722848	0.13696	0.441638	0.659469	0.180121	0.632656	0.674573	0.633905	0.53301	0.381999	0.0727774	0.602345	0.62335
1.20M	0.56721	0.454382	0.466057	0.632414	0.127034	0.583752	0.571334	0.68985	0.357934	0.854239	0.689022	0.57908	0.569383	0.749048	0.588457	0.455675	0.700674	0.614213	0.809921	0.349658	0.61162	0.669698	0.139991	0.690581	0.600256	0.847419	0.465521	0.476269	0.556759	0.727719	0.391026	0.731354	0.577039	0.685508	0.609109	0.661809	0.670605	0.502423	0.603463	0.628961	0.482355	0.599143	0.536107	0.45554	0.61041	0.528554	0.586898	0.621132	0.00602928
1.40M	0.590117	0.556135	0.626429	0.583448	0.718048	0.344434	0.734838	0.53345	0.567525	0.774517	0.517377	0.1797	0.325599	0.626233	0.517874	0.682372	0.644084	0.744191	0.581527	0.482263	0.688027	0.670179	0.778413	0.616936	0.533785	0.655208	0.561953	0.466959	-0.13614	0.375704	0.581594	0.624825	0.719643	0.635138	0.578578	0.765429	0.422658	-0.0310509	0.531064	0.561112	0.488104	0.55752	0.790286	0.59099	0.741706	0.52015	0.661226	0.706592	0.744742
1.60M	0.707219	0.566148	0.553678	0.761768	0.609531	0.562504	0.563024	0.617585	0.720649	0.617408	0.707997	0.371234	0.649601	0.776687	0.551696	0.204689	0.71588	0.541156	0.610874	0.663641	0.788244	0.560269	0.662773	0.550545	0.71869	0.50405	0.62069	0.607461	0.662743	0.446196	0.486149	0.550464	0.671015	0.658393	0.662931	0.608012	0.747325	0.671143	0.693628	0.623257	0.72054	0.453495	0.519862	0.353127	0.849922	0.642506	0.860155	0.753807	0.535443
1.80M	0.518435	0.783416	0.571585	0.605985	0.627671	0.503462	0.539781	0.333446	0.545685	0.712876	-0.03231	-0.239761	0.112313	0.554998	0.122898	0.514935	0.742237	0.10477	0.871168	0.893245	0.53735	0.763253	0.571285	0.782385	0.557166	0.14185	0.581328	0.680899	0.610433	0.769381	0.0320284	0.49895	0.428237	0.715865	0.668331	0.764912	0.730779	0.327003	0.596111	0.922572	0.749613	0.847445	0.910656	0.478459	0.794891	0.687855	0.66918	0.628448	0.695677
2.00M	0.481606	0.620123	0.588979	0.597616	0.723219	0.743598	0.976273	0.720295	1.00512	0.710683	0.54181	0.773472	0.764663	0.165029	0.710627	0.584352	0.404807	0.814987	0.350747	0.98128	0.70316	0.715811	0.705393	0.440888	0.711852	0.784728	0.77398	0.634065	0.568161	0.822273	1.007	1.05681	0.62794	1.00313	0.776195	0.75849	0.586611	0.72275	0.711961	0.649557	0.75027	0.860111	0.752232	-0.0458728	0.710749	0.664213	0.753108	0.771009	0.721944
[truncated: 5,000 more columns]

## Sheet: C-IDR - KCl
0.1M	0.532317	0.354446	0.270578	0.334381	0.384526	0.430714	0.575962	0.269889	0.440759	0.546198	0.456979	0.457869	0.46892	0.475824	0.39024	0.499821	0.761983	0.77016	0.503298	0.508187	0.370771	0.398387	0.458501	0.4764	0.521212	0.576902	0.555609	0.456587	0.124232	0.289589	0.507399	0.560245	0.673275	0.351619	0.478932	0.557618	0.637388	0.514588	0.486915	0.497284	0.502212	0.191942	0.286856	0.723096	0.503767	0.563936	0.474592	0.454014	0.395192
0.16M	0.637237	0.46216	0.499493	0.547795	0.242797	0.562355	0.359923	0.462864	0.69796	0.0646852	0.512711	0.522544	0.355938	0.28222	0.516747	0.672574	0.51391	0.516236	0.578144	0.628104	0.252915	0.362389	0.557085	0.374019	0.49376	0.544875	0.508791	0.340535	0.380566	0.543629	0.504246	0.40836	0.513137	0.445594	0.443917	0.630826	0.454991	0.341888	0.104638	0.498243	0.347358	0.32406	0.352431	0.492268	0.57006	0.39711	0.443238	0.150242	0.335254
0.20M	0.961583	0.343828	0.78568	0.5	0.415944	0.480403	0.467861	0.405565	0.789723	0.50735	0.613173	0.54253	0.508271	0.351435	0.235171	0.401689	0.360711	0.635042	0.593683	0.420576	0.411929	0.553452	0.390924	0.583661	0.455054	0.640695	0.595022	0.469939	0.407055	0.567696	0.486852	0.48095	0.49817	0.471343	0.510071	0.530023	0.477109	0.649048	0.987612	0.657546	0.495625	0.45751	0.361568	0.503253	0.622269	0.501301	0.45533	0.305251	0.557875
0.30M	0.440318	0.355074	0.531697	0.512894	0.558746	0.303268	0.612965	0.499309	0.506816	0.285008	0.59468	0.646457	0.443171	0.307722	0.419094	0.419432	0.387159	0.503099	0.415116	0.527967	0.381909	0.556019	0.426144	0.415919	0.544718	0.454447	0.554481	0.391587	0.597137	0.464842	0.515738	0.443216	0.54639	0.503589	0.416458	0.468889	0.654884	0.996598	0.290197	0.763128	0.726584	0.759639	0.880865	0.45047	0.518919	0.498779	0.512806	0.420523	0.468398
0.40M	0.111539	0.530566	0.538357	0.545126	0.294847	0.601115	0.271093	0.615411	0.500069	0.543298	0.28124	0.625907	0.359595	0.553746	0.471567	0.513913	0.635195	0.462624	-0.108541	0.541099	0.461432	0.350486	0.598177	0.192138	0.473191	0.54973	0.512625	0.523838	0.581677	0.476026	0.36627	0.473501	0.669634	0.487125	0.619173	0.478218	0.457602	0.718457	0.390812	0.747265	0.528373	0.476025	0.484708	0.436194	0.600162	0.28854	0.302162	0.520558	0.53668
0.60M	0.527734	0.961503	0.52845	0.503697	0.3159	0.301361	0.587195	0.312378	0.540265	0.575679	0.659659	0.651332	0.471122	0.420924	0.723986	0.657942	0.612197	0.566588	0.596391	0.486782	0.631022	0.533933	0.357766	0.714926	0.51259	0.582292	0.75552	0.149965	0.568649	0.806214	0.392946	0.429109	0.516019	0.74308	0.59188	0.533096	0.552477	0.447495	0.581378	0.457381	0.635012	0.616026	0.56567	0.508273	0.49099	0.736123	0.66701	0.763393	0.210972
0.08M	0.700163	0.437697	0.399094	0.441645	0.380387	0.540143	0.520877	0.491341	1.0405	0.46628	0.576353	0.563385	0.567562	0.457581	0.737673	0.492447	0.548714	0.478426	0.294888	0.560486	0.557235	0.353865	0.665764	0.501047	0.712659	0.603777	0.355431	0.611675	0.696006	0.583162	0.590994	0.513165	0.43764	0.540147	0.605251	0.518102	0.603857	0.21161	0.769116	0.35283	0.440842	0.606017	0.457148	0.641594	0.551681	0.673428	0.497804	0.83381	0.809756
1.00M	0.689046	0.526215	0.691305	0.580582	0.670337	0.696868	0.442896	0.0958523	0.633985	0.358645	0.672573	0.781232	0.666146	0.697652	0.637716	0.516776	0.44814	0.643912	0.692764	0.651275	0.655176	0.539321	0.566037	0.517907	0.657125	0.491065	0.385559	0.318625	0.505558	0.52315	0.474799	0.671795	0.562893	0.246927	0.483976	0.513295	0.723515	0.545157	0.660193	0.351835	0.579455	0.548885	0.61113	0.612236	0.623057	0.383086	0.492966	0.542404	0.56078
1.20M	0.724848	0.535273	0.706236	0.62452	0.42889	0.454525	0.745699	0.728226	0.369139	0.587884	0.620599	0.779523	0.691566	0.834129	0.517253	0.904915	0.661064	0.592809	0.402779	0.593492	0.709761	0.69506	0.550215	0.570113	0.666186	0.600085	0.664282	0.638429	0.727458	0.435516	0.547817	0.442916	0.118046	0.541265	0.637777	0.595108	0.772811	0.787814	0.629676	0.57344	0.535833	0.592121	0.532422	0.767628	0.52836	0.59372	0.626519	0.623469	0.610597
1.40M	0.73709	0.673229	0.620216	0.661413	0.827364	0.587876	0.61037	0.509495	0.705338	0.719549	0.74115	0.752339	0.56964	0.671194	0.732594	0.56044	0.719052	0.532297	0.669906	0.63103	0.625638	0.656352	0.593376	0.656064	0.530732	0.673098	0.607406	0.655484	0.666405	0.782553	0.667552	0.648656	0.397313	0.692407	0.690583	0.61646	0.609365	0.559265	0.884486	0.415147	0.706141	0.539817	0.133434	0.497491	0.769233	0.51366	0.570948	0.602112	0.624938
1.60M	0.589938	0.86231	0.637003	0.699742	0.75354	1.03291	0.13077	0.567909	0.451651	0.636262	0.547803	0.595271	0.692277	0.760131	0.698474	0.813048	0.727596	0.553427	0.652165	0.611617	0.695412	0.680714	0.510752	0.543211	0.608077	0.486758	0.538537	0.623603	0.789805	0.570969	0.430604	0.859657	0.740759	0.251614	0.640574	0.794244	0.597088	0.698798	0.622032	0.604712	0.533666	0.549148	0.498619	0.828652	0.790841	0.721419	0.767917	0.674603	0.788048
1.80M	0.647566	0.692323	0.712417	0.666293	0.602053	0.516154	0.679211	0.777349	0.667878	0.725459	0.676415	0.477078	0.559143	0.455678	0.4081	0.298159	0.754951	0.767379	1.01137	0.710609	0.821785	0.851011	0.484006	0.665715	0.746659	0.327191	0.703114	0.620998	0.671218	0.744485	0.608737	0.732167	0.789298	0.585682	0.665107	0.49172	0.811155	0.622019	0.848496	0.630574	0.645543	0.646924	0.704005	0.774893	0.865366	0.621662	0.658807	0.571185	0.741003
2.00M	0.704394	0.01325	0.637934	0.768833	0.806251	0.813331	0.769755	0.738535	0.387131	0.645152	0.811018	0.667238	0.799433	0.740818	0.647532	0.679117	0.595831	0.624757	0.62645	0.756955	0.806028	0.754521	0.787141	0.591784	0.643567	0.67331	0.715569	0.686626	0.729096	0.605063	0.583248	0.868836	0.727388	0.712837	0.662755	0.719332	0.76635	0.920652	0.699856	0.70051	0.639356	0.701104	0.673277	0.106381	0.923864	0.430534	0.915465	0.775373	0.700701
[truncated: 5,000 more columns]
