# Supplementary material for: DNA binding redistributes activation domain ensemble and accessibility in pioneer factor Sox2
Source: Nat Commun. 2024 Feb 16;15:1445. doi: 10.1038/s41467-024-45847-2 (PMC10873366; doi:10.1038/s41467-024-45847-2)
Supplement: Supplementary file 7 — Source Data [file 41467_2024_45847_MOESM7_ESM.zip › Fig S4.xlsx]

## Sheet: Fig S4. a
Residue	WT	C-IDR
120	-0.206	-0.326909
121	0.13258	0.337529
122	-0.0563062	-0.194634
123	-0.191627	-1.2047
124	0.0142578	0.0464394
125	-0.085733	-0.139673
126	0.278415	0.176752
127	0.133256	0.00482418
128	0	0.367956
129	0.00587985	0.0700671
130	0.224231	0.143708
131	-0.0407071	0.0565804
132	-0.219545	-0.188951
133	0.220971	0.137996
134	0	0.406567
135	-0.0217983	0.0868623
136	-0.111838	0.0490614
137	-0.200381	-0.353035
138	0.197715	0.163908
139	0.0870992	0.0320821
140	0.0038984	0.113507
141	0.0219786	0.00536494
142	-0.0384752	0.0599063
143	-0.150664	-0.199416
144	0.0213101	0.092315
145	-0.191274	-0.110644
146	0.0650577	0.127916
147	-0.289687	-0.213068
148	0.136022	0.0829754
149	-0.160255	-0.111078
150	0.126195	0.0499121
151	-0.0558494	-0.0257545
152	0.153264	0.228515
153	0.0599655	0.207322
154	0.199235	0.0694991
155	0.697119	0.271797
156	0.179653	0.633571
157	0.0322837	0.179451
158	-0.0895702	-1.15998
159	-0.396752	0.366183
160	0.63438	0.460052
161	0.719766	0.454522
162	0.135977	-0.331373
163	1.00556	0.264279
164	-0.0977375	0.0606695
165	0.164641	0.0559015
166	0.0649878	0.00547321
167	-0.150107	-0.132274
168	-0.127712	-0.221289
169	0	0.164617
170	-0.0939471	-0.0734281
171	0.24413	0.295649
172	0.284188	0.507794
173	0.434609	0.199246
174	0.354795	0.225325
175	0.427155	0.504625
176	0.203138	-1.05262
177	0.357681	0.469047
178	-0.296121	-0.247351
179	0.157103	-0.0366429
180	0.402732	0.354581
181	0	0.365293
182	-0.071603	-0.247021
183	-0.019	1.98428
184	0	0.221207
185	0.111888	0.0238668
186	-0.0355283	0.0154774
187	-0.125144	-0.171732
188	0.196595	0.0743942
189	-0.131013	-0.439241
190	0.107505	0.201583
191	-0.0105813	0.0453398
192	-0.0390298	0.0188979
193	-0.0817845	-0.0851388
194	-0.00387253	-0.0569104
195	-0.013	0.055553
196	0	0.137801
197	0.233757	0
198	0.621548	-0.545577
199	-0.366952	0.0375747
200	-0.195487	-0.104276
201	-0.0284616	-1.01225
202	-0.0410409	-0.0336159
203	0.765393	0.272482
204	0.480689	0.415411
205	0.218258	0.0658334
206	0.153341	0.15016
207	0.612603	0.431552
208	0.289902	0.359761
209	0.354511	0.22223
210	0.486463	0.276447
211	-0.0224117	-0.0178987
212	0.221932	0.114939
213	0.138241	-0.166773
214	0.0562635	-0.0282177
215	0.117454	0.13018
216	0.379784	0.327123
217	0.114493	0.461503
218	-0.0362944	-0.0678748
219	-0.106333	-0.00752729
220	0.0144246	0.0269271
221	0	0.0624082
222	-0.159579	-0.0535681
223	0.182125	0.28627
224	-0.0439899	0.149949
225	-0.195702	-0.189648
226	-0.207017	-0.205434
227	0.330749	0.236697
228	0.0209446	0.222883
229	0.0485974	-0.0974905
230	-0.134239	-0.279755
231	0.0279053	0.287393
232	0.0459019	0.0604299
233	0	0.391197
234	0.091144	0.0893723
235	-0.109643	-0.028147
236	-0.0812685	0.0180623
237	0.105977	0.134175
238	-0.0894753	0.0455723
239	0.141603	0.111647
240	0.126835	-0.00369226
241	0.0400352	0.0757226
242	0.016364	0.0773141
243	-0.0120552	0.210704
244	0.097765	0.15681
245	-0.028446	0.223359
246	-0.078881	-0.131947
247	-0.162688	-0.8917
248	0.0705895	-0.015097
249	-0.0840167	-0.128901
250	-0.0112624	-0.0923175
251	0.388075	0.478558
252	0	0
253	0	0.0448832
254	0.187773	0.249512
255	0.00682588	-0.0465306
256	-0.216152	0.000354172
257	-0.0900167	-0.102802
258	-0.164379	-0.215335
259	0.0769928	-0.0100669
260	0.0275906	-0.404866
261	0.0185081	0.0752396
262	-0.0721652	-0.171418
263	0.18168	0.260455
264	0	0.0197537
265	-0.145017	-0.103814
266	-0.102785	-0.0770876
267	0.202828	0.0412766
268	0.0443011	0.0793425
269	-0.0525975	-1.29141
270	0.441215	0.46971
271	0.580996	0.448786
272	0.431261	-0.964838
273	0.454835	0.278591
274	0.497467	0.289027
275	0.405841	0.193505
276	0.109215	0.148312
277	0.0522672	0.0178121
278	-0.0520298	-0.019675
279	0	0.202689
280	-0.0190947	0.0989654
281	-0.334888	-0.060084
282	0.220312	-0.70351
283	-0.463823	-0.457143
284	0	0.414568
285	1.38839	1.37837
286	0	0.0643777
287	-0.152915	-0.210073
288	0.355364	0.289891
289	0	0.228608
290	0.0716027	0.0821899
291	0.467312	0.372322
292	0.182189	0.0892639
293	0.157337	-0.271394
294	0.332215	0.179961
295	0.0842221	-0.105732
296	0.417129	-0.307193
297	0.549809	-0.640492
298	0.197117	0.247836
299	-0.183023	-0.118944
300	-0.283319	-0.256948
301	-0.0436352	-0.0816969
302	0	0.100933
303	-0.193	-0.201854
304	0	0.513362
305	-0.0494753	0.0186113
306	0.0630867	-0.000808741
307	-0.0712685	0.0638274
308	0.0395697	0.128628
309	-0.00693302	-0.00408082
310	-0.079856	-0.0856733
311	0.152136	0.179524
312	-0.0201645	-0.0279699
313	0	0.0901318
314	0.00333676	0.153454
315	-0.219338	-0.0441182
316	-0.143437	-0.0759007
317	-0.319	0.205422

## Sheet: Fig S4. b
Residue	CSP
1	0
2	0
3	0.007
4	0.102
5	0.027
6	0.007
7	0.063
8	0.196
9	0.103
10	0.094
11	0
12	0
13	0.007
14	0
15	0
16	0.045
17	0.059
18	0.005
19	0.002
20	0.003
21	0.085
22	0.003
23	0.08
24	0.005
25	0
26	0.021
27	0.002
28	0.01
29	0.001
30	0.007
31	0.002
32	0.003
33	0.002
34	0.002
35	0.001
36	0.028
37	0.01
38	0
39	0.071
40	0.091
41	0.057
42	0.053
43	0.017
44	0
45	0.008
46	0.036
47	0.02
48	0.004
49	0.024
50	0.099
51	0
52	0
53	0.004
54	0.071
55	0.192
56	0.005
57	0.117
58	0.117
59	0.122
60	0.069
61	0.031
62	0.098
63	0.002
64
65	0.02
66	0.061
67	0.124
68	0
69	0
70	0.062
71	0.023
72	0.059
73	0.03
74	0.034
75	0.119
76	0.165
77	0.001
78	0.195
79	0.029
80	0.002
81	0.009
82	0.031
83	0.323
84	0.117
85	0.117
86	0.187
87	0.109
88	0.117
89	0
90	0.02
91	0.039
92	0.125
93	0.075
94	0.186
95	0.062
96	0.076
97	0.159
98	0.048
99	0.062
100	0.04
101	0.033
102	0.038
103	0.078
104	0.031
105	0.022
106	0
107	0.289
108	0.059
109	0.283
110	0.074
111	0.062
112	0
113	0.009
114	0.02
115	0.002
116	0.03
117	0.004
118	0.059
119	0.248
120	0
121	0.039
122	0.028
123	0.0566
124	0.05
125	0.114
126	0.053
127	0.049
128	0
129	0.017
130	0.042
131	0.013
132	0.015
133	0.021
134	0
135	0.029
136	0.022
137	0.015
138	0.017
139	0.086
140	0.023
141	0.018
142	0.02775
143	0.035
144	0.035
145	0.016
146	0.032
147	0.026
148	0.037
149	0.021
150	0.043
151	0.019
152	0.039
153	0.053
154	0.112
155	0.005
156	0.409
157	0.024
158	0.067
159	0.153
160	0.095
161	0.084
162	0.048
163	0.102
164	0.052
165	0.042
166	0.033
167	0.024
168	0.017
169	0.017
170	0.033
171	0.023
172	0.116
173	0.097
174	0.16
175	0.252
176	0.253
177	0.27
178	0.237
179	0.094
180	0.052
181	0
182	0.048
183	0.207
184	0
185	0.106
186	0.033
187	0.049
188	0.046
189	0.083
190	0.007
191	0.014
192	0.046
193	0.046
194	0.061
195	0.015
196	0
197	0.024
198	0.04
199	0.048
200	0.053
201	0.495
202	0.065
203	0.009
204	0.09
205	0.065
206	0.095
207	0.053
208	0.046
209	0.013
210	0.017
211	0.022
212	0.017
213	0.032
214	0.025
215	0.014
216	0.037
217	0.023
218	0.034
219	0.021
220	0.013
221	0
222	0.024
223	0.015
224	0.027
225	0.025
226	0.012
227	0.014
228	0.019
229	0.014
230	0.018
231	0.019
232	0.019
233	0
234	0.032
235	0.018
236	0.032
237	0.016
238	0.045
239	0.017
240	0.024
241	0.048
242	0.031
243	0.048
244	0.008
245	0.333
246	0.53
247	0.672
248	0.07
249	0.015
250	0.026
251	0.013
252	0
253	0
254	0.015
255	0.066
256	0.102
257	0.013
258	0.022
259	0.041
260	0.082
261	0.043
262	0.04
263	0.058
264	0
265	0.092
266	0.104
267	0.069
268	0.141
269	0.865
270	0.024
271	0.5
272	0.09
273	0.5
274	0.5
275	0.5
276	0.083
277	0.057
278	0.168
279	0
280	0.284
281	0.17
282	0.692
283	0.198
284	0
285	0.026
286	0
287	0.304
288	0.103
289	0
290	0.264
291	0.099
292	0.069
293	0.102
294	0.072
295	0.074
296	0.017
297	0.069
298	0.101
299	0.06
300	0.064
301	0.011
302	0
303	0.01
304	0
305	0.015
306	0.031
307	0.015
308	0.02
309	0.024
310	0.015
311	0.022
312	0.016
313	0
314	0.06
315	0.086
316	0.046
317	0.046

## Sheet: Fig S4. c
Ala287			Lys245			Ser290			Gly280
N-DBD conc uM	CSP		N-DBD conc uM	CSP		N-DBD conc uM	CSP		N-DBD conc uM	CSP
0	0		0	0		0	0		0	0
25	0.004		25	0.001		25	0.002		25	0.002
47	0.006		47	0.005		47	0.004		47	0.006
75	0.01		75	0.014		75	0.01		75	0.017
89	0.017		89	0.022		89	0.016		89	0.021
100	0.015		100	0.019		100	0.016		100	0.023
127	0.02		127	0.027		127	0.02		127	0.028
150	0.022		150	0.027		150	0.02		150	0.031
200	0.027		200	0.034		200	0.025		200	0.035
413	0.031		413	0.037		413	0.028		413	0.041
