# Supplementary material for: DNA binding redistributes activation domain ensemble and accessibility in pioneer factor Sox2
Source: Nat Commun. 2024 Feb 16;15:1445. doi: 10.1038/s41467-024-45847-2 (PMC10873366; doi:10.1038/s41467-024-45847-2)
Supplement: Supplementary file 7 — Source Data [file 41467_2024_45847_MOESM7_ESM.zip › Fig S5.xlsx]

## Sheet: Fig S5. a
0 nM			0.0001 nM			0.001 nM			0.01 nM			0.1 nM			0.2 nM			0.4 nM			0.8 nM			1 nM			10 nM			100 nM			1000 nM
Transfer efficiency	Relative event frequency		Transfer efficiency	Relative event frequency		Transfer efficiency	Relative event frequency		Transfer efficiency	Relative event frequency		Transfer efficiency	Relative event frequency		Transfer efficiency	Relative event frequency		Transfer efficiency	Relative event frequency		Transfer efficiency	Relative event frequency		Transfer efficiency	Relative event frequency		Transfer efficiency	Relative event frequency		Transfer efficiency	Relative event frequency		Transfer efficiency	Relative event frequency
-0.19	15		-0.19	3		-0.19	9		-0.19	14		-0.19	17		-0.19	6		-0.19	20		-0.19	14		-0.19	4		-0.19	15		-0.19	19		-0.19	14
-0.17	28		-0.17	32		-0.17	23		-0.17	19		-0.17	20		-0.17	20		-0.17	28		-0.17	23		-0.17	5		-0.17	18		-0.17	28		-0.17	22
-0.15	43		-0.15	41		-0.15	33		-0.15	27		-0.15	29		-0.15	35		-0.15	58		-0.15	52		-0.15	13		-0.15	32		-0.15	33		-0.15	25
-0.13	47		-0.13	56		-0.13	38		-0.13	45		-0.13	50		-0.13	54		-0.13	62		-0.13	52		-0.13	25		-0.13	34		-0.13	46		-0.13	59
-0.11	53		-0.11	65		-0.11	60		-0.11	57		-0.11	68		-0.11	63		-0.11	62		-0.11	93		-0.11	43		-0.11	62		-0.11	61		-0.11	59
-0.09	78		-0.09	88		-0.09	84		-0.09	75		-0.09	84		-0.09	77		-0.09	85		-0.09	84		-0.09	46		-0.09	66		-0.09	76		-0.09	82
-0.07	93		-0.07	88		-0.07	84		-0.07	82		-0.07	90		-0.07	100		-0.07	86		-0.07	86		-0.07	64		-0.07	88		-0.07	80		-0.07	88
-0.05	97		-0.05	77		-0.05	84		-0.05	87		-0.05	96		-0.05	86		-0.05	87		-0.05	111		-0.05	66		-0.05	98		-0.05	85		-0.05	90
-0.03	76		-0.03	91		-0.03	95		-0.03	75		-0.03	80		-0.03	91		-0.03	80		-0.03	107		-0.03	56		-0.03	81		-0.03	96		-0.03	113
-0.01	87		-0.01	94		-0.01	88		-0.01	58		-0.01	67		-0.01	74		-0.01	87		-0.01	97		-0.01	63		-0.01	75		-0.01	79		-0.01	94
0.01	80		0.01	72		0.01	67		0.01	60		0.01	67		0.01	72		0.01	75		0.01	82		0.01	44		0.01	54		0.01	64		0.01	58
0.03	68		0.03	62		0.03	58		0.03	58		0.03	54		0.03	64		0.03	50		0.03	67		0.03	37		0.03	55		0.03	56		0.03	62
0.05	52		0.05	56		0.05	49		0.05	45		0.05	42		0.05	44		0.05	43		0.05	56		0.05	31		0.05	49		0.05	40		0.05	49
0.07	43		0.07	37		0.07	44		0.07	33		0.07	46		0.07	34		0.07	44		0.07	33		0.07	26		0.07	39		0.07	41		0.07	33
0.09	34		0.09	33		0.09	35		0.09	24		0.09	31		0.09	26		0.09	26		0.09	38		0.09	16		0.09	25		0.09	36		0.09	30
0.11	23		0.11	32		0.11	25		0.11	20		0.11	19		0.11	28		0.11	26		0.11	38		0.11	9		0.11	21		0.11	23		0.11	19
0.13	28		0.13	32		0.13	25		0.13	18		0.13	23		0.13	21		0.13	22		0.13	19		0.13	10		0.13	14		0.13	16		0.13	11
0.15	19		0.15	16		0.15	20		0.15	19		0.15	20		0.15	11		0.15	22		0.15	22		0.15	5		0.15	21		0.15	16		0.15	19
0.17	26		0.17	25		0.17	21		0.17	14		0.17	12		0.17	22		0.17	10		0.17	26		0.17	4		0.17	16		0.17	14		0.17	12
0.19	20		0.19	9		0.19	18		0.19	12		0.19	15		0.19	12		0.19	19		0.19	18		0.19	3		0.19	11		0.19	15		0.19	10
0.21	15		0.21	21		0.21	17		0.21	12		0.21	11		0.21	7		0.21	17		0.21	14		0.21	3		0.21	13		0.21	4		0.21	11
0.23	19		0.23	25		0.23	9		0.23	18		0.23	17		0.23	18		0.23	13		0.23	12		0.23	4		0.23	11		0.23	14		0.23	10
0.25	15		0.25	24		0.25	14		0.25	11		0.25	17		0.25	7		0.25	17		0.25	12		0.25	1		0.25	10		0.25	15		0.25	11
0.27	14		0.27	17		0.27	15		0.27	17		0.27	8		0.27	13		0.27	14		0.27	14		0.27	4		0.27	8		0.27	7		0.27	12
0.29	22		0.29	18		0.29	23		0.29	8		0.29	10		0.29	15		0.29	18		0.29	13		0.29	5		0.29	13		0.29	8		0.29	15
0.31	17		0.31	19		0.31	14		0.31	17		0.31	13		0.31	12		0.31	19		0.31	24		0.31	3		0.31	6		0.31	14		0.31	5
0.33	14		0.33	26		0.33	21		0.33	19		0.33	12		0.33	13		0.33	9		0.33	19		0.33	2		0.33	7		0.33	8		0.33	9
0.35	21		0.35	16		0.35	22		0.35	11		0.35	15		0.35	15		0.35	15		0.35	18		0.35	2		0.35	8		0.35	13		0.35	7
0.37	14		0.37	23		0.37	29		0.37	19		0.37	15		0.37	15		0.37	22		0.37	25		0.37	4		0.37	17		0.37	9		0.37	10
0.39	26		0.39	28		0.39	26		0.39	18		0.39	13		0.39	19		0.39	23		0.39	25		0.39	4		0.39	11		0.39	14		0.39	7
0.41	20		0.41	25		0.41	29		0.41	12		0.41	18		0.41	19		0.41	17		0.41	23		0.41	5		0.41	10		0.41	15		0.41	13
0.43	31		0.43	25		0.43	18		0.43	21		0.43	27		0.43	23		0.43	22		0.43	23		0.43	5		0.43	18		0.43	11		0.43	14
0.45	37		0.45	37		0.45	27		0.45	31		0.45	24		0.45	38		0.45	28		0.45	30		0.45	6		0.45	11		0.45	7		0.45	11
0.47	25		0.47	35		0.47	36		0.47	18		0.47	23		0.47	21		0.47	27		0.47	19		0.47	7		0.47	15		0.47	16		0.47	13
0.49	34		0.49	29		0.49	38		0.49	22		0.49	26		0.49	23		0.49	36		0.49	34		0.49	3		0.49	7		0.49	21		0.49	18
0.51	34		0.51	38		0.51	34		0.51	17		0.51	34		0.51	21		0.51	41		0.51	22		0.51	2		0.51	15		0.51	11		0.51	10
0.53	33		0.53	45		0.53	41		0.53	30		0.53	22		0.53	37		0.53	32		0.53	30		0.53	2		0.53	19		0.53	11		0.53	20
0.55	53		0.55	40		0.55	39		0.55	27		0.55	30		0.55	34		0.55	26		0.55	40		0.55	6		0.55	13		0.55	8		0.55	17
0.57	46		0.57	36		0.57	47		0.57	36		0.57	22		0.57	17		0.57	38		0.57	41		0.57	5		0.57	13		0.57	10		0.57	19
0.59	31		0.59	49		0.59	30		0.59	32		0.59	33		0.59	30		0.59	47		0.59	31		0.59	7		0.59	14		0.59	11		0.59	16
0.61	40		0.61	53		0.61	36		0.61	32		0.61	30		0.61	34		0.61	25		0.61	36		0.61	7		0.61	12		0.61	11		0.61	19
0.63	43		0.63	56		0.63	57		0.63	28		0.63	49		0.63	32		0.63	38		0.63	42		0.63	7		0.63	23		0.63	18		0.63	15
0.65	57		0.65	56		0.65	54		0.65	40		0.65	34		0.65	46		0.65	54		0.65	42		0.65	9		0.65	23		0.65	19		0.65	20
0.67	74		0.67	70		0.67	79		0.67	54		0.67	41		0.67	44		0.67	55		0.67	40		0.67	8		0.67	16		0.67	40		0.67	27
0.69	111		0.69	98		0.69	117		0.69	84		0.69	65		0.69	63		0.69	71		0.69	44		0.69	14		0.69	21		0.69	32		0.69	38
0.71	140		0.71	132		0.71	152		0.71	104		0.71	106		0.71	91		0.71	79		0.71	86		0.71	15		0.71	38		0.71	50		0.71	50
0.73	175		0.73	232		0.73	194		0.73	170		0.73	124		0.73	168		0.73	118		0.73	104		0.73	22		0.73	53		0.73	44		0.73	38
0.75	275		0.75	321		0.75	276		0.75	233		0.75	186		0.75	198		0.75	209		0.75	183		0.75	36		0.75	59		0.75	78		0.75	76
0.77	377		0.77	392		0.77	397		0.77	310		0.77	242		0.77	247		0.77	252		0.77	205		0.77	49		0.77	102		0.77	99		0.77	87
0.79	527		0.79	556		0.79	517		0.79	441		0.79	321		0.79	385		0.79	334		0.79	277		0.79	83		0.79	141		0.79	159		0.79	116
0.81	609		0.81	670		0.81	633		0.81	546		0.81	424		0.81	458		0.81	407		0.81	396		0.81	103		0.81	216		0.81	264		0.81	223
0.83	708		0.83	723		0.83	659		0.83	582		0.83	506		0.83	508		0.83	534		0.83	539		0.83	138		0.83	317		0.83	385		0.83	311
0.85	679		0.85	791		0.85	643		0.85	618		0.85	469		0.85	628		0.85	616		0.85	626		0.85	193		0.85	464		0.85	498		0.85	422
0.87	633		0.87	668		0.87	642		0.87	530		0.87	479		0.87	593		0.87	687		0.87	731		0.87	263		0.87	600		0.87	677		0.87	511
0.89	457		0.89	511		0.89	504		0.89	451		0.89	434		0.89	540		0.89	659		0.89	864		0.89	272		0.89	731		0.89	822		0.89	641
0.91	343		0.91	359		0.91	345		0.91	349		0.91	361		0.91	436		0.91	567		0.91	811		0.91	233		0.91	670		0.91	794		0.91	611
0.93	224		0.93	253		0.93	236		0.93	192		0.93	249		0.93	350		0.93	478		0.93	647		0.93	206		0.93	590		0.93	746		0.93	561
0.95	128		0.95	150		0.95	122		0.95	127		0.95	163		0.95	211		0.95	310		0.95	498		0.95	166		0.95	428		0.95	494		0.95	439
0.97	70		0.97	70		0.97	66		0.97	67		0.97	91		0.97	132		0.97	210		0.97	328		0.97	103		0.97	276		0.97	329		0.97	283
0.99	24		0.99	34		0.99	33		0.99	31		0.99	35		0.99	92		0.99	94		0.99	132		0.99	50		0.99	137		0.99	143		0.99	135
1.01	19		1.01	12		1.01	15		1.01	20		1.01	21		1.01	21		1.01	54		1.01	85		1.01	11		1.01	46		1.01	61		1.01	45
1.03	5		1.03	4		1.03	6		1.03	8		1.03	4		1.03	13		1.03	9		1.03	17		1.03	6		1.03	22		1.03	26		1.03	17
1.05	2		1.05	2		1.05	1		1.05	2		1.05	1		1.05	1		1.05	4		1.05	6		1.05	2		1.05	3		1.05	4		1.05	3
1.07	0		1.07	1		1.07	1		1.07	1		1.07	1		1.07	1		1.07	0		1.07	2		1.07	0		1.07	0		1.07	1		1.07	0
1.09	0		1.09	0		1.09	0		1.09	0		1.09	0		1.09	1		1.09	0		1.09	0		1.09	0		1.09	0		1.09	0		1.09	0
1.11	0		1.11	0		1.11	0		1.11	0		1.11	0		1.11	0		1.11	0		1.11	0		1.11	0		1.11	0		1.11	0		1.11	0
1.13	0		1.13	0		1.13	0		1.13	0		1.13	0		1.13	0		1.13	0		1.13	0		1.13	0		1.13	0		1.13	0		1.13	0
1.15	0		1.15	0		1.15	0		1.15	0		1.15	0		1.15	0		1.15	0		1.15	0		1.15	0		1.15	0		1.15	0		1.15	0
1.17	0		1.17	0		1.17	0		1.17	0		1.17	0		1.17	0		1.17	0		1.17	0		1.17	0		1.17	0		1.17	0		1.17	0
1.19	0		1.19	0		1.19	0		1.19	0		1.19	0		1.19	0		1.19	0		1.19	0		1.19	0		1.19	0		1.19	0		1.19	0

## Sheet: Fig S5. b
0 nM			0.001 nM			0.01 nM			0.1 nM			0.2 nM			0.4 nM			0.8 nM			1 nM			4 nM			10 nM			100 nM			1000 nM
Transfer efficiency	Relative event frequency		Transfer efficiency	Relative event frequency		Transfer efficiency	Relative event frequency		Transfer efficiency	Relative event frequency		Transfer efficiency	Relative event frequency		Transfer efficiency	Relative event frequency		Transfer efficiency	Relative event frequency		Transfer efficiency	Relative event frequency		Transfer efficiency	Relative event frequency		Transfer efficiency	Relative event frequency		Transfer efficiency	Relative event frequency		Transfer efficiency	Relative event frequency
-0.19	7		-0.19	7		-0.19	4		-0.19	6		-0.19	14		-0.19	15		-0.19	14		-0.19	10		-0.19	12		-0.19	12		-0.19	10		-0.19	7
-0.17	16		-0.17	28		-0.17	18		-0.17	13		-0.17	18		-0.17	20		-0.17	20		-0.17	8		-0.17	17		-0.17	19		-0.17	18		-0.17	29
-0.15	22		-0.15	37		-0.15	25		-0.15	34		-0.15	32		-0.15	34		-0.15	31		-0.15	18		-0.15	36		-0.15	37		-0.15	32		-0.15	39
-0.13	47		-0.13	43		-0.13	33		-0.13	45		-0.13	61		-0.13	53		-0.13	51		-0.13	38		-0.13	63		-0.13	61		-0.13	59		-0.13	74
-0.11	64		-0.11	67		-0.11	75		-0.11	52		-0.11	98		-0.11	92		-0.11	72		-0.11	66		-0.11	84		-0.11	100		-0.11	88		-0.11	80
-0.09	114		-0.09	127		-0.09	101		-0.09	98		-0.09	146		-0.09	134		-0.09	111		-0.09	105		-0.09	119		-0.09	124		-0.09	124		-0.09	104
-0.07	121		-0.07	149		-0.07	130		-0.07	137		-0.07	160		-0.07	137		-0.07	135		-0.07	134		-0.07	169		-0.07	165		-0.07	143		-0.07	162
-0.05	171		-0.05	167		-0.05	126		-0.05	145		-0.05	174		-0.05	185		-0.05	170		-0.05	147		-0.05	191		-0.05	192		-0.05	196		-0.05	200
-0.03	147		-0.03	193		-0.03	175		-0.03	162		-0.03	205		-0.03	230		-0.03	180		-0.03	162		-0.03	208		-0.03	192		-0.03	194		-0.03	205
-0.01	174		-0.01	173		-0.01	152		-0.01	132		-0.01	186		-0.01	213		-0.01	177		-0.01	154		-0.01	192		-0.01	197		-0.01	182		-0.01	228
0.01	122		0.01	149		0.01	134		0.01	123		0.01	164		0.01	176		0.01	151		0.01	148		0.01	167		0.01	160		0.01	149		0.01	212
0.03	126		0.03	131		0.03	142		0.03	121		0.03	178		0.03	176		0.03	131		0.03	125		0.03	131		0.03	158		0.03	122		0.03	130
0.05	111		0.05	100		0.05	106		0.05	98		0.05	132		0.05	129		0.05	111		0.05	84		0.05	134		0.05	137		0.05	114		0.05	129
0.07	91		0.07	90		0.07	78		0.07	68		0.07	101		0.07	108		0.07	91		0.07	88		0.07	106		0.07	96		0.07	97		0.07	105
0.09	65		0.09	72		0.09	61		0.09	55		0.09	60		0.09	82		0.09	67		0.09	73		0.09	89		0.09	64		0.09	83		0.09	92
0.11	42		0.11	48		0.11	41		0.11	41		0.11	68		0.11	59		0.11	62		0.11	64		0.11	59		0.11	61		0.11	67		0.11	71
0.13	33		0.13	49		0.13	31		0.13	38		0.13	47		0.13	61		0.13	38		0.13	43		0.13	44		0.13	59		0.13	40		0.13	56
0.15	29		0.15	41		0.15	39		0.15	26		0.15	37		0.15	30		0.15	44		0.15	35		0.15	35		0.15	37		0.15	33		0.15	43
0.17	16		0.17	32		0.17	19		0.17	30		0.17	38		0.17	39		0.17	30		0.17	31		0.17	25		0.17	43		0.17	39		0.17	37
0.19	26		0.19	24		0.19	18		0.19	17		0.19	25		0.19	26		0.19	29		0.19	19		0.19	25		0.19	33		0.19	31		0.19	32
0.21	24		0.21	29		0.21	18		0.21	18		0.21	29		0.21	36		0.21	23		0.21	20		0.21	32		0.21	25		0.21	21		0.21	43
0.23	23		0.23	25		0.23	18		0.23	13		0.23	35		0.23	30		0.23	34		0.23	20		0.23	27		0.23	24		0.23	27		0.23	37
0.25	18		0.25	31		0.25	21		0.25	22		0.25	29		0.25	33		0.25	21		0.25	14		0.25	24		0.25	28		0.25	23		0.25	37
0.27	16		0.27	26		0.27	22		0.27	15		0.27	34		0.27	28		0.27	31		0.27	23		0.27	26		0.27	33		0.27	36		0.27	45
0.29	18		0.29	22		0.29	14		0.29	22		0.29	27		0.29	24		0.29	27		0.29	23		0.29	31		0.29	28		0.29	36		0.29	48
0.31	26		0.31	27		0.31	13		0.31	21		0.31	29		0.31	35		0.31	39		0.31	27		0.31	39		0.31	39		0.31	45		0.31	47
0.33	23		0.33	30		0.33	16		0.33	24		0.33	30		0.33	46		0.33	35		0.33	28		0.33	40		0.33	46		0.33	41		0.33	53
0.35	28		0.35	29		0.35	32		0.35	37		0.35	41		0.35	43		0.35	54		0.35	30		0.35	55		0.35	47		0.35	70		0.35	78
0.37	33		0.37	46		0.37	39		0.37	41		0.37	47		0.37	55		0.37	55		0.37	49		0.37	70		0.37	83		0.37	63		0.37	89
0.39	34		0.39	59		0.39	48		0.39	39		0.39	53		0.39	57		0.39	71		0.39	74		0.39	101		0.39	111		0.39	99		0.39	126
0.41	39		0.41	63		0.41	58		0.41	53		0.41	69		0.41	77		0.41	96		0.41	91		0.41	115		0.41	144		0.41	135		0.41	142
0.43	54		0.43	74		0.43	67		0.43	66		0.43	106		0.43	129		0.43	111		0.43	132		0.43	144		0.43	180		0.43	185		0.43	181
0.45	95		0.45	101		0.45	87		0.45	101		0.45	151		0.45	162		0.45	159		0.45	156		0.45	222		0.45	223		0.45	217		0.45	248
0.47	104		0.47	126		0.47	119		0.47	101		0.47	176		0.47	182		0.47	197		0.47	179		0.47	268		0.47	263		0.47	257		0.47	258
0.49	153		0.49	173		0.49	115		0.49	173		0.49	199		0.49	216		0.49	227		0.49	241		0.49	296		0.49	298		0.49	252		0.49	368
0.51	178		0.51	239		0.51	192		0.51	186		0.51	263		0.51	297		0.51	295		0.51	241		0.51	361		0.51	339		0.51	364		0.51	416
0.53	229		0.53	276		0.53	234		0.53	225		0.53	274		0.53	339		0.53	277		0.53	282		0.53	407		0.53	417		0.53	387		0.53	413
0.55	261		0.55	278		0.55	274		0.55	260		0.55	343		0.55	340		0.55	351		0.55	312		0.55	403		0.55	413		0.55	359		0.55	464
0.57	298		0.57	387		0.57	303		0.57	310		0.57	396		0.57	399		0.57	376		0.57	324		0.57	468		0.57	436		0.57	413		0.57	489
0.59	376		0.59	367		0.59	344		0.59	320		0.59	445		0.59	438		0.59	377		0.59	356		0.59	415		0.59	415		0.59	397		0.59	438
0.61	342		0.61	392		0.61	340		0.61	338		0.61	475		0.61	469		0.61	405		0.61	367		0.61	362		0.61	368		0.61	358		0.61	449
0.63	398		0.63	426		0.63	325		0.63	319		0.63	448		0.63	441		0.63	395		0.63	340		0.63	342		0.63	331		0.63	338		0.63	392
0.65	384		0.65	443		0.65	370		0.65	298		0.65	421		0.65	413		0.65	320		0.65	325		0.65	355		0.65	263		0.65	275		0.65	313
0.67	334		0.67	382		0.67	286		0.67	290		0.67	420		0.67	369		0.67	266		0.67	266		0.67	246		0.67	244		0.67	212		0.67	257
0.69	300		0.69	316		0.69	287		0.69	229		0.69	380		0.69	339		0.69	283		0.69	205		0.69	209		0.69	187		0.69	154		0.69	208
0.71	279		0.71	253		0.71	225		0.71	216		0.71	300		0.71	263		0.71	185		0.71	176		0.71	162		0.71	129		0.71	133		0.71	148
0.73	220		0.73	205		0.73	207		0.73	158		0.73	238		0.73	186		0.73	172		0.73	146		0.73	117		0.73	88		0.73	89		0.73	100
0.75	172		0.75	179		0.75	124		0.75	127		0.75	190		0.75	155		0.75	126		0.75	115		0.75	97		0.75	70		0.75	61		0.75	90
0.77	132		0.77	128		0.77	102		0.77	109		0.77	115		0.77	113		0.77	85		0.77	70		0.77	62		0.77	53		0.77	44		0.77	58
0.79	95		0.79	96		0.79	86		0.79	100		0.79	76		0.79	88		0.79	80		0.79	51		0.79	40		0.79	43		0.79	31		0.79	44
0.81	78		0.81	88		0.81	74		0.81	62		0.81	65		0.81	60		0.81	64		0.81	42		0.81	28		0.81	22		0.81	23		0.81	24
0.83	75		0.83	57		0.83	58		0.83	69		0.83	46		0.83	34		0.83	49		0.83	32		0.83	25		0.83	17		0.83	14		0.83	23
0.85	72		0.85	50		0.85	49		0.85	44		0.85	43		0.85	44		0.85	43		0.85	32		0.85	19		0.85	24		0.85	11		0.85	13
0.87	62		0.87	46		0.87	41		0.87	45		0.87	29		0.87	22		0.87	46		0.87	22		0.87	13		0.87	8		0.87	7		0.87	9
0.89	69		0.89	45		0.89	43		0.89	25		0.89	14		0.89	17		0.89	34		0.89	19		0.89	19		0.89	11		0.89	13		0.89	11
0.91	60		0.91	38		0.91	37		0.91	44		0.91	13		0.91	23		0.91	31		0.91	19		0.91	14		0.91	7		0.91	5		0.91	10
0.93	44		0.93	33		0.93	45		0.93	33		0.93	11		0.93	15		0.93	22		0.93	15		0.93	8		0.93	6		0.93	4		0.93	10
0.95	33		0.95	30		0.95	22		0.95	37		0.95	9		0.95	9		0.95	21		0.95	19		0.95	9		0.95	4		0.95	7		0.95	8
0.97	35		0.97	32		0.97	30		0.97	30		0.97	13		0.97	9		0.97	17		0.97	12		0.97	6		0.97	6		0.97	7		0.97	3
0.99	36		0.99	31		0.99	15		0.99	23		0.99	10		0.99	6		0.99	13		0.99	12		0.99	0		0.99	2		0.99	5		0.99	7
1.01	20		1.01	13		1.01	15		1.01	17		1.01	11		1.01	6		1.01	11		1.01	14		1.01	5		1.01	6		1.01	8		1.01	5
1.03	15		1.03	7		1.03	14		1.03	8		1.03	5		1.03	5		1.03	9		1.03	4		1.03	2		1.03	2		1.03	2		1.03	3
1.05	4		1.05	7		1.05	2		1.05	5		1.05	3		1.05	1		1.05	4		1.05	1		1.05	3		1.05	1		1.05	0		1.05	1
1.07	0		1.07	0		1.07	2		1.07	1		1.07	0		1.07	0		1.07	1		1.07	0		1.07	0		1.07	0		1.07	0		1.07	3
1.09	1		1.09	0		1.09	0		1.09	0		1.09	0		1.09	0		1.09	0		1.09	1		1.09	0		1.09	2		1.09	0		1.09	1
1.11	0		1.11	0		1.11	0		1.11	0		1.11	0		1.11	0		1.11	0		1.11	0		1.11	0		1.11	0		1.11	0		1.11	0
1.13	0		1.13	0		1.13	0		1.13	0		1.13	0		1.13	0		1.13	0		1.13	0		1.13	0		1.13	0		1.13	0		1.13	0
1.15	0		1.15	0		1.15	0		1.15	0		1.15	0		1.15	0		1.15	0		1.15	0		1.15	0		1.15	0		1.15	0		1.15	0
1.17	0		1.17	0		1.17	0		1.17	0		1.17	0		1.17	0		1.17	0		1.17	0		1.17	0		1.17	0		1.17	0		1.17	0
1.19	0		1.19	0		1.19	0		1.19	0		1.19	0		1.19	0		1.19	0		1.19	0		1.19	0		1.19	0		1.19	0		1.19	0

## Sheet: Fig S5. c
FL			DBD
Conc(nM)	Fraction bound		Conc(nM)	Fraction bound
0	5.85133e-05		0	-0.008103
0.001	0		0.0001	0
0.01	2.88294e-05		0.001	0.00653589
0.1	0.0926771		0.01	0.0493449
0.2	0.0389455		0.1	0.219717
0.4	0.23729		0.2	0.315753
0.8	0.442816		0.4	0.511553
1	0.509096		0.8	0.759105
4	0.885759		1	0.852055
10	1.00368		10	1.00057
100	1.00369		100	1.02089
1000	1		1000	1

## Sheet: Fig S5. d
0 nM			0.1 nM			1 nM			2 nM			4 nM			10 nM			20 nM			40 nM			100 nM			400 nM			1000 nM
Transfer efficiency	Relative event frequency		Transfer efficiency	Relative event frequency		Transfer efficiency	Relative event frequency		Transfer efficiency	Relative event frequency		Transfer efficiency	Relative event frequency		Transfer efficiency	Relative event frequency		Transfer efficiency	Relative event frequency		Transfer efficiency	Relative event frequency		Transfer efficiency	Relative event frequency		Transfer efficiency	Relative event frequency		Transfer efficiency	Relative event frequency
-0.19	5		-0.19	8		-0.19	9		-0.19	8		-0.19	5		-0.19	7		-0.19	10		-0.19	5		-0.19	6		-0.19	6		-0.19	7
-0.17	7		-0.17	16		-0.17	9		-0.17	17		-0.17	15		-0.17	14		-0.17	13		-0.17	10		-0.17	11		-0.17	12		-0.17	17
-0.15	13		-0.15	30		-0.15	33		-0.15	25		-0.15	28		-0.15	26		-0.15	30		-0.15	25		-0.15	27		-0.15	36		-0.15	39
-0.13	44		-0.13	50		-0.13	40		-0.13	45		-0.13	50		-0.13	41		-0.13	56		-0.13	54		-0.13	53		-0.13	48		-0.13	66
-0.11	67		-0.11	85		-0.11	70		-0.11	82		-0.11	84		-0.11	83		-0.11	79		-0.11	74		-0.11	73		-0.11	87		-0.11	98
-0.09	101		-0.09	114		-0.09	109		-0.09	125		-0.09	117		-0.09	102		-0.09	127		-0.09	123		-0.09	120		-0.09	122		-0.09	150
-0.07	130		-0.07	131		-0.07	153		-0.07	131		-0.07	151		-0.07	136		-0.07	171		-0.07	174		-0.07	139		-0.07	167		-0.07	182
-0.05	147		-0.05	172		-0.05	176		-0.05	185		-0.05	185		-0.05	187		-0.05	186		-0.05	220		-0.05	157		-0.05	167		-0.05	261
-0.03	171		-0.03	156		-0.03	175		-0.03	180		-0.03	194		-0.03	167		-0.03	214		-0.03	243		-0.03	185		-0.03	236		-0.03	250
-0.01	188		-0.01	189		-0.01	185		-0.01	186		-0.01	190		-0.01	171		-0.01	197		-0.01	193		-0.01	184		-0.01	209		-0.01	246
0.01	180		0.01	148		0.01	168		0.01	167		0.01	177		0.01	150		0.01	167		0.01	199		0.01	149		0.01	171		0.01	250
0.03	122		0.03	128		0.03	144		0.03	124		0.03	163		0.03	128		0.03	130		0.03	143		0.03	139		0.03	144		0.03	186
0.05	98		0.05	112		0.05	123		0.05	116		0.05	113		0.05	106		0.05	116		0.05	121		0.05	98		0.05	87		0.05	167
0.07	87		0.07	93		0.07	85		0.07	91		0.07	87		0.07	65		0.07	88		0.07	77		0.07	72		0.07	92		0.07	104
0.09	62		0.09	87		0.09	76		0.09	73		0.09	73		0.09	59		0.09	67		0.09	55		0.09	50		0.09	69		0.09	76
0.11	68		0.11	59		0.11	45		0.11	48		0.11	40		0.11	45		0.11	56		0.11	54		0.11	35		0.11	48		0.11	64
0.13	56		0.13	52		0.13	44		0.13	48		0.13	37		0.13	34		0.13	40		0.13	44		0.13	24		0.13	44		0.13	45
0.15	35		0.15	44		0.15	39		0.15	24		0.15	48		0.15	34		0.15	33		0.15	26		0.15	24		0.15	29		0.15	36
0.17	43		0.17	46		0.17	38		0.17	41		0.17	49		0.17	24		0.17	28		0.17	27		0.17	21		0.17	22		0.17	26
0.19	45		0.19	46		0.19	41		0.19	51		0.19	56		0.19	37		0.19	42		0.19	28		0.19	25		0.19	24		0.19	19
0.21	60		0.21	54		0.21	45		0.21	42		0.21	58		0.21	36		0.21	37		0.21	28		0.21	27		0.21	20		0.21	24
0.23	79		0.23	75		0.23	71		0.23	67		0.23	61		0.23	52		0.23	46		0.23	32		0.23	30		0.23	22		0.23	22
0.25	105		0.25	116		0.25	94		0.25	80		0.25	79		0.25	66		0.25	53		0.25	43		0.25	32		0.25	29		0.25	25
0.27	134		0.27	129		0.27	121		0.27	116		0.27	115		0.27	70		0.27	67		0.27	63		0.27	34		0.27	26		0.27	25
0.29	159		0.29	176		0.29	156		0.29	166		0.29	143		0.29	107		0.29	79		0.29	78		0.29	41		0.29	51		0.29	37
0.31	222		0.31	243		0.31	207		0.31	189		0.31	193		0.31	111		0.31	101		0.31	104		0.31	56		0.31	58		0.31	44
0.33	282		0.33	276		0.33	272		0.33	264		0.33	246		0.33	165		0.33	143		0.33	113		0.33	93		0.33	78		0.33	61
0.35	346		0.35	358		0.35	292		0.35	295		0.35	274		0.35	210		0.35	162		0.35	157		0.35	98		0.35	102		0.35	62
0.37	405		0.37	387		0.37	354		0.37	298		0.37	353		0.37	258		0.37	220		0.37	185		0.37	131		0.37	98		0.37	74
0.39	461		0.39	394		0.39	374		0.39	398		0.39	362		0.39	267		0.39	265		0.39	225		0.39	180		0.39	139		0.39	109
0.41	455		0.41	517		0.41	413		0.41	423		0.41	379		0.41	300		0.41	282		0.41	255		0.41	218		0.41	184		0.41	132
0.43	442		0.43	412		0.43	417		0.43	389		0.43	362		0.43	354		0.43	311		0.43	310		0.43	256		0.43	183		0.43	158
0.45	427		0.45	423		0.45	417		0.45	411		0.45	371		0.45	333		0.45	335		0.45	333		0.45	301		0.45	248		0.45	212
0.47	363		0.47	396		0.47	378		0.47	318		0.47	382		0.47	329		0.47	363		0.47	359		0.47	274		0.47	270		0.47	260
0.49	330		0.49	308		0.49	310		0.49	331		0.49	318		0.49	323		0.49	334		0.49	354		0.49	326		0.49	317		0.49	297
0.51	240		0.51	287		0.51	272		0.51	249		0.51	285		0.51	322		0.51	339		0.51	327		0.51	332		0.51	316		0.51	315
0.53	195		0.53	205		0.53	206		0.53	206		0.53	254		0.53	257		0.53	346		0.53	321		0.53	300		0.53	327		0.53	322
0.55	130		0.55	160		0.55	183		0.55	161		0.55	181		0.55	250		0.55	270		0.55	299		0.55	289		0.55	341		0.55	326
0.57	92		0.57	105		0.57	108		0.57	148		0.57	135		0.57	190		0.57	241		0.57	292		0.57	297		0.57	287		0.57	319
0.59	74		0.59	75		0.59	91		0.59	86		0.59	144		0.59	189		0.59	229		0.59	248		0.59	251		0.59	285		0.59	255
0.61	44		0.61	49		0.61	69		0.61	68		0.61	89		0.61	160		0.61	180		0.61	214		0.61	208		0.61	284		0.61	256
0.63	29		0.63	32		0.63	47		0.63	53		0.63	73		0.63	106		0.63	138		0.63	156		0.63	176		0.63	239		0.63	218
0.65	19		0.65	27		0.65	34		0.65	40		0.65	66		0.65	83		0.65	122		0.65	113		0.65	133		0.65	178		0.65	166
0.67	13		0.67	16		0.67	15		0.67	23		0.67	38		0.67	61		0.67	73		0.67	96		0.67	95		0.67	118		0.67	129
0.69	15		0.69	8		0.69	16		0.69	13		0.69	26		0.69	42		0.69	72		0.69	67		0.69	89		0.69	126		0.69	84
0.71	4		0.71	7		0.71	8		0.71	9		0.71	17		0.71	34		0.71	46		0.71	41		0.71	47		0.71	70		0.71	68
0.73	1		0.73	3		0.73	5		0.73	10		0.73	8		0.73	25		0.73	37		0.73	37		0.73	35		0.73	66		0.73	45
0.75	0		0.75	1		0.75	2		0.75	4		0.75	7		0.75	17		0.75	23		0.75	23		0.75	24		0.75	41		0.75	29
0.77	1		0.77	1		0.77	3		0.77	0		0.77	5		0.77	7		0.77	15		0.77	20		0.77	14		0.77	18		0.77	18
0.79	0		0.79	0		0.79	3		0.79	1		0.79	2		0.79	5		0.79	5		0.79	8		0.79	12		0.79	10		0.79	9
0.81	0		0.81	1		0.81	3		0.81	1		0.81	1		0.81	2		0.81	4		0.81	5		0.81	2		0.81	11		0.81	7
0.83	1		0.83	1		0.83	1		0.83	1		0.83	0		0.83	0		0.83	3		0.83	4		0.83	1		0.83	3		0.83	6
0.85	1		0.85	2		0.85	0		0.85	0		0.85	1		0.85	2		0.85	1		0.85	0		0.85	2		0.85	2		0.85	4
0.87	1		0.87	0		0.87	0		0.87	1		0.87	1		0.87	1		0.87	1		0.87	2		0.87	2		0.87	1		0.87	4
0.89	1		0.89	0		0.89	0		0.89	0		0.89	1		0.89	0		0.89	1		0.89	0		0.89	2		0.89	0		0.89	2
0.91	1		0.91	1		0.91	1		0.91	0		0.91	0		0.91	0		0.91	1		0.91	0		0.91	1		0.91	0		0.91	0
0.93	1		0.93	0		0.93	1		0.93	0		0.93	0		0.93	0		0.93	0		0.93	1		0.93	0		0.93	2		0.93	2
0.95	1		0.95	0		0.95	0		0.95	1		0.95	0		0.95	1		0.95	1		0.95	0		0.95	0		0.95	0		0.95	0
0.97	0		0.97	0		0.97	0		0.97	1		0.97	0		0.97	0		0.97	0		0.97	0		0.97	0		0.97	0		0.97	1
0.99	1		0.99	0		0.99	0		0.99	0		0.99	0		0.99	0		0.99	0		0.99	0		0.99	0		0.99	1		0.99	1
1.01	0		1.01	0		1.01	0		1.01	0		1.01	0		1.01	0		1.01	0		1.01	0		1.01	0		1.01	0		1.01	0
1.03	0		1.03	0		1.03	0		1.03	0		1.03	0		1.03	0		1.03	0		1.03	0		1.03	0		1.03	0		1.03	0
1.05	0		1.05	0		1.05	0		1.05	0		1.05	0		1.05	0		1.05	0		1.05	0		1.05	0		1.05	0		1.05	0
1.07	0		1.07	0		1.07	0		1.07	0		1.07	0		1.07	0		1.07	0		1.07	0		1.07	0		1.07	0		1.07	0
1.09	0		1.09	0		1.09	0		1.09	0		1.09	0		1.09	0		1.09	0		1.09	0		1.09	0		1.09	0		1.09	0
1.11	0		1.11	0		1.11	0		1.11	0		1.11	0		1.11	0		1.11	0		1.11	0		1.11	0		1.11	0		1.11	0
1.13	0		1.13	0		1.13	0		1.13	0		1.13	0		1.13	0		1.13	0		1.13	0		1.13	0		1.13	0		1.13	0
1.15	0		1.15	0		1.15	0		1.15	0		1.15	0		1.15	0		1.15	0		1.15	0		1.15	0		1.15	0		1.15	0
1.17	0		1.17	0		1.17	0		1.17	0		1.17	0		1.17	0		1.17	0		1.17	0		1.17	0		1.17	0		1.17	0
1.19	0		1.19	0		1.19	0		1.19	0		1.19	0		1.19	0		1.19	0		1.19	0		1.19	0		1.19	0		1.19	0

## Sheet: Fig S5. e
0 nM			0.1 nM			1 nM			2 nM			4 nM			8 nM			10 nM			20 nM			40 nM			100 nM			400 nM			1000 nM
Transfer efficiency	Relative event frequency		Transfer efficiency	Relative event frequency		Transfer efficiency	Relative event frequency		Transfer efficiency	Relative event frequency		Transfer efficiency	Relative event frequency		Transfer efficiency	Relative event frequency		Transfer efficiency	Relative event frequency		Transfer efficiency	Relative event frequency		Transfer efficiency	Relative event frequency		Transfer efficiency	Relative event frequency		Transfer efficiency	Relative event frequency		Transfer efficiency	Relative event frequency
-0.19	4		-0.19	4		-0.19	9		-0.19	6		-0.19	11		-0.19	7		-0.19	3		-0.19	8		-0.19	10		-0.19	5		-0.19	8		-0.19	7
-0.17	15		-0.17	13		-0.17	16		-0.17	15		-0.17	23		-0.17	12		-0.17	14		-0.17	11		-0.17	19		-0.17	11		-0.17	12		-0.17	17
-0.15	18		-0.15	22		-0.15	33		-0.15	33		-0.15	36		-0.15	21		-0.15	22		-0.15	28		-0.15	33		-0.15	28		-0.15	26		-0.15	26
-0.13	53		-0.13	56		-0.13	54		-0.13	48		-0.13	57		-0.13	48		-0.13	59		-0.13	61		-0.13	61		-0.13	57		-0.13	58		-0.13	58
-0.11	93		-0.11	82		-0.11	101		-0.11	80		-0.11	99		-0.11	95		-0.11	80		-0.11	92		-0.11	76		-0.11	89		-0.11	99		-0.11	94
-0.09	128		-0.09	118		-0.09	148		-0.09	108		-0.09	145		-0.09	121		-0.09	100		-0.09	139		-0.09	119		-0.09	97		-0.09	131		-0.09	159
-0.07	155		-0.07	166		-0.07	186		-0.07	168		-0.07	178		-0.07	184		-0.07	168		-0.07	171		-0.07	168		-0.07	153		-0.07	164		-0.07	194
-0.05	185		-0.05	208		-0.05	176		-0.05	168		-0.05	219		-0.05	200		-0.05	196		-0.05	196		-0.05	204		-0.05	184		-0.05	193		-0.05	222
-0.03	186		-0.03	208		-0.03	197		-0.03	189		-0.03	199		-0.03	179		-0.03	216		-0.03	220		-0.03	227		-0.03	192		-0.03	231		-0.03	278
-0.01	190		-0.01	227		-0.01	196		-0.01	219		-0.01	211		-0.01	189		-0.01	200		-0.01	197		-0.01	192		-0.01	201		-0.01	204		-0.01	269
0.01	167		0.01	173		0.01	171		0.01	178		0.01	198		0.01	174		0.01	165		0.01	194		0.01	185		0.01	170		0.01	195		0.01	211
0.03	139		0.03	144		0.03	157		0.03	148		0.03	152		0.03	155		0.03	145		0.03	132		0.03	151		0.03	139		0.03	150		0.03	209
0.05	122		0.05	124		0.05	116		0.05	125		0.05	125		0.05	107		0.05	111		0.05	130		0.05	110		0.05	105		0.05	118		0.05	159
0.07	88		0.07	85		0.07	108		0.07	85		0.07	97		0.07	99		0.07	91		0.07	95		0.07	88		0.07	91		0.07	66		0.07	117
0.09	69		0.09	75		0.09	63		0.09	84		0.09	56		0.09	62		0.09	71		0.09	61		0.09	72		0.09	58		0.09	74		0.09	104
0.11	49		0.11	53		0.11	59		0.11	50		0.11	64		0.11	56		0.11	41		0.11	33		0.11	40		0.11	40		0.11	35		0.11	60
0.13	49		0.13	45		0.13	40		0.13	40		0.13	40		0.13	33		0.13	34		0.13	37		0.13	29		0.13	37		0.13	36		0.13	61
0.15	49		0.15	53		0.15	40		0.15	29		0.15	38		0.15	25		0.15	25		0.15	39		0.15	26		0.15	25		0.15	32		0.15	36
0.17	39		0.17	47		0.17	41		0.17	54		0.17	31		0.17	28		0.17	28		0.17	23		0.17	21		0.17	19		0.17	27		0.17	34
0.19	50		0.19	58		0.19	42		0.19	34		0.19	33		0.19	34		0.19	27		0.19	16		0.19	21		0.19	24		0.19	20		0.19	25
0.21	66		0.21	58		0.21	56		0.21	57		0.21	39		0.21	42		0.21	23		0.21	29		0.21	24		0.21	28		0.21	23		0.21	16
0.23	95		0.23	91		0.23	84		0.23	71		0.23	45		0.23	33		0.23	39		0.23	36		0.23	20		0.23	15		0.23	13		0.23	32
0.25	103		0.25	108		0.25	106		0.25	101		0.25	87		0.25	49		0.25	48		0.25	40		0.25	25		0.25	27		0.25	30		0.25	46
0.27	140		0.27	155		0.27	127		0.27	120		0.27	88		0.27	65		0.27	55		0.27	55		0.27	31		0.27	33		0.27	35		0.27	38
0.29	182		0.29	177		0.29	173		0.29	156		0.29	117		0.29	95		0.29	68		0.29	57		0.29	44		0.29	25		0.29	36		0.29	32
0.31	232		0.31	219		0.31	196		0.31	160		0.31	157		0.31	101		0.31	102		0.31	77		0.31	63		0.31	60		0.31	46		0.31	50
0.33	304		0.33	277		0.33	266		0.33	213		0.33	206		0.33	138		0.33	114		0.33	92		0.33	80		0.33	56		0.33	59		0.33	55
0.35	330		0.35	377		0.35	299		0.35	285		0.35	215		0.35	178		0.35	134		0.35	153		0.35	123		0.35	88		0.35	86		0.35	74
0.37	378		0.37	395		0.37	356		0.37	305		0.37	270		0.37	202		0.37	177		0.37	146		0.37	138		0.37	112		0.37	98		0.37	108
0.39	399		0.39	377		0.39	368		0.39	319		0.39	301		0.39	273		0.39	224		0.39	217		0.39	168		0.39	138		0.39	167		0.39	160
0.41	493		0.41	418		0.41	404		0.41	400		0.41	329		0.41	271		0.41	239		0.41	222		0.41	168		0.41	160		0.41	158		0.41	172
0.43	439		0.43	431		0.43	396		0.43	400		0.43	336		0.43	290		0.43	264		0.43	262		0.43	213		0.43	187		0.43	207		0.43	198
0.45	416		0.45	406		0.45	376		0.45	366		0.45	331		0.45	275		0.45	296		0.45	296		0.45	250		0.45	226		0.45	250		0.45	242
0.47	359		0.47	369		0.47	348		0.47	370		0.47	305		0.47	315		0.47	325		0.47	277		0.47	282		0.47	248		0.47	269		0.47	241
0.49	329		0.49	330		0.49	287		0.49	320		0.49	301		0.49	311		0.49	322		0.49	293		0.49	310		0.49	275		0.49	328		0.49	275
0.51	256		0.51	267		0.51	236		0.51	296		0.51	255		0.51	318		0.51	335		0.51	309		0.51	311		0.51	299		0.51	301		0.51	332
0.53	206		0.53	194		0.53	209		0.53	228		0.53	234		0.53	321		0.53	283		0.53	293		0.53	309		0.53	302		0.53	308		0.53	292
0.55	191		0.55	165		0.55	193		0.55	196		0.55	230		0.55	239		0.55	259		0.55	306		0.55	256		0.55	276		0.55	267		0.55	300
0.57	132		0.57	114		0.57	136		0.57	140		0.57	172		0.57	254		0.57	248		0.57	262		0.57	286		0.57	285		0.57	277		0.57	267
0.59	100		0.59	105		0.59	104		0.59	142		0.59	149		0.59	202		0.59	208		0.59	221		0.59	243		0.59	257		0.59	261		0.59	288
0.61	64		0.61	56		0.61	79		0.61	77		0.61	122		0.61	178		0.61	177		0.61	193		0.61	227		0.61	198		0.61	212		0.61	183
0.63	40		0.63	36		0.63	68		0.63	81		0.63	100		0.63	145		0.63	145		0.63	191		0.63	197		0.63	171		0.63	178		0.63	204
0.65	28		0.65	34		0.65	54		0.65	60		0.65	80		0.65	114		0.65	99		0.65	147		0.65	164		0.65	149		0.65	160		0.65	131
0.67	27		0.67	15		0.67	31		0.67	35		0.67	61		0.67	86		0.67	98		0.67	104		0.67	98		0.67	100		0.67	101		0.67	118
0.69	14		0.69	5		0.69	37		0.69	29		0.69	43		0.69	58		0.69	62		0.69	52		0.69	71		0.69	85		0.69	106		0.69	77
0.71	10		0.71	9		0.71	16		0.71	19		0.71	25		0.71	45		0.71	44		0.71	37		0.71	51		0.71	71		0.71	68		0.71	79
0.73	4		0.73	4		0.73	8		0.73	15		0.73	23		0.73	31		0.73	29		0.73	37		0.73	37		0.73	46		0.73	45		0.73	58
0.75	4		0.75	3		0.75	7		0.75	9		0.75	14		0.75	19		0.75	24		0.75	32		0.75	29		0.75	29		0.75	28		0.75	34
0.77	0		0.77	2		0.77	4		0.77	11		0.77	14		0.77	13		0.77	18		0.77	11		0.77	13		0.77	14		0.77	19		0.77	20
0.79	3		0.79	2		0.79	3		0.79	6		0.79	11		0.79	8		0.79	7		0.79	10		0.79	4		0.79	21		0.79	10		0.79	21
0.81	3		0.81	2		0.81	1		0.81	4		0.81	3		0.81	10		0.81	7		0.81	6		0.81	9		0.81	9		0.81	10		0.81	11
0.83	0		0.83	0		0.83	0		0.83	3		0.83	2		0.83	8		0.83	3		0.83	6		0.83	7		0.83	4		0.83	6		0.83	4
0.85	0		0.85	0		0.85	1		0.85	3		0.85	2		0.85	4		0.85	0		0.85	0		0.85	7		0.85	5		0.85	4		0.85	7
0.87	0		0.87	0		0.87	1		0.87	2		0.87	2		0.87	1		0.87	2		0.87	1		0.87	0		0.87	2		0.87	0		0.87	3
0.89	1		0.89	0		0.89	0		0.89	0		0.89	0		0.89	1		0.89	2		0.89	1		0.89	2		0.89	1		0.89	1		0.89	0
0.91	0		0.91	0		0.91	0		0.91	0		0.91	0		0.91	2		0.91	0		0.91	1		0.91	0		0.91	1		0.91	1		0.91	1
0.93	0		0.93	1		0.93	0		0.93	0		0.93	0		0.93	0		0.93	1		0.93	1		0.93	0		0.93	1		0.93	1		0.93	4
0.95	1		0.95	0		0.95	0		0.95	0		0.95	1		0.95	0		0.95	0		0.95	0		0.95	0		0.95	2		0.95	1		0.95	0
0.97	0		0.97	1		0.97	0		0.97	0		0.97	0		0.97	0		0.97	1		0.97	1		0.97	1		0.97	0		0.97	0		0.97	0
0.99	0		0.99	0		0.99	0		0.99	0		0.99	1		0.99	0		0.99	0		0.99	0		0.99	0		0.99	1		0.99	0		0.99	3
1.01	0		1.01	0		1.01	0		1.01	0		1.01	0		1.01	0		1.01	0		1.01	1		1.01	0		1.01	0		1.01	0		1.01	0
1.03	0		1.03	0		1.03	0		1.03	0		1.03	0		1.03	0		1.03	0		1.03	0		1.03	0		1.03	0		1.03	0		1.03	0
1.05	0		1.05	0		1.05	0		1.05	0		1.05	0		1.05	0		1.05	0		1.05	0		1.05	0		1.05	0		1.05	0		1.05	0
1.07	0		1.07	0		1.07	0		1.07	0		1.07	0		1.07	0		1.07	0		1.07	0		1.07	0		1.07	0		1.07	0		1.07	0
1.09	0		1.09	0		1.09	0		1.09	0		1.09	0		1.09	0		1.09	0		1.09	0		1.09	0		1.09	0		1.09	0		1.09	0
1.11	0		1.11	0		1.11	0		1.11	0		1.11	0		1.11	0		1.11	0		1.11	0		1.11	0		1.11	0		1.11	0		1.11	0
1.13	0		1.13	0		1.13	0		1.13	0		1.13	0		1.13	0		1.13	0		1.13	0		1.13	0		1.13	0		1.13	0		1.13	0
1.15	0		1.15	0		1.15	0		1.15	0		1.15	0		1.15	0		1.15	0		1.15	0		1.15	0		1.15	0		1.15	0		1.15	0
1.17	0		1.17	0		1.17	0		1.17	0		1.17	0		1.17	0		1.17	0		1.17	0		1.17	0		1.17	0		1.17	0		1.17	0
1.19	0		1.19	0		1.19	0		1.19	0		1.19	0		1.19	0		1.19	0		1.19	0		1.19	0		1.19	0		1.19	0		1.19	0

## Sheet: Fig S5. f
FL			DBD
Conc(nM)	Fraction bound		Conc(nM)	Fraction bound
0	0.0152606		0	-0.0456949
0.1	0		0.1	0
1	0.0825286		1	0.0845949
2	0.200425		2	0.097867
4	0.328579		4	0.199898
8	0.612092		10	0.483077
10	0.693005		20	0.650249
20	0.781215		40	0.744552
40	0.920058		100	0.900309
100	1.00548		400	1.00459
400	0.990327		1000	1.00457
1000	1		10000	1
