# Supplementary material for: DNA binding redistributes activation domain ensemble and accessibility in pioneer factor Sox2
Source: Nat Commun. 2024 Feb 16;15:1445. doi: 10.1038/s41467-024-45847-2 (PMC10873366; doi:10.1038/s41467-024-45847-2)
Supplement: Supplementary file 7 — Source Data [file 41467_2024_45847_MOESM7_ESM.zip › Fig S6.xlsx]

## Sheet: Sheet1
tau (µs)	Sox2 Full-length	Sox2 full-length + DNA	Sox2 C-IDR
-0.49900000000000055	11.293519477248338	12.145538853560765	7.574834405049028
-0.49799999999999933	11.324314279055587	11.970274854022609	7.62865105551656
-0.4969999999999999	11.339904700826663	11.9480065360023	7.540226856921146
-0.49600000000000044	11.273270257049784	12.042882781412535	7.6068003298655675
-0.4950000000000005	11.258421628628062	11.893464795104475	7.635834555924533
-0.49400000000000027	11.29406939541518	11.969241256975382	7.575296020637741
-0.49299999999999905	11.282295536665378	12.043854090470859	7.583307185229693
-0.4920000000000004	11.33017337432478	11.990279872165408	7.616838541462977
-0.49100000000000016	11.316159156996468	11.969624868054966	7.560259279703073
-0.4900000000000002	11.332636560101898	12.05721596246584	7.562933011053518
-0.48900000000000077	11.39163439376114	12.036090408731745	7.6028137894110435
-0.48799999999999955	11.330208790949847	12.024830583946645	7.591545276127932
-0.4870000000000001	11.284401666782562	11.974889521465373	7.602881133557186
-0.48600000000000015	11.259733835459787	11.87764282086892	7.58879443513872
-0.48499999999999993	11.119983814905854	12.046159896737134	7.543073753062835
-0.484	11.269782208238164	12.031606237773742	7.580846679187965
-0.48300000000000004	11.361616173869942	12.065772059864512	7.563957527087434
-0.4819999999999998	11.234690380191083	11.997385451102627	7.569349937615963
-0.48099999999999987	11.332575029593423	11.97695195194332	7.5945158915154165
-0.4800000000000004	11.268663287904655	11.970039607609777	7.559813347357958
-0.4789999999999997	11.342968549994884	12.004354852771645	7.637537515130143
-0.47799999999999976	11.319379560908496	11.91644321365895	7.599763186856619
-0.4770000000000003	11.254995096755813	11.968205339515764	7.605520083163462
-0.4759999999999996	11.329583085402412	11.943749855922	7.54738702310871
-0.4750000000000009	11.362966418857408	11.99088778723501	7.577197289256158
-0.4740000000000002	11.378019328277443	11.928977837781604	7.586043570669369
-0.4729999999999995	11.29600928150142	12.060913520279124	7.655701950810278
-0.4720000000000008	11.264249282567791	11.927237677411842	7.568299147527092
-0.4710000000000001	11.264415462592307	11.918416540216192	7.5319755186924064
-0.4699999999999995	11.25409753970095	12.037447709178327	7.599773350654879
-0.4689999999999994	11.294940433576008	12.049580704151241	7.590194896677474
-0.46799999999999997	11.25216429152847	12.038087652836966	7.585008523773834
-0.4670000000000005	11.201931203579274	12.03073869306462	7.526193294067387
-0.46600000000000047	11.338209354505938	12.061347641575093	7.587865109273168
-0.46499999999999986	11.30043327246724	11.962960586408903	7.579469658311769
-0.46399999999999925	11.31445753273367	11.972389838173351	7.693743254251366
-0.46300000000000036	11.369935950742104	12.112422914958444	7.566875040744288
-0.46200000000000035	11.242199155710015	11.916241874692385	7.654507853091825
-0.4610000000000003	11.283017607528947	12.04520445366861	7.515398156637308
-0.46000000000000024	11.198639563052465	11.94631879119102	7.590514032573399
-0.45899999999999963	11.294097792548678	11.976923539132326	7.617295831116117
-0.4580000000000002	11.180821785352196	11.963464291676322	7.533665039434073
-0.45700000000000074	11.314599686830148	12.038129482784996	7.541370766980068
-0.4560000000000001	11.269201513198558	11.993179921500277	7.578720133810788
-0.45500000000000007	11.365552409068043	11.943422441420589	7.593357512349913
-0.454	11.205452770552093	12.0881881377728	7.598707417805899
-0.453	11.101576102164755	12.044676504564267	7.6246828784514555
-0.4520000000000011	11.178251302585362	12.041933409620736	7.552744760547846
-0.4509999999999999	11.272043014950995	12.004958714501083	7.554695633135726
-0.4499999999999999	11.285058113115547	11.94058866468087	7.583458637961392
-0.44899999999999984	11.301437046677078	12.083124548318626	7.587130049438364
-0.4480000000000004	11.296964723272115	11.959752198550547	7.6075353996796355
-0.4469999999999998	11.34123846891027	12.140058033104763	7.5999147269930125
-0.44599999999999973	11.288457059068163	12.128881527872469	7.643130461785974
-0.4450000000000003	11.30488254051455	11.953828334556976	7.588293787776681
-0.4439999999999997	11.285364043506478	12.08302743614164	7.577796518431516
-0.4430000000000008	11.353600937203032	11.981608429262796	7.579317082740298
-0.44200000000000017	11.350948087430694	12.08557760790505	7.559218669474267
-0.44099999999999956	11.272499164902314	11.972780758038148	7.630188447558216
-0.44000000000000067	11.189341969979468	12.031492025488312	7.628137615273094
-0.43900000000000006	11.269102053254343	12.01093796600536	7.559520628111983
-0.4380000000000006	11.138616304239482	11.954896940511103	7.581919373741312
-0.4369999999999994	11.210611623384885	12.030970308129138	7.593253775679906
-0.43599999999999994	11.257482440131731	12.054210280017335	7.543172921158441
-0.4350000000000005	11.24463497046608	12.011035217976476	7.557053346004472
-0.43400000000000044	11.351284124711439	11.9418580413067	7.608854882985502
-0.43300000000000044	11.2372130061963	11.905400918533019	7.618747760691413
-0.4319999999999992	11.198600022386914	12.032587467408826	7.647167994412866
-0.4310000000000003	11.251667416876812	12.055518523041494	7.567423263297927
-0.4299999999999997	11.227370622902065	12.035804345856457	7.591133556202932
-0.42900000000000027	11.168592303730094	11.996415041856002	7.584967743760204
-0.4280000000000008	11.29421780255518	11.851593491488106	7.576754755446862
-0.4269999999999996	11.253536922391733	11.97560798218707	7.585988033191433
-0.42600000000000016	11.18076672038479	12.068180536917215	7.605856864211627
-0.4250000000000001	11.317134799053559	12.082920934784322	7.585426007371863
-0.4240000000000001	11.240452794468105	11.862252182498727	7.591973626753347
-0.42300000000000004	11.263850307502256	12.081026277652448	7.5644780433790055
-0.422	11.249298688784195	12.075131940756354	7.582376219451911
-0.421	11.351203267195443	12.004847443225996	7.598974119387064
-0.41999999999999993	11.31089790093242	11.88745030388603	7.5633790305094895
-0.4190000000000005	11.25239877357483	11.937843644904126	7.535573355929176
-0.41799999999999987	11.242381488298749	11.980890091118605	7.542548115117285
-0.4169999999999998	11.2109720283879	11.95135977597888	7.628710394177277
-0.41600000000000037	11.1971157051444	11.907156164554982	7.63915381368017
-0.41499999999999976	11.332558379039842	11.826831786130668	7.573175391401292
-0.41400000000000087	11.28295256125644	11.972943286417008	7.50385504363448
-0.41299999999999965	11.159407879376262	12.020180529789972	7.483724631902762
-0.41199999999999964	11.136768324280055	11.981642946184309	7.540298987241453
-0.41100000000000075	11.221746144454785	12.08071985449242	7.537045117968423
-0.41000000000000014	11.178886138211228	11.909028182718393	7.643321489492984
-0.40899999999999953	11.318059681212647	11.961419513832029	7.638301297115667
-0.4079999999999995	11.237659300707904	11.96008324696774	7.597483320181275
-0.40700000000000003	11.25144302987005	11.862843429303902	7.584749651975419
-0.4060000000000006	11.257867770155443	11.986789036586968	7.6162138285778065
-0.4050000000000005	11.215953359610095	11.9165635318419	7.575904747496709
-0.4039999999999999	11.276925758729366	11.91211214659736	7.585574048189682
-0.4029999999999993	11.295924975259418	11.982696721257081	7.486020512482728
-0.4020000000000004	11.335647294927078	11.954854494985137	7.576322995988125
-0.4010000000000004	11.097590455644784	11.938714320294064	7.538630885000175
-0.40000000000000036	11.138147090868669	11.963548895036856	7.642017981169139
-0.3990000000000003	11.312993991115235	12.029334439750446	7.578951927650082
-0.3979999999999997	11.286021201316013	12.006988753677556	7.610771941433363
-0.39700000000000024	11.216785680679932	11.892406787131774	7.546352394784978
-0.3960000000000002	11.183917287375062	12.029381411801051	7.559529520375441
-0.3950000000000002	11.210613438353402	11.963563615523366	7.587354972003954
-0.39400000000000013	11.193996569920047	12.017114690054834	7.652434667405762
-0.39300000000000007	11.315132797781578	11.952852271276157	7.593311715877418
-0.39200000000000007	11.164235914370922	11.986047782092426	7.6041384167175705
-0.391	11.218758155017007	12.059210310044092	7.59922096608411
-0.38999999999999996	11.16698665527129	11.927826845865951	7.559817934246542
-0.38899999999999996	11.203395609141847	11.943009746278332	7.575156651014835
-0.3879999999999999	11.293884511246507	11.93610430544183	7.548153989808296
-0.38700000000000045	11.151476772857631	11.925696098137651	7.588714827815544
-0.38599999999999984	11.193168573930118	11.847771979034203	7.57446919445932
-0.3849999999999998	11.060124958859422	11.906612119280764	7.5422688738351535
-0.38400000000000034	11.26348455054427	11.91758400634919	7.5477116357509715
-0.38299999999999973	11.181006277816422	11.968612967133538	7.577517737922477
-0.38200000000000084	11.140178660731795	11.94154446974605	7.570333524998387
-0.3810000000000002	11.141629336858095	11.980422391175818	7.555624136842797
-0.3799999999999997	11.212354777014514	11.9675061325023	7.601283235962511
-0.37899999999999956	11.128968044079496	11.999176826331482	7.553665875197897
-0.3780000000000001	11.26028979327011	11.933209127832498	7.566362988481299
-0.37700000000000067	11.19346177680221	11.980450280283463	7.575250423887567
-0.37599999999999945	11.235317180060456	11.892339925873685	7.618883953653823
-0.375	11.302699464460012	11.991347125272238	7.561736706403316
-0.3739999999999995	11.299875020994381	12.053744837568697	7.550582272556823
-0.3730000000000004	11.3141461135957	11.866601925874882	7.583652040411785
-0.3720000000000006	11.253112117233266	11.990195382843414	7.594471907686535
-0.3709999999999994	11.193258584826827	11.929994596974627	7.5802073844447415
-0.3700000000000003	11.1932226107884	12.002259044094608	7.606461416622639
-0.3689999999999998	11.212014079781646	12.038285598433378	7.591580054195322
-0.3680000000000003	11.180347110065261	12.006961788088413	7.556681658704779
-0.3670000000000009	11.160050889545305	11.923943038213006	7.57733676275859
-0.36599999999999966	11.282688516542748	12.007493033452628	7.566741213950861
-0.3650000000000002	11.124986138638619	11.947608182352054	7.577792110695509
-0.36400000000000005	11.149437343524918	12.0615430815136	7.5551453624384175
-0.36300000000000027	11.18525401624538	12.068579399097406	7.549688875608226
-0.3620000000000001	11.223884951342415	11.813453390935717	7.526934009641382
-0.36099999999999993	11.209722328925443	11.904659097124311	7.571832093282846
-0.36000000000000015	11.20858240753924	11.956585622762173	7.614416402439059
-0.359	11.14263536495457	11.959281643062905	7.573148312087173
-0.35800000000000054	11.05081877912922	11.955833335951342	7.533115990531788
-0.3569999999999993	11.1881859509611	11.906457587214618	7.5538288225341645
-0.35599999999999987	11.163701386427942	11.87166034185861	7.592986721279908
-0.3550000000000004	11.143049205134117	11.982424466994265	7.614071486424474
-0.3539999999999999	11.22145707930481	11.873712268163038	7.532029881702206
-0.3530000000000008	11.161791418003924	11.998176222210722	7.56130571924057
-0.3519999999999996	11.20543364374552	11.987326111969143	7.571304967541378
-0.3509999999999998	11.110566960086137	11.87913817326532	7.603829874876186
-0.3500000000000007	11.11871975415643	12.035580904884181	7.62776648628666
-0.3490000000000002	11.202089806281863	11.918959297067454	7.575103006751435
-0.34800000000000075	11.175805261471366	11.977411477773403	7.558402162488187
-0.34699999999999953	11.13413634848535	11.857686705532783	7.546580224098845
-0.3460000000000001	11.165015867292825	11.951236081845911	7.629515744419949
-0.3449999999999996	11.098322029381183	11.880939181188275	7.587216945842691
-0.34400000000000047	11.030691715284643	11.916746846165204	7.530910102767357
-0.34299999999999997	11.206441773638385	11.918259281523074	7.575675566426416
-0.34199999999999947	11.128356408470655	11.875659322519615	7.519239026852405
-0.34100000000000036	11.228140325986827	11.88893976138094	7.538294545509208
-0.33999999999999986	11.24987007298476	11.969141512566061	7.614587335496981
-0.3390000000000004	11.170183936326366	12.090522034991915	7.569432294943451
-0.33800000000000024	11.230913542818257	11.983166859831783	7.57978711610569
-0.33699999999999974	11.201922476512877	11.891501829250501	7.605177902145097
-0.3360000000000003	11.107918375745191	11.988602685877433	7.591712762342332
-0.33500000000000013	11.15103162618059	11.951114277534344	7.60172661853038
-0.33400000000000035	11.140419201450749	11.935468389792264	7.5157492503354435
-0.3330000000000002	11.100574610664395	11.833836204371948	7.558323342408114
-0.332	11.071050877356301	12.02684186386937	7.540754336189888
-0.33100000000000024	11.203480322707929	11.964391542315001	7.56473633657517
-0.33000000000000007	11.19706574388707	11.90755207461571	7.545549421318838
-0.3289999999999999	11.094183583622755	12.020141110506161	7.578928394177447
-0.3280000000000001	11.150754242525522	12.019219187859193	7.5045181940978
-0.32699999999999996	11.110325914924722	11.71622225444482	7.57644928198335
-0.3260000000000005	11.121834384866776	11.849004722578552	7.555092177817035
-0.325	11.150034848513016	11.974691795438002	7.560985199552163
-0.32399999999999984	11.127812943675806	11.977561791808807	7.572766207623604
-0.3229999999999997	11.181683114416233	11.937199868745637	7.6278367610865505
-0.3219999999999999	11.157913262934201	11.987173343603786	7.583930700721694
-0.3210000000000008	11.193145504306663	11.835917979674294	7.544319865003326
-0.3200000000000003	11.222483566388684	12.039803322133503	7.572518110894171
-0.3189999999999999	11.233396459358028	11.890457087647995	7.605120261546812
-0.3179999999999996	11.044660961316207	11.852395206588625	7.542625282216398
-0.31700000000000017	11.163617741302744	11.80371267750438	7.587367864389243
-0.3160000000000007	11.219487853902763	11.936802866309563	7.612314025127484
-0.3150000000000004	11.220475823297747	11.79542077033971	7.652031359219476
-0.31400000000000006	11.09959500240633	12.099613760841763	7.581991105620055
-0.31299999999999967	11.217359313928968	12.005008598710132	7.569286088256469
-0.3120000000000003	11.197074509053252	11.952777432708723	7.632440779604016
-0.3110000000000008	11.107608611778875	11.914370036428277	7.5178275635446
-0.30999999999999955	11.167453727859812	11.940804349537556	7.591381268796674
-0.30900000000000016	11.164925731649952	11.93552462287002	7.5894439983224125
-0.30799999999999983	11.272153390016703	11.863363863697467	7.566024113651052
-0.3070000000000004	11.055222966413698	11.827930429462858	7.584634631965916
-0.30600000000000005	11.077435367116523	11.973596421670155	7.590332012200804
-0.3049999999999997	11.091128218267146	11.974029083626682	7.6251959909604174
-0.30400000000000027	11.203008212553984	11.78406336544233	7.575368283446447
-0.30299999999999994	11.038846460964352	12.085698180971129	7.546426457142769
-0.30200000000000043	11.04731931735943	11.877886931257462	7.528066903923184
-0.30100000000000016	11.178699058027858	11.919848004475199	7.567307293464716
-0.2999999999999998	10.991900696108596	11.831327571757438	7.591122662061564
-0.2990000000000003	11.09944444758605	11.80218112099564	7.55002600933934
-0.29800000000000004	11.121322800765894	11.905596672854388	7.5495976787838295
-0.2970000000000006	11.14385458984133	11.988429000522911	7.566894692498251
-0.2959999999999994	11.224813738483096	11.893998589580633	7.583246224136576
-0.29499999999999993	11.087602515933012	11.802566052419944	7.57920801036899
-0.2940000000000005	11.077499241166734	11.901740521950439	7.556151049980229
-0.2930000000000001	11.151413148003858	12.06279871289857	7.643844036756713
-0.2920000000000007	11.148407165413914	11.81243726150299	7.524641643151862
-0.2909999999999995	11.095596835617162	11.894489967606622	7.5531099036173925
-0.29	11.065149419137626	12.097583199884406	7.507813375870707
-0.2889999999999997	11.188857272808926	11.866071687753577	7.465051902010772
-0.28800000000000026	10.98598043395067	11.82994584634356	7.549385192842045
-0.2870000000000008	11.131088947591975	11.900270918992481	7.62496783777128
-0.2859999999999996	11.15531677164985	12.032360946143324	7.6211036304578625
-0.28500000000000014	10.967658716088238	11.9440806823296	7.54345817541757
-0.28399999999999975	11.201473435302953	11.92379504493611	7.610306597351851
-0.28300000000000036	11.105200534570802	11.874874060947928	7.6130074091148074
-0.28200000000000003	11.185269851781896	11.839122283215177	7.579919465784431
-0.28099999999999964	11.195768698040057	11.82984510402135	7.566775524385377
-0.28000000000000025	11.026014213079796	11.76960795315098	7.611116624076047
-0.2789999999999999	11.112093582774394	11.99673893528655	7.591018213670773
-0.27800000000000047	11.096150074465552	11.861161903454875	7.603310978001155
-0.27700000000000014	11.010311887039157	11.816615531544171	7.570253415354394
-0.2759999999999998	11.090246746300837	11.918991539484766	7.513171215934721
-0.27500000000000036	11.01263394939274	11.953801802737132	7.607170174847761
-0.274	11.189166060715449	11.815873937827634	7.60315643131475
-0.2730000000000006	11.042456637891243	11.849307983971059	7.524329153462501
-0.27199999999999935	11.04680054991913	11.8940393135222	7.536409129822074
-0.2709999999999999	11.035465868276122	11.848169982525166	7.556201287053086
-0.27000000000000046	11.15270383137476	11.947818094105822	7.560152928986463
-0.26900000000000013	11.149128673816978	11.80968152466691	7.616438978837258
-0.2680000000000007	11.107569117791085	11.89454875710436	7.57437650593086
-0.26699999999999946	11.070761397661814	11.786103609910601	7.601719740044679
-0.266	11.190825470243432	11.905169953431688	7.551229069492655
-0.26500000000000057	11.002590198100727	11.819362767946526	7.571717960279767
-0.26400000000000023	11.114695993711301	11.925328761439882	7.544449842814458
-0.2629999999999999	11.132410184434582	11.826009795428405	7.602615803615099
-0.26199999999999957	11.104374714014213	11.867294134611484	7.58422892605927
-0.2610000000000001	11.09651796707054	11.92346890714	7.546239784620563
-0.2600000000000007	11.128154424550546	11.890136351890893	7.453778549494216
-0.25900000000000034	11.103154089790324	11.892132002706608	7.5496992305750386
-0.258	11.0622358817528	11.967180204862808	7.5373981500172995
-0.2569999999999997	11.110752136416862	11.860023337564337	7.601281220658473
-0.2560000000000002	11.13165864401926	11.764215184274267	7.552640663347754
-0.2549999999999999	10.990819089751238	11.818500176537714	7.600002880092312
-0.25400000000000045	11.126209780255062	11.885175984649063	7.567555853608671
-0.2530000000000001	11.007316203800187	11.962864134810335	7.572742485341785
-0.2519999999999998	11.044115952254412	11.849814100801806	7.607562031676415
-0.25100000000000033	11.01185073801461	11.802763204511795	7.590802922737092
-0.25	11.098838786715868	11.81614541994164	7.5936020891263105
-0.24899999999999967	11.088215884560224	11.911399044366954	7.587493335525761
-0.24800000000000022	10.930427903561107	11.815016405494195	7.557490705334656
-0.2469999999999999	11.04189113825967	11.892957025721117	7.5742483548060715
-0.24600000000000044	11.067462603082076	11.990666961910097	7.6140263241610695
-0.2450000000000001	11.107828609505356	11.884003448363853	7.57602575516325
-0.24399999999999977	11.035464248736758	11.923635272869374	7.530529689957996
-0.24300000000000033	11.162407222257215	11.88897187833702	7.559455982369881
-0.242	10.983269320344816	11.921403508817388	7.533851446745691
-0.24100000000000055	11.096986868552728	11.923624054751498	7.49043749522547
-0.2400000000000002	11.127503901051622	11.910110060805284	7.6008338150056165
-0.23899999999999988	11.102966521069174	11.931729896764729	7.541228237328008
-0.23799999999999955	11.00946488890742	11.917455961790942	7.490295903600851
-0.2370000000000001	11.016322026414327	11.833196584773324	7.601843876943595
-0.23600000000000065	10.982390438874521	11.82527869329643	7.591545013487787
-0.23500000000000032	10.987566424449954	11.747181091926441	7.571179610246671
-0.23399999999999999	10.969297460754873	11.891200346249207	7.560488152117774
-0.23299999999999965	11.153447993036275	11.830515096011665	7.579140398559836
-0.2320000000000002	10.96685514344645	11.908109734917685	7.543752218183466
-0.23100000000000076	11.13113765341805	11.782340640815978	7.5748623815022365
-0.22999999999999954	10.930027313082352	11.916160128934674	7.514322447364413
-0.2290000000000001	11.080714774543136	11.774041487249999	7.482671853729167
-0.22799999999999976	10.955633504209073	11.875910702132463	7.531911396963734
-0.2270000000000003	11.012838684370983	11.734348487332758	7.537462273772928
-0.22600000000000087	11.102690453157422	11.688335410364719	7.5236419257544584
-0.22499999999999964	10.942186010248811	11.867627369192668	7.517945141543071
-0.2240000000000002	10.992316843967535	11.723347118392374	7.594252643190343
-0.22299999999999986	10.9966039289073	11.845266970801271	7.510273643840594
-0.22200000000000042	11.054092620777999	12.028604338497805	7.560654859614644
-0.22100000000000009	11.114034538357586	11.78120589101934	7.585411939433946
-0.21999999999999975	11.06053832855437	11.834793876812311	7.557080223515365
-0.2190000000000003	11.023312771646387	11.828757646728059	7.524802610971953
-0.21799999999999997	10.96450818085622	11.69628214485064	7.582635303987906
-0.21700000000000053	11.018551459409759	11.762633529103688	7.547650406255042
-0.2159999999999993	11.067535890631593	11.815654851813758	7.484750266721565
-0.21499999999999986	11.04777709360428	11.747014251759396	7.517911354082895
-0.2140000000000004	10.992591753268433	11.854080979054695	7.4850378822667585
-0.21300000000000008	10.965082840204046	11.840664241337683	7.564386114958205
-0.21200000000000063	11.014668257942	11.79647872266733	7.569092525151426
-0.2109999999999994	10.976683192547872	11.770685803855956	7.481312560417003
-0.20999999999999996	10.933577522409132	11.874568004643644	7.549579281694246
-0.20900000000000052	11.081486685388453	11.722471054613761	7.529889203285218
-0.20800000000000018	11.10075542843555	11.665816858292644	7.578799579206846
-0.20700000000000074	11.128516768543799	11.751611729027578	7.486913834690656
-0.20599999999999952	11.028538972039222	11.777485750615106	7.498351856141667
-0.20500000000000007	11.003751025742583	11.877223269906542	7.515362340337451
-0.20400000000000063	11.012502723907515	11.783812027390345	7.584253719043983
-0.2030000000000003	11.032735752234577	11.799065405645887	7.527542973703078
-0.20199999999999996	10.999493913703997	11.88135219956837	7.481785802065541
-0.20099999999999962	11.039156991197304	11.841657882158241	7.550788319224814
-0.20000000000000018	11.000889811306614	11.789346945057238	7.516722136578706
-0.19899999999999984	11.032442255170087	11.838908141678125	7.493032554254819
-0.1980000000000004	10.984593106836112	11.762793427103825	7.579551372912385
-0.19700000000000006	11.054118552927063	11.807724633600195	7.620476871544467
-0.19599999999999973	10.874431283508448	11.917275373723106	7.483597516229889
-0.19500000000000028	10.971907687296865	11.774896686114081	7.537466008790983
-0.19399999999999995	11.009923986840374	11.80957039806868	7.5544922541531205
-0.1930000000000005	10.928686912283922	11.80321612242566	7.499818963286955
-0.19200000000000017	11.042550409278752	11.814296552994158	7.485302240555225
-0.19099999999999984	11.088763904530756	11.675108190687059	7.50486467542655
-0.1900000000000004	11.063842475251048	11.905328889111322	7.514072063281849
-0.18900000000000006	10.987919168368121	11.748621983387826	7.581529219052424
-0.18799999999999972	10.867292283393931	11.777124678265196	7.475474784416049
-0.18700000000000028	10.994932605239525	11.874753306792428	7.493428846649513
-0.18599999999999994	10.884028937914668	11.80082103468663	7.560632499630936
-0.1850000000000005	10.890389564676536	11.861969395456175	7.454204949507576
-0.18400000000000016	11.024110393409487	11.75080549315111	7.591829684256516
-0.18299999999999983	10.872280654255103	11.746233262480686	7.4734780706424235
-0.1819999999999995	10.916235689856396	11.770469456765166	7.489911451854119
-0.18100000000000005	10.994495107799178	11.73319916926512	7.487287379278184
-0.1800000000000006	10.980690299375027	11.863074754837688	7.563354905568031
-0.17900000000000027	11.026316499809509	11.705701849180715	7.4926583488635075
-0.17799999999999994	10.98619187351753	11.812203202899578	7.567479529712007
-0.1769999999999996	10.890109460851438	11.736399990187655	7.54013084727767
-0.17600000000000016	11.00862722000537	11.747496707691788	7.4851490935275296
-0.1750000000000007	11.029987124408086	11.716232204566936	7.540750206948901
-0.17400000000000038	10.873332502536028	11.754450493402857	7.516021577930242
-0.17300000000000004	10.881558107980338	11.678947222310377	7.443671765494579
-0.1719999999999997	11.032618211073569	11.70906431229961	7.49314762205314
-0.17100000000000026	10.940083964837367	11.700990452639042	7.492396094660035
-0.17000000000000082	10.839021319483962	11.766834287677325	7.5866718779281035
-0.1689999999999996	11.038549180194035	11.734500570732251	7.499167839244388
-0.16800000000000015	10.955302816570914	11.794298933219316	7.502910255641971
-0.16699999999999982	10.925339622224678	11.74418325825811	7.526251307273067
-0.16600000000000037	10.965223014785215	11.755602313239871	7.476828848819612
-0.16500000000000004	10.947142857739056	11.765230946507643	7.525447731270919
-0.1639999999999997	10.979690200525214	11.754113391629126	7.530770076964545
-0.16300000000000026	10.78163788704501	11.737502208677608	7.466293183507623
-0.16199999999999992	10.837503759208095	11.787644344880468	7.614652485475302
-0.16100000000000048	10.896556173512527	11.783021063177923	7.47143983401758
-0.16000000000000014	10.908834606095592	11.685138311641174	7.518364632449696
-0.1589999999999998	10.840597095096586	11.75368016670004	7.47171634013765
-0.15800000000000036	10.962700959936193	11.688852681811865	7.505943340792736
-0.15700000000000003	10.916373578192335	11.717431645079882	7.493341730826468
-0.15600000000000058	10.835640201962903	11.600528702621737	7.443986885040159
-0.15499999999999936	10.797660581742225	11.659836446979511	7.446594640619352
-0.15399999999999991	10.978716599896108	11.70249590975236	7.527746157515358
-0.15300000000000047	10.874930424086227	11.723464451256767	7.565692228716575
-0.15200000000000014	10.945068518933253	11.709136740841407	7.424458896747109
-0.1510000000000007	10.91162827116746	11.830653567566124	7.5322047472967
-0.14999999999999947	10.905830505952398	11.656851343357276	7.4817971482085746
-0.14900000000000002	10.86848407156486	11.725028474043219	7.598613070304162
-0.1479999999999997	10.87034283866402	11.748550848482047	7.528238149009192
-0.14700000000000024	10.91846250494736	11.683314794430064	7.430926119362168
-0.1460000000000008	10.783514509869814	11.70330020396453	7.5165071881209915
-0.14499999999999957	10.894093643458477	11.753585024228236	7.458175866450846
-0.14400000000000013	10.793508192247854	11.660240061299444	7.429935839345504
-0.1429999999999998	10.851439001633015	11.604615629190388	7.502295601720734
-0.14200000000000035	10.948686119894536	11.677542975432873	7.517337877988485
-0.14100000000000001	10.82877614033789	11.685807264143701	7.4815365123766435
-0.13999999999999968	10.898013711474167	11.581876084578779	7.420150557738702
-0.13900000000000023	10.88398613843264	11.678688932928196	7.430792605491413
-0.1379999999999999	10.880135351546693	11.626676334214231	7.433160629353424
-0.13700000000000045	10.910515405332289	11.611020302358142	7.483016153858774
-0.13600000000000012	10.776750018152725	11.797193773690895	7.4558732371420895
-0.1349999999999998	10.790692015490308	11.600956301269393	7.415406408091778
-0.13400000000000034	10.910168668816238	11.597722859420298	7.480551816037563
-0.133	10.867504254357371	11.768390709674966	7.449040231409489
-0.13200000000000056	10.732905528232449	11.612531659112898	7.377133837237567
-0.13099999999999934	10.818115859293757	11.646786635585757	7.476977419777339
-0.1299999999999999	10.770155267533768	11.591270111546422	7.436307736678701
-0.12900000000000045	10.716194080580369	11.594918398273164	7.440108733317074
-0.1280000000000001	10.845553385731671	11.619871731327859	7.407826606577629
-0.12700000000000067	10.83875828760909	11.640373082843938	7.457290319082134
-0.12599999999999945	10.795306056002355	11.543872856314323	7.519013641186061
-0.125	10.861591189424784	11.782838506706257	7.403177722751168
-0.12400000000000055	10.84027308996148	11.660407696047693	7.419594972816607
-0.12300000000000022	10.914197559298225	11.660003836709272	7.396515525966946
-0.12199999999999989	10.722234848570961	11.636011665014559	7.4484456539447335
-0.12099999999999955	10.732525169402113	11.640539331070325	7.46099012935377
-0.1200000000000001	10.749982056384951	11.522491322859794	7.435856116269859
-0.11900000000000066	10.721277636462355	11.667629077320822	7.412794181009791
-0.11800000000000033	10.853726555547519	11.547479626675717	7.437335983084137
-0.11699999999999999	10.669373846802404	11.647241757393793	7.473258729958013
-0.11599999999999966	10.839771210580645	11.540288642055657	7.48311301909537
-0.11500000000000021	10.841246160820065	11.615137868515603	7.442012071861373
-0.11399999999999988	10.725525291262683	11.647961123149715	7.427154447831042
-0.11300000000000043	10.795694774964415	11.58974960109669	7.312287974124099
-0.1120000000000001	10.727265071148656	11.521646209717309	7.4429023714978175
-0.11099999999999977	10.784448193577102	11.504058311789219	7.45102051783104
-0.11000000000000032	10.868365035248445	11.5840954784988	7.416298209853207
-0.10899999999999999	10.818493564399157	11.499719733518333	7.451420528650855
-0.10799999999999965	10.77118288674722	11.781790844468091	7.415482361448474
-0.1070000000000002	10.836639994929577	11.492648775911874	7.382299844042581
-0.10599999999999987	10.740554345362181	11.487337475260794	7.382030859597443
-0.10500000000000043	10.746852845446996	11.6619052869355	7.441105864592434
-0.10400000000000009	10.854209149477057	11.61737515761983	7.421583093816065
-0.10299999999999976	10.709505251193114	11.575667653384112	7.399269354924429
-0.10200000000000031	10.730111959738727	11.642437790514093	7.417123767469964
-0.10099999999999998	10.755380331903432	11.54803494449888	7.448160350958921
-0.10000000000000053	10.661309124574256	11.525712395587192	7.445877211620593
-0.0990000000000002	10.628296575159991	11.581489894885808	7.48173773937749
-0.09799999999999986	10.752335959356817	11.631637828950327	7.5128402045958405
-0.09699999999999953	10.713935716581016	11.582094724500315	7.412711395443698
-0.09600000000000009	10.795128212833644	11.538720076945797	7.384989280203986
-0.09500000000000064	10.679287117562286	11.530398432445805	7.430854828213427
-0.0940000000000003	10.726236175479197	11.654961336236843	7.411467913422053
-0.09299999999999997	10.734470390677641	11.598828757828406	7.462766694999378
-0.09199999999999964	10.837842991620857	11.58137427521612	7.3886536297874095
-0.09100000000000019	10.78785618402096	11.602056328984242	7.382766752703533
-0.09000000000000075	10.718335303556056	11.575459079719021	7.370373100709194
-0.08899999999999952	10.636445242446769	11.593462895981377	7.387419220583134
-0.08800000000000008	10.596908943432178	11.514413933642157	7.374660848794268
-0.08699999999999974	10.642436308755283	11.537821609134426	7.360218772123155
-0.0860000000000003	10.722915603677583	11.576844134993708	7.42144842570207
-0.08500000000000085	10.575845624897408	11.624609638413867	7.3716968309478865
-0.08399999999999963	10.59658045573241	11.522840790623304	7.336284010518152
-0.08300000000000018	10.61924491839551	11.53341124083912	7.374196373530725
-0.08199999999999985	10.678403342943131	11.471604465350127	7.451735751628955
-0.0810000000000004	10.5494276321189	11.460659332772309	7.362612994097943
-0.08000000000000096	10.62728887067994	11.430680871117488	7.331805355099779
-0.07899999999999974	10.6254299372863	11.482730584933705	7.442726298443809
-0.07800000000000029	10.739170089333607	11.430042194064116	7.347125797121672
-0.07699999999999996	10.62965303879598	11.547995486195388	7.411659585445325
-0.07600000000000051	10.813388251161841	11.601035118763718	7.42739799207181
-0.07499999999999929	10.703877033803591	11.376513273889172	7.386020388957023
-0.07399999999999984	10.573539084649896	11.46551998583604	7.347903995659621
-0.0730000000000004	10.612211266111544	11.462749310657015	7.362325826733118
-0.07200000000000006	10.570856314416252	11.472705506932643	7.37522504090115
-0.07100000000000062	10.65712523007044	11.463607326962707	7.345059079978202
-0.0699999999999994	10.627636822057532	11.511015839550678	7.384133790209861
-0.06899999999999995	10.625785750714046	11.377357972831396	7.361538462391955
-0.0680000000000005	10.717368770799638	11.604870256644936	7.360521587902371
-0.06700000000000017	10.625188381340367	11.444028747145765	7.374871542766096
-0.06600000000000072	10.605776070438605	11.501251550792906	7.381747226789004
-0.0649999999999995	10.51479485756773	11.473575396714171	7.349525196509619
-0.06400000000000006	10.600005767984904	11.415205462454253	7.339382925930591
-0.06300000000000061	10.553973478613521	11.570197484040085	7.349258406332105
-0.06200000000000028	10.46536062224191	11.560985861165241	7.354064420949527
-0.06099999999999994	10.565536636015755	11.473006565255657	7.29945209777161
-0.05999999999999961	10.485230299590684	11.378815570572135	7.394527781110355
-0.05900000000000016	10.555468492122198	11.488818921550674	7.360171392877087
-0.05799999999999983	10.43993253698514	11.334365597145117	7.302005230607733
-0.057000000000000384	10.53860312470307	11.369599352155905	7.296729990791156
-0.05600000000000005	10.565683797425548	11.423032603480541	7.308658526190292
-0.054999999999999716	10.523052680677381	11.441369575620282	7.295035450379025
-0.05400000000000027	10.551421757585373	11.38116951018569	7.285627558169525
-0.052999999999999936	10.526576026139754	11.528255412681661	7.328573933083512
-0.05200000000000049	10.311561248363056	11.296138392603952	7.29439423078234
-0.051000000000000156	10.4928882432671	11.486158151737037	7.394166514889655
-0.04999999999999982	10.485601999452774	11.320122522501482	7.345792034001121
-0.04900000000000038	10.49421031630174	11.341582055895582	7.23900369270964
-0.04800000000000004	10.418887315297457	11.279667733283409	7.273216431471092
-0.0470000000000006	10.554415396330766	11.540727353546963	7.3211577746020104
-0.04600000000000026	10.418109106908709	11.26968399663886	7.283657135697311
-0.04499999999999993	10.487071987546553	11.33161618231401	7.285177689164283
-0.04400000000000048	10.479357198723918	11.36940030847729	7.265603940783051
-0.04300000000000015	10.42530982432953	11.356222197021491	7.295297137175072
-0.041999999999999815	10.352079509879212	11.27120528679133	7.247552096633392
-0.04099999999999948	10.532683379463943	11.528611242003016	7.336027642377639
-0.040000000000000036	10.310078782947153	11.138835833772879	7.170050729102516
-0.03900000000000059	10.466809872804433	11.328867200037578	7.316627644430495
-0.038000000000000256	10.394230466030063	11.51398117114291	7.285103601858934
-0.03699999999999992	10.373871702282807	11.282324026844362	7.219013513765932
-0.03599999999999959	10.283431891276273	11.224592616434501	7.206044884991695
-0.03500000000000014	10.41826049197716	11.311574071165301	7.37577387938687
-0.034000000000000696	10.392599759918845	11.402315500049498	7.250593336684116
-0.03300000000000036	10.351318642080294	11.301544063642593	7.251670882739037
-0.03200000000000003	10.30590650215758	11.21124555158619	7.162976291246625
-0.030999999999999694	10.358121242913848	11.328047698256086	7.26396889174415
-0.03000000000000025	10.312013973985847	11.215491380547714	7.188263517374454
-0.029000000000000803	10.253168032096346	11.244593924137332	7.255723846662257
-0.02799999999999958	10.257517789213665	11.187249773851994	7.161075756554702
-0.027000000000000135	10.304197716108083	11.387952345316569	7.268199126132883
-0.0259999999999998	10.051432658767425	11.101271266176036	7.0992576553451086
-0.025000000000000355	10.379919360913298	11.485158138022815	7.250135996759855
-0.02400000000000002	10.235331879449438	11.086019367667104	7.1608250157910796
-0.022999999999999687	10.234572924304281	11.080997702508594	7.14255380787113
-0.02200000000000024	10.170172470179583	11.313437918186663	7.260106887363916
-0.020999999999999908	10.305946406228674	11.265970572981159	7.224674196951154
-0.020000000000000462	10.201268971337237	11.127154335360416	7.202305057034049
-0.019000000000000128	10.091307479356159	11.193977220709277	7.103935824703911
-0.017999999999999794	10.164362324257771	11.12705219256957	7.124991612973383
-0.017000000000000348	10.31543250071807	11.33435355456753	7.2927470002079895
-0.016000000000000014	10.162231503720452	11.118936352355604	7.1401090528897635
-0.015000000000000568	10.270461221230367	11.344758460947176	7.227287308292739
-0.014000000000000234	9.93942234047078	10.94939737124396	7.082388385111339
-0.0129999999999999	10.218830706167285	11.061850548646989	7.172308794323053
-0.012000000000000455	10.080763150125666	11.121610099097897	7.263810548426942
-0.01100000000000012	9.766459496175429	10.799255645554691	7.050030846532856
-0.010000000000000675	10.080382212220133	11.13011747496718	7.211184579158357
-0.008999999999999453	9.857255587774505	10.847033226394196	7.040839783780028
-0.008000000000000007	9.775051954001372	10.75068450203645	7.013265163943289
-0.006999999999999673	9.446597116430137	10.497895563835373	7.013068231593919
-0.006000000000000227	9.395951184694809	10.398426929321754	6.953343907731762
-0.005000000000000782	9.156461966820558	9.978243131165533	6.770398915339089
-0.0039999999999995595	8.588039431615021	9.361213195550654	6.575525132408286
-0.0030000000000001137	8.342513892620545	9.207248554314289	6.411802383884198
-0.0019999999999997797	7.648920503599059	8.237045933739529	5.882015568452974
-0.001000000000000334	7.131963324314919	7.573605963419415	5.469439693039687
0.	7.481924201424523	7.982780875676571	5.6712963670095204
0.001000000000000334	8.329756059781195	8.938338343012264	6.249717435837486
0.0019999999999997797	9.112813701622853	10.027677856843853	6.75293670269326
0.0030000000000001137	9.709329157968698	10.487883796964384	6.99287024717564
0.0039999999999995595	9.766696127998562	10.69248206318984	6.981171480414052
0.004999999999999893	9.851423700729628	10.954739884344722	7.074800447958552
0.006000000000000227	9.90543204345107	10.935579946902067	7.072558811174154
0.006999999999999673	10.02416416999119	11.10034502122626	7.116459625686181
0.008000000000000007	10.112559865866832	11.244420805638754	7.192357058635298
0.008999999999999453	10.092622073376624	11.077631426752085	7.092697309969624
0.010000000000000675	10.069300040918456	11.149475235470746	7.098424727421635
0.01100000000000012	10.26618108645139	11.20456448698373	7.16854590689426
0.011999999999999567	10.103312046345781	11.090302284240863	7.135249397702376
0.0129999999999999	10.165998161113832	11.33493894792152	7.123156622181699
0.013999999999999346	10.135567669675117	11.303848551163135	7.13769120356898
0.015000000000000568	10.126397141455923	11.168583199588628	7.139092416547372
0.016000000000000014	10.509831023658947	11.481656043728066	7.3138860925778575
0.01699999999999946	10.071628527790594	11.063866584313146	7.093116612713731
0.017999999999999794	10.247816331610533	11.249788791441645	7.154870732510734
0.019000000000000128	10.254626928461645	11.133522355803708	7.178230068990063
0.020000000000000462	10.220894346442432	11.27135322536095	7.152271811693858
0.020999999999999908	10.32827427349558	11.310584612448029	7.259266831991269
0.021999999999999353	10.188246555141092	11.142218183860438	7.122361249043758
0.022999999999999687	10.322186214768147	11.389389608833122	7.24112038861705
0.02400000000000002	10.44647050663686	11.345284561511809	7.260959521474422
0.025000000000000355	10.298947772956495	11.225680918815527	7.167033965012217
0.0259999999999998	10.219056295511885	11.138935194941006	7.221649864882731
0.027000000000000135	10.113259801556925	11.186069177531857	7.125497913307829
0.02799999999999958	10.403566164017121	11.434257580647763	7.350150075653894
0.028999999999999915	10.246777704086828	11.197353415623795	7.101704713235762
0.03000000000000025	10.266609716844195	11.27189643368147	7.211969439086708
0.030999999999999694	10.404189806997868	11.374767493424182	7.237210674348655
0.03200000000000003	10.233680117733087	11.21477107628191	7.223732624193578
0.03300000000000036	10.58492550812299	11.305659592988677	7.362523338536436
0.03399999999999981	10.35039700696859	11.174720369381191	7.170565652302222
0.03500000000000014	10.43459045125562	11.368000098139227	7.2341654685394765
0.03599999999999959	10.521202932144487	11.396938849435521	7.262020800610333
0.03699999999999992	10.344619718727309	11.24138307613861	7.235195313796639
0.038000000000000256	10.569078695075188	11.518637191906699	7.356116306494432
0.0389999999999997	10.379639036287866	11.122235396126094	7.2186198744439904
0.040000000000000036	10.44778330330933	11.30040645077144	7.222847886743019
0.04099999999999948	10.529906192722196	11.423434938992266	7.250032097900387
0.041999999999999815	10.277640007534329	11.169796589857683	7.1893168614764456
0.04300000000000015	10.421530814440546	11.540440594378147	7.302820659539399
0.043999999999999595	10.403266660632095	11.349284110939163	7.254373246240898
0.04499999999999993	10.579668000409288	11.317819052184792	7.308172309430872
0.045999999999999375	10.494762236303597	11.489347517748106	7.354761440596296
0.04699999999999971	10.399217450533781	11.268168327156701	7.2873593027171335
0.04800000000000004	10.583352114187083	11.53068495039635	7.3731619197346685
0.04900000000000038	10.363533554933086	11.396710986325159	7.240414453471674
0.04999999999999982	10.536988830037231	11.347043069241773	7.320844458919265
0.05099999999999927	10.514430643418077	11.40628663795389	7.303759662725403
0.05200000000000049	10.366881370528727	11.421031351096822	7.27425401390929
0.052999999999999936	10.55581577817505	11.557108331445425	7.426795318533642
0.05400000000000027	10.352227583480405	11.374511414897162	7.332969313647878
0.054999999999999716	10.524879438565751	11.503392396692457	7.318864693456101
0.05599999999999916	10.461767658381723	11.436134241753658	7.309317213226002
0.057000000000000384	10.439097165049573	11.408479965934117	7.302010225473718
0.05799999999999983	10.554827474282574	11.447088032948534	7.353770982608524
0.05900000000000016	10.521060078257264	11.352241902131924	7.301563551414397
0.05999999999999961	10.650141477151356	11.373360090279151	7.340697251851248
0.060999999999999055	10.520676699864584	11.485074826550346	7.309094054553435
0.06200000000000028	10.595768120704596	11.630322154425407	7.30887831054963
0.06299999999999972	10.518653132876567	11.538489877766558	7.347589345382637
0.06400000000000006	10.423455577679999	11.401955667875981	7.3114709227901535
0.0649999999999995	10.53215989957994	11.480701258791917	7.362937916980761
0.06600000000000072	10.495174206985684	11.462854533834086	7.33998190257049
0.06700000000000017	10.553593323319308	11.405852106512956	7.338626993568967
0.06799999999999962	10.664664401974026	11.509193848843191	7.378599644549611
0.06899999999999995	10.650422271205793	11.554088545776812	7.378103172541899
0.0699999999999994	10.589916695333851	11.512578882822512	7.405585237933784
0.07100000000000062	10.632150760446722	11.460428074141914	7.336261032678323
0.07200000000000006	10.520907828554963	11.447852567861654	7.315381078462031
0.07299999999999951	10.63187964599098	11.460634779585341	7.384690566402035
0.07399999999999984	10.63471285401435	11.566139686107835	7.335066532484816
0.07499999999999929	10.636829544141795	11.478728764580554	7.328974829565776
0.07600000000000051	10.452850982687139	11.468274173612816	7.362668327874928
0.07699999999999996	10.600464193687118	11.521137999925116	7.373266803172707
0.0779999999999994	10.683259011586363	11.502543702747	7.3337108950785295
0.07899999999999974	10.567758494415003	11.513733801492556	7.348359372718762
0.08000000000000007	10.625804089543905	11.466066199737165	7.330974944739854
0.0810000000000004	10.63428292350054	11.583195828683358	7.342219024846396
0.08199999999999985	10.669249411994228	11.629999768670286	7.3599271163655375
0.08300000000000018	10.677642516675677	11.616646856775866	7.3559860415072915
0.08399999999999963	10.774507461518333	11.440355516640889	7.397804501777962
0.08499999999999996	10.755575444012848	11.51431208031645	7.3890360840536164
0.0860000000000003	10.65364494488173	11.5395866961469	7.350670587553331
0.08699999999999974	10.772878287308439	11.532437571187511	7.414677461530461
0.08800000000000008	10.679433803763683	11.658873122037821	7.3603657769728
0.08899999999999952	10.674739396763368	11.723889509504223	7.3950098164938805
0.08999999999999986	10.785643160277262	11.635747227412852	7.343271348904956
0.09100000000000019	10.685981198404928	11.67554106908988	7.409615237016518
0.09199999999999964	10.85869265439907	11.579221725575277	7.466875218831825
0.09299999999999997	10.702204789690173	11.571280260559401	7.39690046774709
0.09399999999999942	10.628859910868517	11.685956730688243	7.37625647888052
0.09499999999999975	10.76479038804814	11.547989818952203	7.402062357481767
0.09600000000000009	10.692464687319234	11.596861322303388	7.431140464570877
0.09699999999999953	10.603232689784551	11.62283217681707	7.381572292581983
0.09799999999999986	10.616719804690618	11.649861427026025	7.4682933467577035
0.0990000000000002	10.788197693452501	11.617037607972398	7.426234185380212
0.10000000000000053	10.759360884590448	11.552331135355628	7.355229020300927
0.10099999999999998	10.794824426695959	11.625092019257549	7.457478527238876
0.10199999999999942	10.751689393201458	11.627678590097734	7.4617228232615735
0.10299999999999976	10.66722255630096	11.657253734407856	7.423301189512384
0.10400000000000009	10.688142603135915	11.583574898632575	7.472522161396117
0.10500000000000043	10.793580140728176	11.555898840696894	7.424642752510896
0.10599999999999987	10.848674569165683	11.635402464182674	7.446069485924641
0.10699999999999932	10.792348578892627	11.665929270968485	7.492161279246321
0.10799999999999965	10.789535195691228	11.680365443250377	7.383397494808542
0.10899999999999999	10.773951769778451	11.572857449179576	7.450027288493888
0.11000000000000032	10.802221005593292	11.650089889839489	7.384240838534665
0.11099999999999977	10.766600845792773	11.56941749080832	7.437868454015401
0.11199999999999921	10.774261189384749	11.737207920665432	7.390065765532308
0.11300000000000043	10.74224336227895	11.524784728264569	7.3986888738835725
0.11399999999999988	10.834498522705058	11.572202528341661	7.428087769433577
0.11500000000000021	10.69527322351753	11.712179976376433	7.444363985436387
0.11599999999999966	10.78185596070445	11.610861086803274	7.397955154555173
0.11699999999999999	10.874590467459685	11.559738338739958	7.4190497431072036
0.11800000000000033	10.760696119925743	11.667902486109131	7.39712843313126
0.11899999999999977	10.947510329742341	11.724123751429808	7.487497476984007
0.1200000000000001	10.779280071851387	11.670495718147958	7.431700696052475
0.12099999999999955	10.7760793666205	11.617327987644128	7.475258540230274
0.12199999999999989	10.809323234330313	11.657589990272822	7.410425160840125
0.12300000000000022	10.754319482801547	11.75776589704263	7.4517741890911955
0.12399999999999967	10.786344669426231	11.577919345086013	7.420680727073227
0.125	10.778863249474028	11.665651196588945	7.4039341071157585
0.12599999999999945	10.789502319750886	11.546095265876767	7.436079970152556
0.12699999999999978	10.763445644629208	11.67455841578006	7.409905251704076
0.1280000000000001	10.769094558390568	11.540589747486473	7.478332303678763
0.12899999999999956	10.851925173793617	11.805320641787173	7.482071332128016
0.1299999999999999	10.764020232360387	11.683075728864345	7.428890848867503
0.13099999999999934	10.8232939902506	11.70175712075764	7.481310188534473
0.13200000000000056	10.849546194247635	11.740559430524334	7.436907480961053
0.133	10.816260947721606	11.549474090541871	7.451900658513437
0.13400000000000034	10.807584419191201	11.696894380414259	7.442223576846231
0.1349999999999998	10.847578460206531	11.72194561161185	7.442134358961931
0.13599999999999923	10.804952918477792	11.66873790472255	7.479327550550204
0.13700000000000045	10.88341128842208	11.59056499662302	7.530996281556585
0.1379999999999999	10.843488445684235	11.774494299496089	7.4496782835779625
0.13900000000000023	10.852314220232058	11.762065182599736	7.505347300814498
0.13999999999999968	10.895604391586811	11.704383581153076	7.435799520916231
0.14099999999999913	10.881855770376461	11.80083143774166	7.497902240298905
0.14200000000000035	10.91414105422994	11.706903427144278	7.457695292500334
0.1429999999999998	10.865298929198577	11.676351857011843	7.475107690311396
0.14400000000000013	10.961508230483899	11.742609833022698	7.504242663294147
0.14499999999999957	10.918285661329355	11.694241042572308	7.477329059684529
0.1459999999999999	10.854640374782988	11.67787455720846	7.4887204381352355
0.14700000000000024	10.816819943175416	11.727745423833982	7.415797198540396
0.1479999999999997	10.92419453997049	11.742737113054849	7.440722383361382
0.14900000000000002	10.883559466072334	11.745591232860587	7.477685665761169
0.14999999999999947	10.835781559910068	11.749982341854055	7.437592730721764
0.1510000000000007	10.815698427730554	11.68257201494915	7.434330314583758
0.15200000000000014	10.939161088535808	11.720123841670194	7.504895207700741
0.15299999999999958	10.817648217428118	11.64551848342893	7.48450312944149
0.15399999999999991	10.887861057705745	11.687641009723983	7.4300786805311185
0.15499999999999936	10.836196131842422	11.745011165853347	7.4584420983428075
0.15600000000000058	10.875666630836415	11.65065940123178	7.5025233456624365
0.15700000000000003	10.781600544612825	11.690141635192008	7.4446992278459225
0.15799999999999947	10.905151496552518	11.75866658712137	7.4999359443533
0.1589999999999998	10.854389020351022	11.85347306584268	7.484299950603475
0.16000000000000014	10.859710520456108	11.751665921704243	7.444510242635479
0.16100000000000048	10.958601725154335	11.768472145138622	7.5023620335197485
0.16199999999999992	10.947803893383607	11.778455907944007	7.519694986711313
0.16299999999999937	10.869691518954298	11.820885327690176	7.418996663619967
0.1639999999999997	10.881282633780527	11.822307201418957	7.442811355661365
0.16500000000000004	10.956952640498576	11.757094900431182	7.509984857268222
0.16600000000000037	10.890304571689056	11.654748538626592	7.522162250228162
0.16699999999999982	10.907050964563018	11.734147367247237	7.447301989463481
0.16799999999999926	10.96569895549854	11.720353419864344	7.498685754543448
0.1689999999999996	11.014804721217736	11.777777994330917	7.497507186322278
0.16999999999999993	10.913844104941933	11.762018512974603	7.464716508508287
0.17100000000000026	10.80488875122976	11.7553389776681	7.499157715314263
0.1719999999999997	10.90098879671803	11.751976426336268	7.537536413984305
0.17300000000000004	10.949902877318204	11.723889699589947	7.487902224527927
0.1739999999999995	10.976126873689637	11.804894123466756	7.530933847486862
0.17499999999999982	10.898488004641392	11.891441250650749	7.518395832652478
0.17600000000000016	10.98715164502247	11.802610944885563	7.5042849632705275
0.1769999999999996	10.958477236409026	11.741834086515281	7.503495505969755
0.17799999999999994	11.025831231539717	11.665647112831744	7.528513339679391
0.17900000000000027	10.8704775274874	11.7363726648396	7.532141934655298
0.17999999999999972	10.90568900784797	11.839806774671123	7.484931091483843
0.18100000000000005	10.979631283233589	11.748470702813867	7.592533515717095
0.1819999999999995	10.941017168752957	11.837322176739498	7.460913168183824
0.18299999999999983	10.934982445915667	11.694380387245127	7.492685711334985
0.18400000000000016	11.04090735680855	11.773204538667425	7.540832843643187
0.1849999999999996	11.001563417768484	11.707760251509749	7.4687586287403835
0.18599999999999994	11.007238507490081	11.72901705660759	7.506395300314489
0.1869999999999994	10.942401789761814	11.882606217202047	7.47379712499848
0.18799999999999972	11.004213606170069	11.769112081770452	7.544034650686878
0.18900000000000006	10.844743901258042	11.832846787952523	7.538504939555091
0.1900000000000004	10.973768491226975	11.808723266797971	7.514715979565394
0.19099999999999984	10.902370680590705	11.851092981021777	7.552955153530202
0.19199999999999928	10.982476110416023	11.809449910561247	7.52874804841044
0.1930000000000005	11.016748448062087	11.903668885529468	7.515696130042129
0.19399999999999995	10.98028413431601	11.822763862378244	7.570723596476671
0.19500000000000028	11.023178928831825	11.808240284023324	7.5470033885203165
0.19599999999999973	10.904082594691019	11.869401745427282	7.54720809207939
0.19699999999999918	10.98600153683017	11.852762142938197	7.56909087679303
0.1980000000000004	10.991012692877462	11.849169456868585	7.480426624198508
0.19899999999999984	10.964328316467624	11.775123879196904	7.541595617855023
0.20000000000000018	10.969873996269435	11.85971505081603	7.570325981862077
0.20099999999999962	11.037261199937513	11.664420000484917	7.553024380727284
0.20199999999999907	10.990577053160333	11.954640894825493	7.451382825474501
0.2030000000000003	10.92821254841139	11.814088414514309	7.52769647895202
0.20399999999999974	10.978789799988292	11.821578354514012	7.4958665590702
0.20500000000000007	10.976458468785797	11.80887551384198	7.589548733300906
0.20599999999999952	10.981836718456238	11.79839600444904	7.466061333065417
0.20699999999999985	11.008548891863885	11.8174178375942	7.5922972761463905
0.20800000000000018	10.969499158338778	11.782353141539481	7.4984733154104966
0.20899999999999963	10.929934730358944	11.846371416520228	7.554158344143225
0.20999999999999996	10.963930604893145	11.826123126225657	7.49667111548771
0.2109999999999994	10.981871882934012	11.812392205020613	7.549264042077788
0.21200000000000063	10.90989401942249	11.843801047318262	7.529061691211299
0.21300000000000008	10.914360887533073	11.769131306036872	7.578892580648646
0.21399999999999952	11.025626475193427	11.745562256673129	7.521435682428968
0.21499999999999986	11.08034429469787	11.874631860058184	7.5042211488152955
0.2159999999999993	11.098714764261027	11.938348016053153	7.503056741974544
0.21700000000000053	10.94046893880978	11.892216846736332	7.588468768492284
0.21799999999999997	10.926181899390713	11.805439547546532	7.5416397776174575
0.21899999999999942	10.981755375708037	11.745191404918636	7.57776219749826
0.21999999999999975	11.104131855306663	11.919339141839783	7.516257300176981
0.22100000000000009	11.028154717664915	11.785534554562835	7.527689466201565
0.22200000000000042	11.033455663206208	11.779231333731506	7.55377506993513
0.22299999999999986	11.030321581200482	11.869964643923208	7.543215408993406
0.2240000000000002	10.962423185886905	11.757226932141487	7.574837995183687
0.22499999999999964	11.013845476244223	11.737116887054498	7.592916160769461
0.22599999999999998	11.075095480938796	11.755016279991892	7.5260950764483034
0.2270000000000003	11.09810317711175	11.772766619203443	7.556021534079623
0.22799999999999976	11.150177187279953	11.852143554661021	7.542269204744611
0.2290000000000001	10.991618591982727	11.998295763032925	7.54187205339391
0.22999999999999954	10.983326264457295	11.652498946075802	7.577274569829102
0.23099999999999987	10.949179336525702	11.831672410213782	7.4632258532604
0.2320000000000002	10.996357109238692	11.815623964233549	7.5671974821392345
0.23299999999999965	10.995087040212876	11.933397560909967	7.5146090619465555
0.23399999999999999	11.009756903478014	11.837329971372363	7.555344671630247
0.23499999999999943	11.087010486413352	11.854694857331879	7.542994935727364
0.23599999999999977	10.937618539918688	11.942613260721489	7.572367650864721
0.2370000000000001	10.964778962672778	11.760128417443166	7.523846020705917
0.23799999999999955	11.130749559272086	11.830807729553538	7.5826559782645955
0.23899999999999988	10.944078257878507	11.884542791699253	7.582556200047506
0.2400000000000002	10.974625343076228	11.934714469405048	7.568677588075294
0.24100000000000055	11.107298306619219	12.0133872909345	7.519977290154415
0.242	11.067885976230297	11.869715476109478	7.545206771261821
0.24299999999999944	11.082100825415665	11.899194617385048	7.573515575623612
0.24399999999999977	11.108398091223902	11.989317673390445	7.53923737891516
0.2450000000000001	11.067505446691104	11.775976961557456	7.588874813777818
0.24600000000000044	11.176550957846942	11.851536660128495	7.552360083078602
0.2469999999999999	10.98043894714164	11.714322460134486	7.611485570040278
0.24799999999999933	11.135189527437939	11.828973363259664	7.478326491608991
0.24899999999999967	11.082572424087001	11.861289723437089	7.510168724827837
0.25	11.030362468397202	11.844825139007318	7.488839320340601
0.25100000000000033	10.99223759485258	11.884405135187974	7.560809616351058
0.2519999999999998	11.15011902052413	11.816986252798548	7.588345228457747
0.2529999999999992	11.063219126780869	11.86097765118718	7.52125111094855
0.25400000000000045	11.119492769686893	11.970454905105564	7.575609334600589
0.2549999999999999	11.068890790140813	11.806709359157308	7.5435004527472245
0.2560000000000002	11.201482525918438	11.903924871095079	7.433865541838376
0.2569999999999997	11.037995138281062	11.876445133972378	7.545818680067866
0.258	11.058859099504254	11.833219137688449	7.604826213114538
0.25900000000000034	11.059359155760532	11.833540364342005	7.496050516658677
0.2599999999999998	11.025002168065361	11.876983602142648	7.541130472570168
0.2610000000000001	11.085568575882908	11.97071437107562	7.580188696845656
0.26199999999999957	11.019366297047933	11.89532440191313	7.614485835004926
0.2629999999999999	11.010830928587218	11.893797240159373	7.532236832697342
0.26400000000000023	11.04822474835589	11.801473589539105	7.53062903683037
0.2649999999999997	10.978022332487509	11.830998353836112	7.592662565855006
0.266	11.052445086173828	11.851661651254851	7.629930386742575
0.26699999999999946	11.145112393048592	11.88755014524309	7.572537790973571
0.2679999999999998	11.128528240967169	11.75563556554686	7.5946716968457535
0.26900000000000013	11.132514593778728	11.891459008280512	7.573846938925003
0.2699999999999996	10.997534029411739	11.930934985508028	7.554370067698282
0.2709999999999999	11.164334396413105	11.83699769684653	7.514935747249104
0.27199999999999935	11.04876486047943	11.878830345725689	7.520259645010981
0.2730000000000006	11.00813703368845	11.911417238982844	7.537602217650121
0.274	11.030436023708678	11.86299384287812	7.64439478733821
0.27500000000000036	11.180335818427485	11.908331544354827	7.577173793821187
0.2759999999999998	10.984898001102549	11.913317803198249	7.5198997104037275
0.27699999999999925	11.0533250309378	11.8005523760659	7.551383878713488
0.27800000000000047	11.13556961935744	11.823211732890217	7.5293428279042605
0.2789999999999999	11.11842798251065	11.870649735965399	7.621709642434649
0.28000000000000025	11.065848097022823	11.838829936897866	7.566015981513098
0.28099999999999964	11.150058547759436	12.024862637651228	7.569454583389205
0.28199999999999914	10.975898674159241	11.997461446794752	7.597280155487759
0.28300000000000036	11.122866829634862	11.907052915763977	7.5365599590446575
0.28399999999999975	11.043095239334916	11.842756775546732	7.5778062572415745
0.28500000000000014	11.008059921726712	11.931103956140989	7.553720327039674
0.2859999999999996	11.069312502601042	11.794947914954355	7.541617259850914
0.28699999999999987	11.132193086913553	11.900371508124977	7.567176835747948
0.28800000000000026	11.179116523536576	11.913816682684498	7.608592152434753
0.2889999999999997	11.065645056766723	11.838928398113335	7.5432393873509325
0.29	11.13535806280998	11.942318938441957	7.533627979445198
0.2909999999999995	11.050269383677243	11.944886095778509	7.541389510269975
0.2919999999999998	10.990722649274904	11.958363896461432	7.5404589694920565
0.2930000000000001	11.163406367807921	11.903500106759992	7.562855830860673
0.2939999999999996	11.145388244455706	11.857338488768534	7.580810745071972
0.29499999999999993	11.163485222952291	11.940241162726114	7.559765497517776
0.2959999999999994	11.15335643296322	11.930545382083185	7.5525537529700255
0.2970000000000006	11.062215265094785	11.978992159065816	7.5267585400231
0.29800000000000004	11.081254047900176	11.87022372748443	7.563183192793894
0.2989999999999995	11.129280997678896	11.9058565264012	7.618627657792845
0.2999999999999998	11.100801420386114	11.906300880086619	7.514478214573016
0.30100000000000016	11.048256888364111	11.901376579545316	7.553550013088997
0.30200000000000043	11.15205126834498	11.929450345197422	7.6233322526309975
0.30299999999999994	11.101934249883373	11.991853757931624	7.532721329157471
0.3039999999999993	11.141402079213796	12.014791884456786	7.578982730305968
0.3049999999999997	11.084045897895118	11.904672403238868	7.558079433321048
0.30600000000000005	11.179036046337108	11.891882289584835	7.58094919132653
0.3070000000000004	11.117155931246764	11.946427677640674	7.642684692316992
0.30799999999999983	11.120094868238542	11.922648354841048	7.611548606524837
0.3089999999999993	11.173747904589481	12.011747424635507	7.53072273960701
0.30999999999999955	11.167712561357824	12.027031852406179	7.545768437256889
0.31099999999999994	11.246835191031535	12.02049086059173	7.590891690385773
0.3120000000000003	11.125983208051762	11.798358139631885	7.561913880880023
0.31299999999999967	11.148646122553611	11.961600386628323	7.581487247045987
0.31400000000000006	11.078701662406413	11.890971717931725	7.502849796923621
0.3149999999999995	11.20549115269278	11.931869182771822	7.519616555249579
0.3159999999999998	11.175994600808435	11.884684264041505	7.571635585384921
0.31700000000000017	11.08847579380437	11.861528208122007	7.521553592225762
0.3179999999999996	11.171100274989554	12.022909092445174	7.561303831799533
0.3189999999999999	11.150601998676388	11.925348856023998	7.584576730221243
0.3200000000000003	11.185763290795764	11.929122597518298	7.5777786440227155
0.32099999999999973	11.226497230487762	11.845849974520645	7.6017292888998105
0.3219999999999999	11.218154344440995	11.937209079718091	7.526243392819691
0.3229999999999997	11.14231351588217	11.92798693240793	7.536635912365456
0.32399999999999984	11.23390625904301	11.981953613274527	7.580561780376809
0.325	11.164856591292248	11.908324646759205	7.604694643086214
0.3259999999999998	11.137680798132005	11.875458408737204	7.528343477880395
0.32699999999999996	11.131989018801601	11.946487294750096	7.543302755186305
0.3279999999999994	11.191885922610632	11.878746721479024	7.524308952792347
0.3289999999999999	11.10665374179295	11.777486509774766	7.576506617762594
0.33000000000000007	11.174395339286988	12.014864412404723	7.585659434261369
0.33100000000000024	11.119980319189741	11.896308725527705	7.627230050784707
0.332	11.163933148571328	12.006189146515132	7.553156275712057
0.33299999999999913	11.221289105520752	11.976343329526143	7.538480495642805
0.33400000000000035	11.233088879427704	12.006872235729395	7.642657957945473
0.33500000000000013	11.17482482348233	11.948831363036916	7.602064309328052
0.3360000000000003	11.117171441575312	11.989432121135597	7.548759204486257
0.33699999999999974	11.187658878011055	11.939400601210316	7.54363502789151
0.3379999999999992	11.18181380441865	12.000897987029287	7.560421379702993
0.3390000000000004	11.064136476769182	12.014843199836049	7.512343934943712
0.33999999999999986	11.146779286734441	11.882014358611714	7.612088356238605
0.34100000000000036	11.171413860030347	11.908403179852584	7.505638502591653
0.34199999999999947	11.202619302055782	12.034922987812418	7.624497034114125
0.34299999999999925	11.141786379109874	11.951897137251867	7.557748871976898
0.34400000000000047	11.179303084239809	11.976601579108689	7.564227014235635
0.3449999999999996	11.243108157776096	11.960895476157937	7.5667443656616715
0.3460000000000001	11.161598587232351	11.8256914627284	7.569226352531351
0.34699999999999953	11.137857212368028	11.983166236548511	7.566634669800848
0.3479999999999997	11.16815070559148	11.770336299674872	7.61876267694858
0.3490000000000002	11.212884905563532	12.011278150093151	7.569611328445641
0.34999999999999964	11.184847830787614	11.968397215395795	7.581541852500218
0.3509999999999998	11.181102960372804	11.886556290630804	7.610547562059894
0.3519999999999996	11.13040672898594	11.939878403915666	7.5603293949240795
0.3530000000000008	11.241169786247815	11.927145392063094	7.566908108785256
0.3539999999999999	11.245788865507013	12.013090293052946	7.5944952094398674
0.3549999999999997	11.165203033351856	11.892190770344353	7.541220885285377
0.35599999999999987	11.143413072433997	11.866290554236732	7.594465614456602
0.3569999999999993	11.163917014215514	11.896276660227747	7.612674296124617
0.35800000000000054	11.156085997297293	11.96420853070861	7.60062545762607
0.359	11.19389570057019	11.980957059651976	7.567987188955491
0.35999999999999943	11.227973397390869	11.848357577865002	7.60328465592605
0.36099999999999993	11.312154910283024	12.043906556568347	7.569671312268264
0.36199999999999904	11.181622445228092	12.013591708355335	7.593231236196766
0.36300000000000027	11.221710230850677	11.962020662535728	7.590720012428607
0.36400000000000005	11.128627781509199	11.907954831442368	7.552538358923764
0.3650000000000002	11.188649532840273	11.898170657403185	7.566271030875212
0.36599999999999966	11.200268781276868	12.022180504470532	7.46948715705844
0.36700000000000016	11.18859394341594	11.95963211823149	7.603010175948828
0.3680000000000003	11.197760001389659	11.945088971476435	7.54906335584189
0.3689999999999998	11.23318033845203	12.004020263043177	7.568989150424361
0.3700000000000003	11.09460709503105	11.936031732085041	7.507252124882825
0.3709999999999994	11.209688390758709	11.843909746038035	7.5772797913081105
0.3719999999999999	11.195233646833211	11.879396524341976	7.601956836566994
0.3730000000000004	11.190585258900652	12.037437549316085	7.556223478238793
0.3739999999999995	11.151208291446032	11.975559016965235	7.5200298618847485
0.375	11.05673652790584	11.981889990763321	7.574875838304266
0.37599999999999945	11.16146881512068	12.01220906847269	7.551068711391038
0.3769999999999996	11.191961753082484	11.779923647776378	7.548815890789762
0.3780000000000001	11.133662389122376	11.954492847755372	7.562614825726886
0.37899999999999956	11.165076588869157	12.003035987475196	7.555842918706991
0.3799999999999997	11.221462397797005	12.000686266392359	7.60686400225742
0.3810000000000002	11.117265139995556	11.913811484561286	7.5740976997555185
0.38200000000000084	11.182226277429828	11.938359124174356	7.555562647244211
0.38299999999999973	11.156211554205981	11.943882885880837	7.590378928407955
0.38399999999999973	11.271479884937639	12.04908162019754	7.608003605022646
0.3849999999999998	11.195576077262004	12.065226465442755	7.535018857348208
0.38599999999999984	11.232400079301543	12.006647583992905	7.569023576260988
0.38700000000000045	11.27769284551523	12.03285494481946	7.593621907701261
0.3879999999999999	11.220779443001483	11.906256232965646	7.624382341119772
0.38899999999999935	11.230816170340495	11.998252660736267	7.608110384872436
0.38999999999999996	11.124804219735196	11.93734039044408	7.591669486608844
0.391	11.261192843595943	11.887963410474283	7.658347431188564
0.39200000000000007	11.353344743619393	12.04213666262109	7.573128990974254
0.39300000000000007	11.229961098105758	11.97662625561525	7.570317710501352
0.39399999999999896	11.225096091573171	11.986150665454511	7.551387529633528
0.3949999999999996	11.130153032401035	11.885341963796675	7.648566818074601
0.3960000000000002	11.246646974532068	12.010355818868906	7.5644912018222215
0.39700000000000024	11.187502151576199	12.004284739166543	7.5770517548618574
0.3979999999999997	11.258378757289561	12.046848104129623	7.537495108769251
0.39899999999999913	11.259652490357311	11.980886875484694	7.666322013257267
0.40000000000000036	11.296454349651514	11.94040373036533	7.488246347230789
0.4009999999999998	11.220991085893147	12.104151808707021	7.558865859356445
0.4020000000000004	11.214414391080922	12.02803772135573	7.513890379621763
0.4029999999999993	11.282865724505713	12.145244334330112	7.548059668761132
0.4039999999999999	11.177119708327082	11.961050780572926	7.638995464131381
0.4050000000000005	11.226727808169027	12.044404091492916	7.586016861560846
0.4059999999999994	11.23877581568796	11.996541322171273	7.5664001216138335
0.40700000000000003	11.196771587462637	11.973871869652898	7.558096308813808
0.4079999999999995	11.268979921485796	11.91690156953218	7.598389110099125
0.40899999999999953	11.268336753130756	12.132115085103264	7.613386894455445
0.41000000000000014	11.163748250561957	12.002492827758498	7.572760031477039
0.4109999999999996	11.254586589188095	11.90400674490055	7.537122625376934
0.41199999999999964	11.15744306158569	11.903114445844949	7.566832392529122
0.41299999999999965	11.262430426187988	11.858362502435924	7.619318874437271
0.41400000000000087	11.218282612234994	12.04621829464017	7.6122672443100985
0.41499999999999976	11.276525224064775	12.001380499084773	7.568742163173111
0.41599999999999976	11.263733408177218	11.952734549781768	7.536818143969344
0.4169999999999998	11.295206948670241	12.00028973451884	7.585309638346192
0.41799999999999926	11.213395509406684	11.946951836060776	7.590924399969243
0.4190000000000005	11.085098194002688	11.874969754124226	7.601546871608074
0.41999999999999993	11.217776322988524	11.836823128340338	7.5693779336440885
0.421	11.319411596188264	12.026557189583892	7.538924947788349
0.422	11.268102357483222	12.01264795474182	7.526200775629684
0.4229999999999989	11.35442240398961	12.081145713116177	7.566697032615442
0.4240000000000001	11.249750588612695	12.080342806398852	7.599130887047035
0.4250000000000001	11.275008623333722	12.029238298173656	7.5977810521819835
0.42600000000000016	11.32773133822464	11.997925513809712	7.5554592242461425
0.4269999999999996	11.314044056357238	12.031366894353157	7.65170496039525
0.4280000000000002	11.222410054190563	11.972510048089644	7.583871564070066
0.42900000000000027	11.241340866003	11.975835087837591	7.5516354136334805
0.4299999999999997	11.24001778471566	11.988464090851693	7.5330415798756665
0.4310000000000003	11.299159705887728	12.044939580120595	7.580205988965056
0.4319999999999992	11.299570385818265	12.076927093889662	7.614832949551535
0.43299999999999983	11.20478763573644	12.003748312019592	7.609127756076379
0.43400000000000044	11.16991729610254	12.070571381839262	7.600001587623642
0.43499999999999933	11.165479191403875	11.9125568236289	7.58939529574588
0.43599999999999994	11.4080209165313	12.001968040817626	7.590481167657594
0.4369999999999994	11.233828183523908	12.064963305985287	7.549434426033282
0.4380000000000006	11.289399035202246	11.974188992248573	7.622682405558285
0.43900000000000006	11.25470995636786	12.039657483608776	7.654379532043797
0.4399999999999995	11.118543799093652	12.042144861161885	7.558307479736288
0.44099999999999956	11.22721693254431	12.066993819589758	7.618866377334233
0.44200000000000017	11.301948187091854	11.946308299965628	7.580973287084354
0.4430000000000008	11.181808722085172	11.9240132202578	7.613838694228816
0.4439999999999997	11.267202744760521	12.017864408270613	7.571972655142782
0.4449999999999997	11.327154739046506	12.008212606543822	7.613655949510031
0.44599999999999973	11.238880236305402	12.015328150701306	7.597297898217357
0.4469999999999998	11.230660300065887	11.943563656192833	7.54732905632262
0.4480000000000004	11.366327406481053	11.927216064295694	7.616939897901768
0.44899999999999984	11.35059962968078	12.027635171625741	7.532153826210476
0.4499999999999993	11.299273084581811	11.860881809252191	7.593906723425521
0.4509999999999999	11.24079874700361	11.998920158167168	7.561158934640143
0.45199999999999996	11.203098080562668	12.00872644496547	7.615827049763823
0.453	11.235268040990531	12.172402642324448	7.6394301404092735
0.454	11.218702814621535	11.9120384308721	7.555681271188421
0.45500000000000007	11.288419013758945	11.986535964724506	7.542129868227195
0.4559999999999995	11.20473620428658	12.07087578179765	7.599712947619757
0.45700000000000013	11.21349317226974	11.912088009863641	7.619317208785507
0.4580000000000002	11.272657376285022	12.04959194249625	7.599526118257325
0.45899999999999963	11.224005398839338	11.98502702972999	7.568433891028738
0.46000000000000024	11.315927914712178	11.986162047651627	7.588573525499508
0.4610000000000003	11.260826917045726	11.866524765320985	7.581013209318988
0.46199999999999974	11.20246193313859	11.993561057616635	7.580638075234565
0.46300000000000036	11.404933086706107	11.939674743414555	7.576174408551097
0.46399999999999925	11.15389018389496	12.076241413222496	7.622752382347535
0.46499999999999986	11.288701651658982	11.856165879410696	7.628187772520707
0.46600000000000047	11.241908245680294	12.001525185571992	7.607628178863656
0.46699999999999936	11.231435787730135	12.16107390271652	7.645846122745544
0.46799999999999997	11.23744703681402	12.001011202801273	7.608171835777125
0.4689999999999994	11.297113985695146	12.069300599589365	7.579360155879873
0.4699999999999995	11.231295692007414	12.091049622991113	7.6379131580346495
0.4710000000000001	11.256762109919444	11.890509471954118	7.594245276336787
0.4720000000000008	11.349830391121214	12.016537157388086	7.590491426472382
0.4729999999999995	11.32047755426253	12.012642664681751	7.655819261017511
0.4739999999999997	11.288634868448167	11.991206387102	7.561298663633055
0.4750000000000009	11.312297529058036	12.020283871659217	7.5788892354478445
0.4759999999999996	11.329316780063941	12.018987962108955	7.573973495296749
0.4770000000000003	11.324331050520485	12.134750986638933	7.619338518268838
0.47799999999999976	11.26137397206478	11.958098449722533	7.595375947342233
0.4789999999999992	11.221541176170241	12.057675735110548	7.623239977091143
0.4800000000000004	11.349708452960249	11.939775764312696	7.592752441766646
0.48099999999999987	11.20770325640526	11.999185816304774	7.522488226970125
0.4819999999999998	11.279073846425558	11.952921409737668	7.613602104207741
0.48300000000000004	11.239201240456318	11.959970999763728	7.5881910897772675
0.4839999999999987	11.238054442703334	12.000533904267378	7.609767158611403
0.48499999999999993	11.31118197006026	12.025293405824616	7.564970793040905
0.48600000000000015	11.310145238622923	12.012039009096476	7.586071305415223
0.4870000000000001	11.349921925430321	11.912621045688478	7.556370398934455
0.48799999999999955	11.126839177798702	12.068321318298452	7.532927927359854
0.48900000000000027	11.360460964038424	12.05208957436774	7.60920818490717
0.4900000000000002	11.267807033241905	11.99042086975018	7.563100072212149
0.49099999999999966	11.311371057165216	12.006367965468808	7.567660124962304
0.4920000000000004	11.341698768964617	12.022056622094857	7.546538873531357
0.49299999999999905	11.322667626092205	12.005022995460832	7.609238638733893
0.49400000000000027	11.26619140204328	12.04416857299849	7.5588800852595055
0.4950000000000005	11.21749356239871	12.004414551842645	7.612973044607176
0.49599999999999916	11.265019675315708	12.017952826975538	7.542817430136482
0.4969999999999999	11.291731398241733	12.025599717667983	7.559039714179493
0.49799999999999933	11.315477182666472	11.960180711263387	7.571991114928332
0.49900000000000055	11.174108426596622	12.047788414475121	7.652950322513347
