# Supplementary material for: DNA binding redistributes activation domain ensemble and accessibility in pioneer factor Sox2
Source: Nat Commun. 2024 Feb 16;15:1445. doi: 10.1038/s41467-024-45847-2 (PMC10873366; doi:10.1038/s41467-024-45847-2)
Supplement: Supplementary file 7 — Source Data [file 41467_2024_45847_MOESM7_ESM.zip › Fig S7.xlsx]

## Sheet: Fig S7. a
0.228785	0.0641686	0.335069	0.248075	0.362927	0.26869	0.285466	0.33056	0.391866	0.248079	0.33481	0.256182	0.233118	0.638087	0.334088	0.221288	0.137925	0.255287	0.295514	0.172623	0.375368	0.17096	0.274651	0.235328	0.240471	0.158736	0.244723	0.305313	0.269176	0.102057	0.201295	0.0237934	0.0776183	0.391584	0.323208	0.231653	0.314623	0.211583	0.255741	0.25129	0.328377	0.360981	0.228289	0.257593	0.270384	0.246848	0.263259	0.206614	0.259085	0.111831
[truncated: 5,000 more columns]

## Sheet: Fig S7. b
Sox2			Sox2 Nucl			Sox2 DNA
-5	1		-5	1		-5	1
-4.90136	0.988692		-4.90136	0.990652		-4.90136	0.997273
-4.80134	0.976543		-4.80134	0.979776		-4.80134	0.988131
-4.70006	0.965605		-4.70006	0.967987		-4.70006	0.985364
-4.60033	0.948845		-4.60033	0.957163		-4.60033	0.96885
-4.50031	0.929545		-4.50031	0.942076		-4.50031	0.96287
-4.40012	0.908499		-4.40012	0.926731		-4.40012	0.946205
-4.30016	0.88402		-4.30016	0.907748		-4.30016	0.935179
-4.20031	0.858997		-4.20031	0.886227		-4.20031	0.917129
-4.10018	0.829024		-4.10018	0.865198		-4.10018	0.897957
-4	0.791355		-4	0.836336		-4	0.881915
-3.90015	0.749415		-3.90015	0.804316		-3.90015	0.851825
-3.80011	0.70426		-3.80011	0.765652		-3.80011	0.822108
-3.70006	0.654834		-3.70006	0.724676		-3.70006	0.787576
-3.60007	0.600544		-3.60007	0.678967		-3.60007	0.747746
-3.50004	0.545697		-3.50004	0.630421		-3.50004	0.705015
-3.40001	0.489224		-3.40001	0.579058		-3.40001	0.657791
-3.30003	0.43327		-3.30003	0.525059		-3.30003	0.608372
-3.20001	0.379351		-3.20001	0.4713		-3.20001	0.558496
-3.10002	0.328842		-3.10002	0.417413		-3.10002	0.503518
-3	0.282638		-3	0.363543		-3	0.448009
-2.90001	0.238855		-2.90001	0.312564		-2.90001	0.394039
-2.80001	0.199906		-2.80001	0.264626		-2.80001	0.341239
-2.7	0.166739		-2.7	0.221511		-2.7	0.293336
-2.60001	0.136626		-2.60001	0.182543		-2.60001	0.246756
-2.5	0.112684		-2.5	0.149054		-2.5	0.205906
-2.4	0.0918658		-2.4	0.120126		-2.4	0.17375
-2.3	0.0723037		-2.3	0.0961561		-2.3	0.141465
-2.2	0.0587164		-2.2	0.0786565		-2.2	0.108937
-2.1	0.0485855		-2.1	0.061165		-2.1	0.0822831
-2	0.0401029		-2	0.0412849		-2	0.0663984
-1.9	0.0313637		-1.9	0.0295772		-1.9	0.0534508
-1.8	0.0242903		-1.8	0.0254257		-1.8	0.0379462
-1.7	0.0177607		-1.7	0.0191512		-1.7	0.026509
-1.6	0.0142749		-1.6	0.0125949		-1.6	0.0232721
-1.5	0.0112762		-1.5	0.0102686		-1.5	0.0217423
-1.4	0.00865435		-1.4	0.0109389		-1.4	0.0128335
-1.3	0.00773492		-1.3	0.00450562		-1.3	0.00907891
-1.2	0.00716083		-1.2	-0.00109731		-1.2	0.0106807
-1.1	0.00585284		-1.1	0.00112157		-1.1	-0.00399411
-1	0.0034703		-1	5.59259e-05		-1	-0.000153676
-0.9	0.00544436		-0.9	0.00214828		-0.9	-0.00735598
-0.8	0.000108432		-0.8	0.000363092		-0.8	-0.00740451
-0.7	-3.43332e-05		-0.7	-0.00245294		-0.7	0.000511359
-0.6	0.00054081		-0.6	-0.00357633		-0.6	0.000133984
-0.5	0.00047266		-0.5	-0.0024763		-0.5	-0.00573195
-0.4	-0.00236406		-0.4	-0.00236352		-0.4	-0.00523521
-0.3	-0.000237902		-0.3	-0.000982767		-0.3	-0.000337337
-0.2	-0.000539205		-0.2	-0.00140935		-0.2	0.00226154
-0.1	0		-0.1	0		-0.1	0
