# Supplementary material for: DNA binding redistributes activation domain ensemble and accessibility in pioneer factor Sox2
Source: Nat Commun. 2024 Feb 16;15:1445. doi: 10.1038/s41467-024-45847-2 (PMC10873366; doi:10.1038/s41467-024-45847-2)
Supplement: Supplementary file 7 — Source Data [file 41467_2024_45847_MOESM7_ESM.zip › Fig S8.xlsx]

## Sheet: Fig S8. a
	WT				DNA bound WT
		95% confidence intervals				95% confidence intervals
Residue	Mean	Upper	Lower		Mean	Upper	Lower
1	0	0	0		0	0	0
2	0	0	0		0	0	0
3	1.293	1.346	1.242		1.273	1.345	1.203
4	1.316	1.348	1.285		1.264	1.322	1.208
5	1.379	1.419	1.34		1.38	1.436	1.326
6	1.412	1.446	1.378		1.345	1.394	1.296
7	1.399	1.444	1.355		1.364	1.433	1.297
8	1.37	1.411	1.329		1.422	1.48	1.366
9	1.441	1.489	1.395		1.499	1.557	1.443
10	1.412	1.446	1.379		1.411	1.464	1.36
11	0	0	0		0	0	0
12	0	0	0		0	0	0
13	1.54	1.662	1.424		1.277	1.378	1.181
14	0	0	0		0	0	0
15	1.327	1.373	1.282		1.333	1.384	1.283
16	1.333	1.382	1.284		1.351	1.411	1.294
17	1.265	1.337	1.196		1.243	1.341	1.149
18	1.286	1.354	1.22		1.276	1.365	1.192
19	1.144	1.226	1.066		1.152	1.25	1.058
20	1.097	1.168	1.029		1.073	1.15	0.999
21	1.125	1.186	1.066		1.114	1.184	1.048
22	1.071	1.13	1.014		1.064	1.136	0.9944
23	1.069	1.131	1.009		1.065	1.135	0.9966
24	1.22	1.291	1.151		1.198	1.279	1.121
25	1.222	1.318	1.13		1.194	1.293	1.1
26	1.265	1.36	1.175		1.208	1.296	1.123
27	1.303	1.356	1.252		1.31	1.365	1.255
28	1.22	1.247	1.193		1.187	1.223	1.152
29	1.165	1.212	1.119		1.237	1.274	1.201
30	1.254	1.283	1.226		1.221	1.249	1.193
31	1.133	1.198	1.069		1.136	1.205	1.07
32	1.278	1.329	1.229		1.264	1.313	1.217
33	1.312	1.393	1.234		1.308	1.402	1.219
34	1.322	1.385	1.261		1.277	1.338	1.217
35	1.383	1.429	1.338		1.317	1.414	1.224
36	1.315	1.389	1.243		1.267	1.451	1.098
37	1.246	1.318	1.177		1.419	1.82	1.082
38	0	0	0		0	0	0
39	0	0	0		1.132	1.227	1.042
40	0	0	0		0	0	0
41	0	0	0		0	0	0
42	0	0	0		0	0	0
43	0	0	0		0	0	0
44	0	0	0		0	0	0
45	0	0	0		0	0	0
46	0	0	0		0	0	0
47	0	0	0		0	0	0
48	0	0	0		0	0	0
49	0	0	0		0	0	0
50	0	0	0		0	0	0
51	0	0	0		0	0	0
52	0	0	0		0	0	0
53	0	0	0		0	0	0
54	0	0	0		0	0	0
55	0	0	0		0	0	0
56	0	0	0		0	0	0
57	0	0	0		0	0	0
58	0	0	0		0	0	0
59	0	0	0		0	0	0
60	0	0	0		0	0	0
61	0	0	0		0	0	0
62	0	0	0		0	0	0
63	0	0	0		0	0	0
64	0	0	0		0	0	0
65	0	0	0		0	0	0
66	0	0	0		0	0	0
67	0	0	0		0	0	0
68	0	0	0		0	0	0
69	0	0	0		0	0	0
70	0	0	0		0	0	0
71	0	0	0		0	0	0
72	0	0	0		0	0	0
73	0	0	0		0	0	0
74	0	0	0		0	0	0
75	0	0	0		0	0	0
76	0	0	0		0	0	0
77	0	0	0		0	0	0
78	0	0	0		0	0	0
79	0	0	0		0	0	0
80	0	0	0		0	0	0
81	0	0	0		0	0	0
82	0	0	0		0	0	0
83	0	0	0		0	0	0
84	0	0	0		0	0	0
85	0	0	0		0	0	0
86	0	0	0		0	0	0
87	0	0	0		0	0	0
88	0	0	0		0	0	0
89	0	0	0		0	0	0
90	0	0	0		0	0	0
91	0	0	0		0	0	0
92	0	0	0		0	0	0
93	0	0	0		0	0	0
94	0	0	0		0	0	0
95	0	0	0		0	0	0
96	0	0	0		0	0	0
97	0	0	0		0	0	0
98	0	0	0		0	0	0
99	0	0	0		0	0	0
100	0	0	0		0	0	0
101	0	0	0		0	0	0
102	0	0	0		0	0	0
103	0	0	0		0	0	0
104	0	0	0		1.361	1.422	1.302
105	0	0	0		0	0	0
106	0	0	0		0	0	0
107	0	0	0		0	0	0
108	0	0	0		1.307	1.396	1.221
109	0	0	0		0	0	0
110	1.273	1.32	1.228		1.249	1.329	1.172
111	1.258	1.369	1.153		0	0	0
112	0	0	0		0	0	0
113	1.365	1.411	1.319		1.379	1.437	1.322
114	1.36	1.41	1.311		1.37	1.469	1.276
115	1.324	1.394	1.256		0	0	0
116	1.347	1.413	1.283		0	0	0
117	1.294	1.375	1.216		0	0	0
118	1.249	1.301	1.197		1.134	1.227	1.046
119	1.222	1.304	1.143		0	0	0
120	1.345	1.378	1.313		1.331	1.38	1.283
121	1.307	1.357	1.259		1.461	1.507	1.416
122	1.368	1.416	1.321		1.257	1.345	1.173
123	1.35	1.385	1.315		1.283	1.36	1.21
124	1.329	1.371	1.288		1.142	1.235	1.053
125	1.417	1.453	1.381		1.131	1.22	1.046
126	1.326	1.404	1.252		1.189	1.328	1.058
127	1.461	1.49	1.432		1.363	1.392	1.334
128	0	0	0		0	0	0
129	1.381	1.416	1.347		1.3	1.342	1.26
130	1.313	1.359	1.268		1.235	1.298	1.175
131	1.353	1.385	1.322		1.292	1.355	1.231
132	1.368	1.421	1.316		1.32	1.37	1.271
133	1.366	1.431	1.302		1.356	1.409	1.306
134	0	0	0		0	0	0
135	1.367	1.399	1.336		1.254	1.305	1.205
136	1.357	1.398	1.316		1.294	1.338	1.252
137	1.252	1.327	1.179		1.249	1.336	1.165
138	1.193	1.292	1.1		1.193	1.272	1.118
139	1.425	1.461	1.389		1.383	1.429	1.337
140	1.313	1.38	1.247		1.356	1.403	1.31
141	1.291	1.361	1.224		1.254	1.322	1.188
142	1.314	1.372	1.257		1.322	1.403	1.245
143	1.394	1.431	1.357		1.386	1.447	1.327
144	1.317	1.364	1.271		1.358	1.4	1.317
145	1.357	1.396	1.318		1.377	1.43	1.325
146	1.42	1.451	1.39		1.41	1.45	1.371
147	1.315	1.347	1.284		1.306	1.343	1.269
148	1.265	1.309	1.222		1.231	1.295	1.169
149	1.351	1.374	1.328		1.401	1.432	1.371
150	1.356	1.384	1.328		1.356	1.395	1.317
151	1.368	1.413	1.325		1.352	1.409	1.296
152	1.32	1.358	1.283		1.284	1.335	1.235
153	1.347	1.406	1.29		1.332	1.411	1.256
154	1.403	1.441	1.365		1.34	1.396	1.286
155	1.353	1.392	1.314		1.312	1.362	1.262
156	1.393	1.428	1.36		1.319	1.378	1.26
157	1.272	1.326	1.22		1.278	1.387	1.175
158	1.381	1.43	1.333		1.34	1.385	1.296
159	1.345	1.394	1.297		1.27	1.35	1.193
160	1.402	1.521	1.29		1.207	1.359	1.065
161	1.365	1.663	1.105		0	0	0
162	1.278	1.477	1.097		1.148	1.53	0.8262
163	1.338	1.407	1.272		1.126	1.225	1.032
164	1.369	1.454	1.287		1.217	1.347	1.095
165	1.38	1.46	1.304		1.349	1.429	1.271
166	1.242	1.292	1.192		1.056	1.234	0.8924
167	1.378	1.544	1.224		1.395	1.678	1.146
168	1.453	1.486	1.421		1.404	1.443	1.365
169	0	0	0		0	0	0
170	1.245	1.336	1.157		1.319	1.569	1.095
171	1.398	1.431	1.364		1.336	1.389	1.285
172	1.169	1.285	1.06		1.257	1.412	1.114
173	0	0	0		1.242	1.354	1.136
174	1.376	1.413	1.339		1.362	1.406	1.32
175	1.322	1.39	1.256		1.343	1.428	1.261
176	1.461	1.51	1.414		1.405	1.465	1.346
177	1.257	1.361	1.158		1.322	1.441	1.209
178	1.336	1.359	1.314		1.371	1.426	1.318
179	1.211	1.433	1.011		1.242	1.45	1.054
180	1.272	1.435	1.121		1.286	1.431	1.15
181	0	0	0		0	0	0
182	1.333	1.382	1.285		1.274	1.32	1.229
183	1.375	1.467	1.288		1.22	1.339	1.107
184	0	0	0		0	0	0
185	1.338	1.407	1.272		1.316	1.379	1.254
186	1.258	1.323	1.196		1.255	1.362	1.153
187	1.329	1.398	1.262		1.32	1.385	1.256
188	1.331	1.41	1.256		1.254	1.345	1.166
189	1.276	1.379	1.178		1.271	1.406	1.144
190	1.098	1.216	0.9861		1.143	1.287	1.008
191	1.325	1.357	1.294		1.313	1.352	1.274
192	1.148	1.209	1.089		1.25	1.293	1.209
193	1.259	1.331	1.189		1.217	1.282	1.154
194	1.321	1.385	1.259		1.279	1.335	1.225
195	1.254	1.325	1.186		1.22	1.291	1.152
196	0	0	0		0	0	0
197	1.318	1.364	1.273		1.264	1.308	1.22
198	1.338	1.436	1.245		1.236	1.354	1.125
199	1.269	1.379	1.164		1.256	1.357	1.159
200	1.377	1.417	1.337		1.106	1.212	1.004
201	1.439	1.542	1.341		1.324	1.426	1.227
202	1.148	1.229	1.069		1.166	1.265	1.072
203	1.218	1.269	1.168		1.217	1.283	1.153
204	1.38	1.43	1.331		1.195	1.324	1.075
205	1.259	1.316	1.204		1.242	1.364	1.127
206	1.342	1.394	1.291		1.275	1.354	1.2
207	1.362	1.401	1.324		1.315	1.418	1.216
208	1.386	1.418	1.354		1.329	1.389	1.271
209	1.287	1.349	1.226		1.2	1.276	1.127
210	1.352	1.411	1.293		1.306	1.358	1.255
211	1.302	1.365	1.242		1.328	1.411	1.248
212	1.27	1.353	1.19		1.204	1.342	1.075
213	1.305	1.4	1.214		1.279	1.382	1.181
214	1.311	1.35	1.272		1.252	1.334	1.172
215	1.377	1.466	1.292		1.352	1.493	1.22
216	1.28	1.331	1.23		1.215	1.316	1.118
217	0	0	0		1.155	1.326	0.9982
218	1.321	1.387	1.257		1.24	1.348	1.137
219	0	0	0		1.392	1.497	1.291
220	1.337	1.415	1.262		1.294	1.382	1.21
221	0	0	0		0	0	0
222	1.377	1.438	1.318		1.319	1.394	1.246
223	1.125	1.325	0.9419		1.176	1.3	1.058
224	1.42	1.467	1.374		1.331	1.392	1.272
225	1.254	1.324	1.187		1.292	1.433	1.16
226	1.401	1.491	1.315		1.256	1.352	1.164
227	1.368	1.398	1.339		1.312	1.367	1.259
228	1.346	1.4	1.294		1.28	1.365	1.198
229	1.398	1.426	1.371		1.352	1.394	1.312
230	1.365	1.408	1.324		1.284	1.341	1.229
231	1.343	1.391	1.297		1.294	1.357	1.232
232	1.317	1.371	1.264		1.358	1.465	1.256
233	0	0	0		0	0	0
234	1.375	1.426	1.325		1.293	1.363	1.225
235	1.398	1.438	1.358		1.415	1.481	1.352
236	1.306	1.346	1.267		1.351	1.422	1.282
237	1.343	1.395	1.292		1.319	1.379	1.261
238	1.287	1.342	1.234		1.266	1.321	1.212
239	1.329	1.395	1.265		1.314	1.404	1.227
240	1.328	1.378	1.279		1.332	1.395	1.27
241	1.241	1.286	1.196		1.29	1.401	1.185
242	1.313	1.36	1.266		1.262	1.345	1.183
243	1.381	1.412	1.351		1.315	1.362	1.269
244	1.427	1.464	1.391		1.369	1.412	1.328
245	1.415	1.442	1.387		1.355	1.392	1.318
246	1.226	1.286	1.168		1.238	1.322	1.157
247	1.387	1.43	1.345		1.367	1.426	1.31
248	1.295	1.323	1.267		1.299	1.345	1.254
249	1.228	1.278	1.18		1.168	1.251	1.089
250	1.222	1.31	1.137		1.196	1.3	1.097
251	1.206	1.244	1.169		1.204	1.3	1.112
252	0	0	0		0	0	0
253	0	0	0		0	0	0
254	1.268	1.294	1.241		1.332	1.377	1.288
255	1.299	1.333	1.267		1.334	1.38	1.29
256	1.288	1.344	1.234		1.274	1.333	1.216
257	1.239	1.308	1.173		1.25	1.343	1.161
258	1.296	1.382	1.213		1.261	1.361	1.166
259	1.267	1.368	1.171		1.253	1.36	1.151
260	1.333	1.426	1.244		1.25	1.403	1.108
261	1.231	1.345	1.122		1.232	1.351	1.12
262	1.36	1.41	1.311		1.376	1.468	1.288
263	1.367	1.415	1.319		1.32	1.368	1.273
264	0	0	0		0	0	0
265	1.339	1.398	1.282		1.258	1.322	1.196
266	1.353	1.417	1.291		1.339	1.422	1.259
267	1.335	1.384	1.288		1.372	1.43	1.316
268	1.282	1.318	1.246		1.259	1.313	1.206
269	1.342	1.368	1.315		1.353	1.399	1.309
270	1.31	1.405	1.219		1.348	1.428	1.271
271	1.378	1.409	1.348		1.37	1.412	1.328
272	1.468	1.552	1.388		1.396	1.476	1.319
273	1.355	1.398	1.313		1.36	1.421	1.3
274	1.469	1.53	1.41		1.375	1.464	1.29
275	1.44	1.538	1.346		1.492	1.615	1.375
276	1.427	1.456	1.399		1.375	1.434	1.318
277	1.462	1.578	1.352		1.41	1.524	1.302
278	1.408	1.486	1.332		1.347	1.428	1.269
279	0	0	0		0	0	0
280	1.338	1.384	1.292		1.348	1.419	1.28
281	1.339	1.385	1.294		1.331	1.403	1.261
282	1.313	1.357	1.269		1.295	1.346	1.244
283	1.273	1.316	1.231		1.219	1.271	1.168
284	0	0	0		0	0	0
285	1.244	1.31	1.18		1.261	1.385	1.145
286	0	0	0		0	0	0
287	1.333	1.365	1.301		1.333	1.378	1.288
288	1.247	1.297	1.198		1.274	1.343	1.207
289	0	0	0		0	0	0
290	1.28	1.339	1.223		1.257	1.357	1.162
291	1.437	1.503	1.374		1.247	1.318	1.179
292	1.431	1.495	1.369		1.381	1.473	1.293
293	1.251	1.321	1.183		1.227	1.306	1.152
294	1.248	1.322	1.177		1.236	1.298	1.176
295	1.346	1.451	1.246		1.296	1.408	1.19
296	1.44	1.483	1.398		1.369	1.431	1.309
297	1.33	1.408	1.254		1.197	1.275	1.122
298	1.362	1.457	1.271		1.257	1.41	1.114
299	1.356	1.398	1.316		1.249	1.296	1.202
300	1.293	1.367	1.222		1.299	1.401	1.203
301	1.249	1.289	1.209		1.255	1.327	1.185
302	0	0	0		0	0	0
303	1.339	1.369	1.309		1.318	1.372	1.265
304	0	0	0		0	0	0
305	1.363	1.395	1.33		1.365	1.408	1.322
306	1.384	1.463	1.308		1.364	1.424	1.306
307	1.395	1.437	1.353		1.361	1.422	1.302
308	1.342	1.371	1.314		1.345	1.413	1.279
309	1.4	1.467	1.336		1.427	1.49	1.366
310	1.256	1.327	1.188		1.23	1.351	1.115
311	1.413	1.457	1.369		1.383	1.455	1.313
312	1.436	1.468	1.405		1.401	1.431	1.371
313	0	0	0		0	0	0
314	1.431	1.455	1.406		1.419	1.467	1.372
315	1.315	1.368	1.264		1.279	1.337	1.221
316	1.175	1.272	1.082		1.122	1.241	1.011
317	0.955	1.001	0.9097		0.9633	1.014	0.9136

## Sheet: Fig S8. b
	WT				C-IDR
		95% confidence intervals				95% confidence intervals
Residue	Mean	Upper	Lower		Mean	Upper	Lower
1	0	0	0		0	0	0
2	0	0	0		0	0	0
3	1.293	1.346	1.242		0	0	0
4	1.316	1.348	1.285		0	0	0
5	1.379	1.419	1.34		0	0	0
6	1.412	1.446	1.378		0	0	0
7	1.399	1.444	1.355		0	0	0
8	1.37	1.411	1.329		0	0	0
9	1.441	1.489	1.395		0	0	0
10	1.412	1.446	1.379		0	0	0
11	0	0	0		0	0	0
12	0	0	0		0	0	0
13	1.54	1.662	1.424		0	0	0
14	0	0	0		0	0	0
15	1.327	1.373	1.282		0	0	0
16	1.333	1.382	1.284		0	0	0
17	1.265	1.337	1.196		0	0	0
18	1.286	1.354	1.22		0	0	0
19	1.144	1.226	1.066		0	0	0
20	1.097	1.168	1.029		0	0	0
21	1.125	1.186	1.066		0	0	0
22	1.071	1.13	1.014		0	0	0
23	1.069	1.131	1.009		0	0	0
24	1.22	1.291	1.151		0	0	0
25	1.222	1.318	1.13		0	0	0
26	1.265	1.36	1.175		0	0	0
27	1.303	1.356	1.252		0	0	0
28	1.22	1.247	1.193		0	0	0
29	1.165	1.212	1.119		0	0	0
30	1.254	1.283	1.226		0	0	0
31	1.133	1.198	1.069		0	0	0
32	1.278	1.329	1.229		0	0	0
33	1.312	1.393	1.234		0	0	0
34	1.322	1.385	1.261		0	0	0
35	1.383	1.429	1.338		0	0	0
36	1.315	1.389	1.243		0	0	0
37	1.246	1.318	1.177		0	0	0
38	0	0	0		0	0	0
39	0	0	0		0	0	0
40	0	0	0		0	0	0
41	0	0	0		0	0	0
42	0	0	0		0	0	0
43	0	0	0		0	0	0
44	0	0	0		0	0	0
45	0	0	0		0	0	0
46	0	0	0		0	0	0
47	0	0	0		0	0	0
48	0	0	0		0	0	0
49	0	0	0		0	0	0
50	0	0	0		0	0	0
51	0	0	0		0	0	0
52	0	0	0		0	0	0
53	0	0	0		0	0	0
54	0	0	0		0	0	0
55	0	0	0		0	0	0
56	0	0	0		0	0	0
57	0	0	0		0	0	0
58	0	0	0		0	0	0
59	0	0	0		0	0	0
60	0	0	0		0	0	0
61	0	0	0		0	0	0
62	0	0	0		0	0	0
63	0	0	0		0	0	0
64	0	0	0		0	0	0
65	0	0	0		0	0	0
66	0	0	0		0	0	0
67	0	0	0		0	0	0
68	0	0	0		0	0	0
69	0	0	0		0	0	0
70	0	0	0		0	0	0
71	0	0	0		0	0	0
72	0	0	0		0	0	0
73	0	0	0		0	0	0
74	0	0	0		0	0	0
75	0	0	0		0	0	0
76	0	0	0		0	0	0
77	0	0	0		0	0	0
78	0	0	0		0	0	0
79	0	0	0		0	0	0
80	0	0	0		0	0	0
81	0	0	0		0	0	0
82	0	0	0		0	0	0
83	0	0	0		0	0	0
84	0	0	0		0	0	0
85	0	0	0		0	0	0
86	0	0	0		0	0	0
87	0	0	0		0	0	0
88	0	0	0		0	0	0
89	0	0	0		0	0	0
90	0	0	0		0	0	0
91	0	0	0		0	0	0
92	0	0	0		0	0	0
93	0	0	0		0	0	0
94	0	0	0		0	0	0
95	0	0	0		0	0	0
96	0	0	0		0	0	0
97	0	0	0		0	0	0
98	0	0	0		0	0	0
99	0	0	0		0	0	0
100	0	0	0		0	0	0
101	0	0	0		0	0	0
102	0	0	0		0	0	0
103	0	0	0		0	0	0
104	0	0	0		0	0	0
105	0	0	0		0	0	0
106	0	0	0		0	0	0
107	0	0	0		0	0	0
108	0	0	0		0	0	0
109	0	0	0		0	0	0
110	1.273	1.32	1.228		0	0	0
111	1.258	1.369	1.153		0	0	0
112	0	0	0		0	0	0
113	1.365	1.411	1.319		0	0	0
114	1.36	1.41	1.311		0	0	0
115	1.324	1.394	1.256		0	0	0
116	1.347	1.413	1.283		0	0	0
117	1.294	1.375	1.216		0	0	0
118	1.249	1.301	1.197		0	0	0
119	1.222	1.304	1.143		0	0	0
120	1.345	1.378	1.313		1.363	1.435	1.294
121	1.307	1.357	1.259		1.007	1.145	0.8778
122	1.368	1.416	1.321		1.263	1.308	1.22
123	1.35	1.385	1.315		1.449	1.521	1.379
124	1.329	1.371	1.288		1.523	1.584	1.464
125	1.417	1.453	1.381		1.559	1.611	1.508
126	1.326	1.404	1.252		1.536	1.666	1.413
127	1.461	1.49	1.432		1.459	1.561	1.361
128	0	0	0		0	0	0
129	1.381	1.416	1.347		1.414	1.452	1.377
130	1.313	1.359	1.268		1.399	1.463	1.338
131	1.353	1.385	1.322		1.458	1.539	1.381
132	1.368	1.421	1.316		1.368	1.478	1.264
133	1.366	1.431	1.302		1.374	1.485	1.269
134	0	0	0		0	0	0
135	1.367	1.399	1.336		1.41	1.461	1.36
136	1.357	1.398	1.316		1.362	1.406	1.319
137	1.252	1.327	1.179		1.335	1.4	1.271
138	1.193	1.292	1.1		1.24	1.319	1.165
139	1.425	1.461	1.389		1.406	1.48	1.334
140	1.313	1.38	1.247		1.284	1.407	1.167
141	1.291	1.361	1.224		1.152	1.241	1.068
142	1.314	1.372	1.257		1.317	1.43	1.21
143	1.394	1.431	1.357		1.417	1.498	1.339
144	1.317	1.364	1.271		1.313	1.371	1.256
145	1.357	1.396	1.318		1.35	1.428	1.275
146	1.42	1.451	1.39		1.375	1.426	1.326
147	1.315	1.347	1.284		1.349	1.397	1.303
148	1.265	1.309	1.222		1.36	1.465	1.26
149	1.351	1.374	1.328		1.443	1.517	1.372
150	1.356	1.384	1.328		1.335	1.385	1.285
151	1.368	1.413	1.325		1.358	1.436	1.283
152	1.32	1.358	1.283		1.34	1.4	1.282
153	1.347	1.406	1.29		1.501	1.635	1.375
154	1.403	1.441	1.365		1.477	1.543	1.413
155	1.353	1.392	1.314		1.47	1.553	1.391
156	1.393	1.428	1.36		1.427	1.474	1.38
157	1.272	1.326	1.22		1.465	1.59	1.346
158	1.381	1.43	1.333		1.48	1.538	1.425
159	1.345	1.394	1.297		1.397	1.457	1.34
160	1.402	1.521	1.29		1.493	1.604	1.388
161	1.365	1.663	1.105		1.427	1.938	1.016
162	1.278	1.477	1.097		0	0	0
163	1.338	1.407	1.272		0	0	0
164	1.369	1.454	1.287		1.268	1.432	1.116
165	1.38	1.46	1.304		1.3	1.572	1.06
166	1.242	1.292	1.192		0	0	0
167	1.378	1.544	1.224		1.312	1.65	1.023
168	1.453	1.486	1.421		1.517	1.559	1.476
169	0	0	0		1.316	1.583	1.078
170	1.245	1.336	1.157		1.385	1.755	1.071
171	1.398	1.431	1.364		1.505	1.622	1.394
172	1.169	1.285	1.06		0	0	0
173	0	0	0		0	0	0
174	1.376	1.413	1.339		1.408	1.446	1.371
175	1.322	1.39	1.256		1.264	1.379	1.155
176	1.461	1.51	1.414		1.525	1.576	1.476
177	1.257	1.361	1.158		1.397	1.568	1.238
178	1.336	1.359	1.314		1.448	1.533	1.367
179	1.211	1.433	1.011		1.527	1.98	1.154
180	1.272	1.435	1.121		1.53	1.781	1.305
181	0	0	0		0	0	0
182	1.333	1.382	1.285		1.45	1.556	1.349
183	1.375	1.467	1.288		1.327	1.399	1.257
184	0	0	0		0	0	0
185	1.338	1.407	1.272		1.36	1.43	1.293
186	1.258	1.323	1.196		1.309	1.466	1.164
187	1.329	1.398	1.262		1.35	1.456	1.249
188	1.331	1.41	1.256		1.402	1.485	1.323
189	1.276	1.379	1.178		1.363	1.474	1.258
190	1.098	1.216	0.9861		1.101	1.277	0.9382
191	1.325	1.357	1.294		1.344	1.391	1.298
192	1.148	1.209	1.089		1.192	1.285	1.102
193	1.259	1.331	1.189		1.324	1.418	1.234
194	1.321	1.385	1.259		1.382	1.445	1.322
195	1.254	1.325	1.186		1.319	1.436	1.208
196	0	0	0		0	0	0
197	1.318	1.364	1.273		1.408	1.526	1.298
198	1.338	1.436	1.245		1.328	1.433	1.228
199	1.269	1.379	1.164		1.201	1.368	1.048
200	1.377	1.417	1.337		1.463	1.545	1.385
201	1.439	1.542	1.341		1.443	1.513	1.376
202	1.148	1.229	1.069		1.272	1.437	1.12
203	1.218	1.269	1.168		1.285	1.381	1.193
204	1.38	1.43	1.331		1.374	1.518	1.24
205	1.259	1.316	1.204		1.415	1.543	1.294
206	1.342	1.394	1.291		1.422	1.553	1.298
207	1.362	1.401	1.324		1.399	1.525	1.28
208	1.386	1.418	1.354		1.475	1.534	1.418
209	1.287	1.349	1.226		1.278	1.345	1.213
210	1.352	1.411	1.293		1.437	1.488	1.388
211	1.302	1.365	1.242		1.367	1.448	1.288
212	1.27	1.353	1.19		1.395	1.638	1.177
213	1.305	1.4	1.214		1.277	1.37	1.187
214	1.311	1.35	1.272		1.409	1.531	1.295
215	1.377	1.466	1.292		1.436	1.527	1.349
216	1.28	1.331	1.23		1.331	1.428	1.238
217	0	0	0		1.203	1.536	0.9164
218	1.321	1.387	1.257		1.275	1.381	1.173
219	0	0	0		1.298	1.433	1.172
220	1.337	1.415	1.262		1.381	1.488	1.281
221	0	0	0		0	0	0
222	1.377	1.438	1.318		1.44	1.51	1.371
223	1.125	1.325	0.9419		1.372	1.683	1.102
224	1.42	1.467	1.374		1.453	1.538	1.372
225	1.254	1.324	1.187		1.317	1.44	1.201
226	1.401	1.491	1.315		1.348	1.458	1.243
227	1.368	1.398	1.339		1.426	1.464	1.39
228	1.346	1.4	1.294		1.4	1.521	1.286
229	1.398	1.426	1.371		1.435	1.479	1.393
230	1.365	1.408	1.324		1.474	1.545	1.405
231	1.343	1.391	1.297		1.428	1.52	1.34
232	1.317	1.371	1.264		1.318	1.4	1.239
233	0	0	0		0	0	0
234	1.375	1.426	1.325		1.391	1.481	1.305
235	1.398	1.438	1.358		1.488	1.608	1.375
236	1.306	1.346	1.267		1.345	1.45	1.246
237	1.343	1.395	1.292		1.37	1.445	1.297
238	1.287	1.342	1.234		1.311	1.441	1.189
239	1.329	1.395	1.265		1.287	1.361	1.216
240	1.328	1.378	1.279		1.382	1.448	1.319
241	1.241	1.286	1.196		1.25	1.359	1.145
242	1.313	1.36	1.266		1.315	1.377	1.254
243	1.381	1.412	1.351		1.353	1.41	1.298
244	1.427	1.464	1.391		1.437	1.482	1.393
245	1.415	1.442	1.387		1.453	1.557	1.354
246	1.226	1.286	1.168		1.3	1.349	1.253
247	1.387	1.43	1.345		1.456	1.512	1.401
248	1.295	1.323	1.267		1.254	1.326	1.184
249	1.228	1.278	1.18		1.221	1.278	1.165
250	1.222	1.31	1.137		1.195	1.289	1.105
251	1.206	1.244	1.169		1.227	1.301	1.156
252	0	0	0		0	0	0
253	0	0	0		0	0	0
254	1.268	1.294	1.241		1.382	1.453	1.314
255	1.299	1.333	1.267		1.284	1.347	1.223
256	1.288	1.344	1.234		1.317	1.427	1.213
257	1.239	1.308	1.173		1.285	1.354	1.218
258	1.296	1.382	1.213		1.344	1.449	1.245
259	1.267	1.368	1.171		1.279	1.4	1.165
260	1.333	1.426	1.244		1.312	1.408	1.219
261	1.231	1.345	1.122		1.287	1.434	1.149
262	1.36	1.41	1.311		1.392	1.454	1.332
263	1.367	1.415	1.319		1.401	1.508	1.299
264	0	0	0		0	0	0
265	1.339	1.398	1.282		1.351	1.409	1.296
266	1.353	1.417	1.291		1.371	1.427	1.317
267	1.335	1.384	1.288		1.319	1.375	1.265
268	1.282	1.318	1.246		1.324	1.416	1.236
269	1.342	1.368	1.315		1.366	1.437	1.299
270	1.31	1.405	1.219		1.519	1.693	1.359
271	1.378	1.409	1.348		1.479	1.534	1.426
272	1.468	1.552	1.388		1.557	1.679	1.441
273	1.355	1.398	1.313		1.4	1.515	1.291
274	1.469	1.53	1.41		1.26	1.431	1.102
275	1.44	1.538	1.346		1.426	1.654	1.221
276	1.427	1.456	1.399		1.498	1.57	1.428
277	1.462	1.578	1.352		1.508	1.649	1.375
278	1.408	1.486	1.332		1.511	1.629	1.399
279	0	0	0		0	0	0
280	1.338	1.384	1.292		1.411	1.518	1.309
281	1.339	1.385	1.294		1.392	1.471	1.316
282	1.313	1.357	1.269		1.356	1.426	1.289
283	1.273	1.316	1.231		1.33	1.423	1.242
284	0	0	0		0	0	0
285	1.244	1.31	1.18		1.288	1.437	1.149
286	0	0	0		0	0	0
287	1.333	1.365	1.301		1.27	1.363	1.181
288	1.247	1.297	1.198		1.243	1.366	1.127
289	0	0	0		0	0	0
290	1.28	1.339	1.223		1.256	1.328	1.186
291	1.437	1.503	1.374		1.391	1.47	1.315
292	1.431	1.495	1.369		1.498	1.635	1.371
293	1.251	1.321	1.183		1.442	1.602	1.293
294	1.248	1.322	1.177		1.342	1.434	1.253
295	1.346	1.451	1.246		1.432	1.573	1.299
296	1.44	1.483	1.398		1.444	1.503	1.387
297	1.33	1.408	1.254		1.339	1.409	1.271
298	1.362	1.457	1.271		1.275	1.395	1.161
299	1.356	1.398	1.316		1.324	1.378	1.271
300	1.293	1.367	1.222		1.313	1.371	1.255
301	1.249	1.289	1.209		1.37	1.466	1.278
302	0	0	0		0	0	0
303	1.339	1.369	1.309		1.41	1.447	1.373
304	0	0	0		0	0	0
305	1.363	1.395	1.33		1.396	1.454	1.339
306	1.384	1.463	1.308		1.372	1.45	1.296
307	1.395	1.437	1.353		1.345	1.416	1.276
308	1.342	1.371	1.314		1.328	1.386	1.272
309	1.4	1.467	1.336		1.367	1.457	1.281
310	1.256	1.327	1.188		1.209	1.324	1.101
311	1.413	1.457	1.369		1.392	1.454	1.331
312	1.436	1.468	1.405		1.434	1.541	1.333
313	0	0	0		0	0	0
314	1.431	1.455	1.406		1.435	1.472	1.399
315	1.315	1.368	1.264		1.303	1.358	1.249
316	1.175	1.272	1.082		1.141	1.243	1.044
317	0.955	1.001	0.9097		0.9241	1.002	0.8491

## Sheet: Fig S8. c
	WT				N-DBD
		95% confidence intervals				95% confidence intervals
Residue	Mean	Upper	Lower		Mean	Upper	Lower
1	0	0	0		0	0	0
2	0	0	0		0	0	0
3	1.293	1.346	1.242		1.275	1.336	1.217
4	1.316	1.348	1.285		1.311	1.373	1.251
5	1.379	1.419	1.34		1.431	1.479	1.383
6	1.412	1.446	1.378		1.44	1.479	1.402
7	1.399	1.444	1.355		1.395	1.429	1.362
8	1.37	1.411	1.329		1.394	1.439	1.35
9	1.441	1.489	1.395		1.434	1.507	1.364
10	1.412	1.446	1.379		1.416	1.458	1.375
11	0	0	0		0	0	0
12	0	0	0		0	0	0
13	1.54	1.662	1.424		1.475	1.566	1.389
14	0	0	0		0	0	0
15	1.327	1.373	1.282		1.319	1.364	1.276
16	1.333	1.382	1.284		1.342	1.391	1.294
17	1.265	1.337	1.196		1.224	1.301	1.15
18	1.286	1.354	1.22		1.191	1.274	1.111
19	1.144	1.226	1.066		1.118	1.203	1.037
20	1.097	1.168	1.029		1.032	1.11	0.9575
21	1.125	1.186	1.066		1.091	1.146	1.036
22	1.071	1.13	1.014		1.037	1.094	0.9809
23	1.069	1.131	1.009		1.04	1.099	0.9832
24	1.22	1.291	1.151		1.096	1.183	1.012
25	1.222	1.318	1.13		1.146	1.246	1.049
26	1.265	1.36	1.175		1.289	1.377	1.205
27	1.303	1.356	1.252		1.308	1.356	1.261
28	1.22	1.247	1.193		1.204	1.228	1.18
29	1.165	1.212	1.119		1.207	1.234	1.181
30	1.254	1.283	1.226		1.191	1.219	1.162
31	1.133	1.198	1.069		1.183	1.234	1.133
32	1.278	1.329	1.229		1.224	1.287	1.163
33	1.312	1.393	1.234		1.238	1.325	1.155
34	1.322	1.385	1.261		1.32	1.384	1.258
35	1.383	1.429	1.338		1.342	1.426	1.262
36	1.315	1.389	1.243		1.355	1.454	1.261
37	1.246	1.318	1.177		1.238	1.32	1.16
38	0	0	0		0	0	0
39	0	0	0		1.334	1.399	1.27
40	0	0	0		1.369	1.429	1.31
41	0	0	0		1.354	1.416	1.294
42	0	0	0		1.283	1.365	1.204
43	0	0	0		1.086	1.141	1.031
44	0	0	0		0	0	0
45	0	0	0		1.144	1.228	1.063
46	0	0	0		0.8006	1.162	0.4941
47	0	0	0		1.164	1.349	0.9953
48	0	0	0		1.133	1.196	1.072
49	0	0	0		0.893	0.9999	0.7914
50	0	0	0		1.049	1.202	0.9063
51	0	0	0		0	0	0
52	0	0	0		0	0	0
53	0	0	0		1.108	1.503	0.7742
54	0	0	0		0.7134	1.244	0.2927
55	0	0	0		0	0	0
56	0	0	0		1.001	1.137	0.8736
57	0	0	0		0.9805	1.46	0.593
58	0	0	0		0.7236	1.044	0.4442
59	0	0	0		0.9923	1.08	0.9082
60	0	0	0		0.9769	1.103	0.8577
61	0	0	0		0.9125	1.102	0.7389
62	0	0	0		0.9359	1.232	0.6773
63	0	0	0		0.6235	0.879	0.3948
64	0	0	0		0	0	0
65	0	0	0		1.086	1.172	1.004
66	0	0	0		0.9297	1.071	0.7977
67	0	0	0		0.974	1.279	0.708
68	0	0	0		0	0	0
69	0	0	0		0	0	0
70	0	0	0		0.9868	1.495	0.5751
71	0	0	0		0.9763	1.152	0.8149
72	0	0	0		0.9089	1.064	0.7644
73	0	0	0		0.7709	0.9235	0.6285
74	0	0	0		0.7935	0.9311	0.6644
75	0	0	0		1.099	1.448	0.8007
76	0	0	0		0.8391	1.127	0.5861
77	0	0	0		1.086	1.252	0.9326
78	0	0	0		1.027	1.094	0.9617
79	0	0	0		1.158	1.297	1.027
80	0	0	0		1.179	1.694	0.7676
81	0	0	0		0.9211	1.483	0.4782
82	0	0	0		0.9643	1.224	0.7341
83	0	0	0		1.096	1.533	0.7332
84	0	0	0		0.6862	0.8749	0.5131
85	0	0	0		0.7589	0.8226	0.6972
86	0	0	0		0.6034	0.8589	0.3755
87	0	0	0		0.6816	1.001	0.4037
88	0	0	0		0.6526	0.9727	0.3728
89	0	0	0		0	0	0
90	0	0	0		1.269	1.872	0.8016
91	0	0	0		0	0	0
92	0	0	0		1.152	1.319	0.9992
93	0	0	0		0.7451	0.8346	0.6593
94	0	0	0		0.812	0.9419	0.6897
95	0	0	0		0.7976	0.9555	0.6508
96	0	0	0		1.233	1.335	1.136
97	0	0	0		0.9918	1.085	0.9022
98	0	0	0		0.7754	0.9019	0.6561
99	0	0	0		0.8332	0.963	0.7111
100	0	0	0		0.7843	0.8946	0.6794
101	0	0	0		0.9272	1.008	0.8499
102	0	0	0		0.9498	1.045	0.8592
103	0	0	0		0.9621	1.055	0.8733
104	0	0	0		0.9872	1.066	0.9115
105	0	0	0		0.8743	1.001	0.7554
106	0	0	0		0	0	0
107	0	0	0		1.182	1.249	1.117
108	0	0	0		1.197	1.294	1.104
109	0	0	0		0.7796	0.9426	0.6284
110	1.273	1.32	1.228		1.39	1.451	1.331
111	1.258	1.369	1.153		1.431	1.481	1.383
112	0	0	0		0	0	0
113	1.365	1.411	1.319		1.397	1.44	1.355
114	1.36	1.41	1.311		1.433	1.485	1.381
115	1.324	1.394	1.256		1.366	1.446	1.289
116	1.347	1.413	1.283		0	0	0
117	1.294	1.375	1.216		1.335	1.401	1.272
118	1.249	1.301	1.197		1.219	1.283	1.156
119	1.222	1.304	1.143		1.03	1.072	0.9886
120	1.345	1.378	1.313		0	0	0
121	1.307	1.357	1.259		0	0	0
122	1.368	1.416	1.321		0	0	0
123	1.35	1.385	1.315		0	0	0
124	1.329	1.371	1.288		0	0	0
125	1.417	1.453	1.381		0	0	0
126	1.326	1.404	1.252		0	0	0
127	1.461	1.49	1.432		0	0	0
128	0	0	0		0	0	0
129	1.381	1.416	1.347		0	0	0
130	1.313	1.359	1.268		0	0	0
131	1.353	1.385	1.322		0	0	0
132	1.368	1.421	1.316		0	0	0
133	1.366	1.431	1.302		0	0	0
134	0	0	0		0	0	0
135	1.367	1.399	1.336		0	0	0
136	1.357	1.398	1.316		0	0	0
137	1.252	1.327	1.179		0	0	0
138	1.193	1.292	1.1		0	0	0
139	1.425	1.461	1.389		0	0	0
140	1.313	1.38	1.247		0	0	0
141	1.291	1.361	1.224		0	0	0
142	1.314	1.372	1.257		0	0	0
143	1.394	1.431	1.357		0	0	0
144	1.317	1.364	1.271		0	0	0
145	1.357	1.396	1.318		0	0	0
146	1.42	1.451	1.39		0	0	0
147	1.315	1.347	1.284		0	0	0
148	1.265	1.309	1.222		0	0	0
149	1.351	1.374	1.328		0	0	0
150	1.356	1.384	1.328		0	0	0
151	1.368	1.413	1.325		0	0	0
152	1.32	1.358	1.283		0	0	0
153	1.347	1.406	1.29		0	0	0
154	1.403	1.441	1.365		0	0	0
155	1.353	1.392	1.314		0	0	0
156	1.393	1.428	1.36		0	0	0
157	1.272	1.326	1.22		0	0	0
158	1.381	1.43	1.333		0	0	0
159	1.345	1.394	1.297		0	0	0
160	1.402	1.521	1.29		0	0	0
161	1.365	1.663	1.105		0	0	0
162	1.278	1.477	1.097		0	0	0
163	1.338	1.407	1.272		0	0	0
164	1.369	1.454	1.287		0	0	0
165	1.38	1.46	1.304		0	0	0
166	1.242	1.292	1.192		0	0	0
167	1.378	1.544	1.224		0	0	0
168	1.453	1.486	1.421		0	0	0
169	0	0	0		0	0	0
170	1.245	1.336	1.157		0	0	0
171	1.398	1.431	1.364		0	0	0
172	1.169	1.285	1.06		0	0	0
173	0	0	0		0	0	0
174	1.376	1.413	1.339		0	0	0
175	1.322	1.39	1.256		0	0	0
176	1.461	1.51	1.414		0	0	0
177	1.257	1.361	1.158		0	0	0
178	1.336	1.359	1.314		0	0	0
179	1.211	1.433	1.011		0	0	0
180	1.272	1.435	1.121		0	0	0
181	0	0	0		0	0	0
182	1.333	1.382	1.285		0	0	0
183	1.375	1.467	1.288		0	0	0
184	0	0	0		0	0	0
185	1.338	1.407	1.272		0	0	0
186	1.258	1.323	1.196		0	0	0
187	1.329	1.398	1.262		0	0	0
188	1.331	1.41	1.256		0	0	0
189	1.276	1.379	1.178		0	0	0
190	1.098	1.216	0.9861		0	0	0
191	1.325	1.357	1.294		0	0	0
192	1.148	1.209	1.089		0	0	0
193	1.259	1.331	1.189		0	0	0
194	1.321	1.385	1.259		0	0	0
195	1.254	1.325	1.186		0	0	0
196	0	0	0		0	0	0
197	1.318	1.364	1.273		0	0	0
198	1.338	1.436	1.245		0	0	0
199	1.269	1.379	1.164		0	0	0
200	1.377	1.417	1.337		0	0	0
201	1.439	1.542	1.341		0	0	0
202	1.148	1.229	1.069		0	0	0
203	1.218	1.269	1.168		0	0	0
204	1.38	1.43	1.331		0	0	0
205	1.259	1.316	1.204		0	0	0
206	1.342	1.394	1.291		0	0	0
207	1.362	1.401	1.324		0	0	0
208	1.386	1.418	1.354		0	0	0
209	1.287	1.349	1.226		0	0	0
210	1.352	1.411	1.293		0	0	0
211	1.302	1.365	1.242		0	0	0
212	1.27	1.353	1.19		0	0	0
213	1.305	1.4	1.214		0	0	0
214	1.311	1.35	1.272		0	0	0
215	1.377	1.466	1.292		0	0	0
216	1.28	1.331	1.23		0	0	0
217	0	0	0		0	0	0
218	1.321	1.387	1.257		0	0	0
219	0	0	0		0	0	0
220	1.337	1.415	1.262		0	0	0
221	0	0	0		0	0	0
222	1.377	1.438	1.318		0	0	0
223	1.125	1.325	0.9419		0	0	0
224	1.42	1.467	1.374		0	0	0
225	1.254	1.324	1.187		0	0	0
226	1.401	1.491	1.315		0	0	0
227	1.368	1.398	1.339		0	0	0
228	1.346	1.4	1.294		0	0	0
229	1.398	1.426	1.371		0	0	0
230	1.365	1.408	1.324		0	0	0
231	1.343	1.391	1.297		0	0	0
232	1.317	1.371	1.264		0	0	0
233	0	0	0		0	0	0
234	1.375	1.426	1.325		0	0	0
235	1.398	1.438	1.358		0	0	0
236	1.306	1.346	1.267		0	0	0
237	1.343	1.395	1.292		0	0	0
238	1.287	1.342	1.234		0	0	0
239	1.329	1.395	1.265		0	0	0
240	1.328	1.378	1.279		0	0	0
241	1.241	1.286	1.196		0	0	0
242	1.313	1.36	1.266		0	0	0
243	1.381	1.412	1.351		0	0	0
244	1.427	1.464	1.391		0	0	0
245	1.415	1.442	1.387		0	0	0
246	1.226	1.286	1.168		0	0	0
247	1.387	1.43	1.345		0	0	0
248	1.295	1.323	1.267		0	0	0
249	1.228	1.278	1.18		0	0	0
250	1.222	1.31	1.137		0	0	0
251	1.206	1.244	1.169		0	0	0
252	0	0	0		0	0	0
253	0	0	0		0	0	0
254	1.268	1.294	1.241		0	0	0
255	1.299	1.333	1.267		0	0	0
256	1.288	1.344	1.234		0	0	0
257	1.239	1.308	1.173		0	0	0
258	1.296	1.382	1.213		0	0	0
259	1.267	1.368	1.171		0	0	0
260	1.333	1.426	1.244		0	0	0
261	1.231	1.345	1.122		0	0	0
262	1.36	1.41	1.311		0	0	0
263	1.367	1.415	1.319		0	0	0
264	0	0	0		0	0	0
265	1.339	1.398	1.282		0	0	0
266	1.353	1.417	1.291		0	0	0
267	1.335	1.384	1.288		0	0	0
268	1.282	1.318	1.246		0	0	0
269	1.342	1.368	1.315		0	0	0
270	1.31	1.405	1.219		0	0	0
271	1.378	1.409	1.348		0	0	0
272	1.468	1.552	1.388		0	0	0
273	1.355	1.398	1.313		0	0	0
274	1.469	1.53	1.41		0	0	0
275	1.44	1.538	1.346		0	0	0
276	1.427	1.456	1.399		0	0	0
277	1.462	1.578	1.352		0	0	0
278	1.408	1.486	1.332		0	0	0
279	0	0	0		0	0	0
280	1.338	1.384	1.292		0	0	0
281	1.339	1.385	1.294		0	0	0
282	1.313	1.357	1.269		0	0	0
283	1.273	1.316	1.231		0	0	0
284	0	0	0		0	0	0
285	1.244	1.31	1.18		0	0	0
286	0	0	0		0	0	0
287	1.333	1.365	1.301		0	0	0
288	1.247	1.297	1.198		0	0	0
289	0	0	0		0	0	0
290	1.28	1.339	1.223		0	0	0
291	1.437	1.503	1.374		0	0	0
292	1.431	1.495	1.369		0	0	0
293	1.251	1.321	1.183		0	0	0
294	1.248	1.322	1.177		0	0	0
295	1.346	1.451	1.246		0	0	0
296	1.44	1.483	1.398		0	0	0
297	1.33	1.408	1.254		0	0	0
298	1.362	1.457	1.271		0	0	0
299	1.356	1.398	1.316		0	0	0
300	1.293	1.367	1.222		0	0	0
301	1.249	1.289	1.209		0	0	0
302	0	0	0		0	0	0
303	1.339	1.369	1.309		0	0	0
304	0	0	0		0	0	0
305	1.363	1.395	1.33		0	0	0
306	1.384	1.463	1.308		0	0	0
307	1.395	1.437	1.353		0	0	0
308	1.342	1.371	1.314		0	0	0
309	1.4	1.467	1.336		0	0	0
310	1.256	1.327	1.188		0	0	0
311	1.413	1.457	1.369		0	0	0
312	1.436	1.468	1.405		0	0	0
313	0	0	0		0	0	0
314	1.431	1.455	1.406		0	0	0
315	1.315	1.368	1.264		0	0	0
316	1.175	1.272	1.082		0	0	0
317	0.955	1.001	0.9097		0	0	0

## Sheet: Fig S8. d
	WT				DNA bound WT
		95% confidence intervals				95% confidence intervals
Residue	Mean	Upper	Lower		Mean	Upper	Lower
1	0	0	0		0	0	0
2	0	0	0		0	0	0
3	0.0241	0.0688	-0.0007		-0.0483	0.0475	-0.1944
4	0.1063	0.1583	0.0884		0.0178	0.1082	-0.0233
5	0.2729	0.2774	0.188		0.2465	0.3539	0.1569
6	0.2731	0.306	0.2654		0.2909	0.2909	0.2789
7	0.1948	0.3166	0.1275		0.3666	0.3826	0.2396
8	0.3008	0.3473	0.2471		0.3388	0.4337	0.2352
9	0.164	0.1948	0.1215		0.1956	0.5239	0.1535
10	0.1205	0.2596	0.0748		0.1091	0.3003	0.0515
11	0	0	0		0	0	0
12	0	0	0		0	0	0
13	0.0885	0.1172	0.0426		0.1468	0.4174	0.1014
14	0	0	0		0	0	0
15	0.1965	0.2848	0.1349		0.2306	0.2947	0.0021
16	0.0474	0.0484	0.0332		-0.0547	0.0071	-0.0627
17	0.0203	0.1199	0.0086		-0.0103	0.0598	-0.0154
18	0.0493	0.06	0.0412		0.0479	0.0939	0.0258
19	-0.2379	-0.1775	-0.2759		-0.1658	-0.0839	-0.1824
20	-0.0181	0.0174	-0.1225		0.0028	0.0134	-0.0691
21	-0.0818	-0.0355	-0.1171		-0.0915	-0.0516	-0.1402
22	-0.1591	-0.101	-0.1683		-0.1173	-0.081	-0.1264
23	-0.1642	-0.1241	-0.1762		-0.1142	-0.0767	-0.1374
24	0.0907	0.0934	0.0698		0.0686	0.1017	0.0561
25	0.0268	0.061	-0.0304		0.0737	0.1017	0.0117
26	-0.1236	-0.0905	-0.1873		-0.078	-0.0057	-0.1057
27	-0.0806	-0.076	-0.0931		0.019	0.0238	0.0182
28	-0.1797	-0.1704	-0.203		-0.1116	-0.0469	-0.1419
29	-0.1188	-0.1008	-0.1584		-0.0698	-0.0581	-0.1511
30	-0.1889	-0.1557	-0.194		-0.0986	-0.0529	-0.1429
31	-0.0695	-0.0418	-0.1069		0.1486	0.2282	0.1457
32	0.123	0.1643	0.0971		0.1805	0.1984	0.1782
33	0.1569	0.189	0.1319		0.1434	0.1602	0.0673
34	0.1753	0.2329	0.0368		0.1323	0.26	0.0953
35	0.2678	0.2893	0.2092		0.2502	0.2815	0.102
36	0.2839	0.3123	0.282		0.2933	0.3042	0.2689
37	0.1981	0.2442	0.1887		0	0	0
38	0	0	0		0	0	0
39	0.1412	0.1843	0.1027		0	0	0
40	0	0	0		0	0	0
41	0	0	0		0	0	0
42	0	0	0		0	0	0
43	0	0	0		0	0	0
44	0	0	0		0	0	0
45	0	0	0		0	0	0
46	0	0	0		0	0	0
47	0	0	0		0	0	0
48	0	0	0		0	0	0
49	0	0	0		0	0	0
50	0	0	0		0	0	0
51	0	0	0		0	0	0
52	0	0	0		0	0	0
53	0	0	0		0	0	0
54	0	0	0		0	0	0
55	0	0	0		0	0	0
56	0	0	0		0	0	0
57	0	0	0		0	0	0
58	0	0	0		0	0	0
59	0	0	0		0	0	0
60	0	0	0		0	0	0
61	0	0	0		0	0	0
62	0	0	0		0	0	0
63	0	0	0		0	0	0
64	0	0	0		0	0	0
65	0	0	0		0	0	0
66	0	0	0		0	0	0
67	0	0	0		0	0	0
68	0	0	0		0	0	0
69	0	0	0		0	0	0
70	0	0	0		0	0	0
71	0	0	0		0	0	0
72	0	0	0		0	0	0
73	0	0	0		0	0	0
74	0	0	0		0	0	0
75	0	0	0		0	0	0
76	0	0	0		0	0	0
77	0	0	0		0	0	0
78	0	0	0		0	0	0
79	0	0	0		0	0	0
80	0	0	0		0	0	0
81	0	0	0		0	0	0
82	0	0	0		0	0	0
83	0	0	0		0	0	0
84	0	0	0		0	0	0
85	0	0	0		0	0	0
86	0	0	0		0	0	0
87	0	0	0		0	0	0
88	0	0	0		0	0	0
89	0	0	0		0	0	0
90	0	0	0		0	0	0
91	0	0	0		0	0	0
92	0	0	0		0	0	0
93	0	0	0		0	0	0
94	0	0	0		0	0	0
95	0	0	0		0	0	0
96	0	0	0		0	0	0
97	0	0	0		0	0	0
98	0	0	0		0	0	0
99	0	0	0		0	0	0
100	0	0	0		0	0	0
101	0	0	0		0	0	0
102	0	0	0		0	0	0
103	0	0	0		0	0	0
104	0.0223	0.2128	0.0063		0.2479	0.2897	0.1103
105	0.7441	0.8967	0.1165		0	0	0
106	0	0	0		0	0	0
107	0.3189	0.4684	0.2757		0	0	0
108	0.4224	0.4343	0.4036		0.4179	0.4931	0.2763
109	0	0	0		0	0	0
110	0.3631	0.5493	0.3462		0.2861	0.6174	0.1889
111	0.3619	0.4861	0.2219		0	0	0
112	0	0	0		0	0	0
113	0.0532	0.0775	0.0343		-0.031	-0.0008	-0.0654
114	0.2488	0.2677	0.2176		0.2762	0.4206	0.1964
115	0.3221	0.3407	0.1536		0	0	0
116	0.1053	0.2829	-0.0043		0	0	0
117	0.1244	0.2182	0.0981		0	0	0
118	0.2015	0.2316	0.1701		0.1548	0.262	0.0854
119	0.243	0.3271	0.2268		0	0	0
120	0.1486	0.2643	0.1427		0.2699	0.3058	0.251
121	0.3169	0.3901	0.2358		0.2596	0.3818	0.246
122	0.2979	0.3115	0.292		0.2947	0.4491	0.2108
123	0.3972	0.4222	0.3482		0.5141	0.5237	0.2763
124	0.2916	0.3093	0.2891		0.5088	0.5325	0.2738
125	0.3633	0.3789	0.3175		0.512	0.526	0.2843
126	0.3042	0.4177	0.2036		0.2436	0.2902	0.1971
127	0.1951	0.2023	0.1821		0.0925	0.148	0.0517
128	0	0	0		0	0	0
129	0.1072	0.1344	0.0696		0.2449	0.2535	0.1897
130	0.1177	0.1716	0.0945		0.167	0.2191	0.1606
131	0.233	0.4369	0.2027		0.3592	0.4456	0.1944
132	0.1125	0.1126	0.0752		-0.0351	0.3123	-0.1072
133	0.1272	0.151	0.111		0.1323	0.2265	0.0861
134	0	0	0		0	0	0
135	0.1223	0.1499	0.1082		0.3354	0.3714	0.1793
136	0.1584	0.1907	0.0423		0.1638	0.1839	0.1572
137	0.1051	0.1189	0.1016		0.1321	0.1571	0.1091
138	0.0676	0.1149	0.0439		0.1964	0.2859	0.1816
139	0.2861	0.3128	0.2626		0.309	0.3138	0.3043
140	0.045	0.1098	-0.0227		0.0952	0.1515	0.0806
141	0.0723	0.101	0.0554		0.0675	0.1826	-0.0774
142	0.1992	0.224	0.1079		0.2057	0.2234	0.1884
143	0.103	0.1094	0.0556		0.0865	0.2559	0.0494
144	-0.0358	0.0313	-0.0834		0.0836	0.1987	-0.1054
145	0.2252	0.3003	0.2054		0.1476	0.1818	0.14
146	0.1411	0.1423	0.0609		0.0815	0.1287	0.063
147	0.1065	0.1544	0.1016		0.1676	0.2467	0.1064
148	0.1349	0.1443	0.0836		0.1033	0.2739	0.0542
149	0.3032	0.3549	0.272		0.3184	0.3374	0.1988
150	0.0664	0.0714	0.0307		0.033	0.0729	-0.0216
151	0.1323	0.1374	0.1169		0.2572	0.3246	0.08
152	0.1598	0.1811	0.0403		0.1188	0.1778	0.1164
153	0.2069	0.2625	0.1793		0.2057	0.397	0.12
154	0.2976	0.3047	0.2425		0.2851	0.3165	0.2392
155	0.3393	0.4114	0.2639		0.3417	0.3652	0.3394
156	0.4089	0.4146	0.4083		0.3547	0.4447	0.3386
157	0.3295	0.4753	0.3162		0.3378	0.3759	0.1635
158	0.4086	0.4687	0.3843		0.4404	0.4742	0.4102
159	0.3066	0.3338	0.2852		0.2864	0.311	0.2623
160	0.6131	0.7712	0.607		0.3863	0.9891	0.3852
161	0.4911	1.1971	0.3715		0.5328	2.089	0.1706
162	0.546	0.5563	0.3027		0.3193	0.3455	-0.1683
163	0.4531	0.494	0.4287		0.54	0.5563	0.4054
164	0.3245	0.3331	0.2265		0.3071	0.3942	0.1892
165	0.2332	0.4177	0.1604		0.2335	0.2462	0.2133
166	0.415	0.5388	0.3964		0	0	0
167	0.3267	0.5994	0.2759		0	0	0
168	0.4342	0.4574	0.4014		0.4373	0.4501	0.3957
169	0.5086	0.5698	0.381		0.1547	0.2434	-0.1634
170	0.8795	1.1764	0.5374		0.6157	0.9652	0.243
171	0.2807	0.3429	0.1973		0.2252	0.3093	0.1949
172	0.4618	0.8587	0.3755		0.5688	0.698	0.3242
173	0.5336	0.5772	0.5003		0.2609	0.4156	0.2536
174	0.3413	0.3624	0.2924		0.186	0.2796	0.1569
175	0.3649	0.4103	0.2916		0.3794	0.4223	0.3028
176	0.4007	0.4206	0.3697		0.3752	0.4265	0.3405
177	0.4026	0.4765	0.3377		0.2709	0.3222	0.2478
178	0.3612	0.4086	0.3566		0.3729	0.3895	0.2612
179	0.3576	0.4026	0.2366		0.4094	0.8293	0.2086
180	0.4424	0.6761	0.4022		0.3145	0.5135	0.2882
181	0	0	0		0	0	0
182	0.4088	0.426	0.336		0.4334	0.4701	0.3037
183	0.3103	0.3553	0.1811		0.42	0.5425	0.1977
184	0	0	0		0	0	0
185	0.1921	0.4511	0.144		0.1156	0.4376	0.0759
186	0.4568	0.5266	0.4434		0.4773	0.4956	0.4099
187	0.2079	0.2529	0.2052		0.3408	0.3507	0.0042
188	0.249	0.2809	0.1816		0.2537	0.2787	0.2381
189	0.2047	0.3306	0.1796		0.1835	0.4444	0.1242
190	0.2276	0.3392	0.1433		0.2007	0.2116	0.1445
191	0.1257	0.164	0.1109		0.181	0.1973	0.0923
192	0.1987	0.3293	0.1484		0.2664	0.2798	0.1872
193	0.0988	0.132	0.0474		0.2779	0.3644	0.0753
194	0.3552	0.3573	0.3372		0.3317	0.3449	0.321
195	0.2401	0.3763	0.1995		0.4292	0.488	0.3215
196	0	0	0		0	0	0
197	0.4103	0.4428	0.3221		0.4679	0.4944	0.2704
198	0.3222	0.3957	0.2886		0.3391	0.4827	0.0875
199	0.4483	0.4907	0.2441		0.3796	0.6008	0.1593
200	0.3652	0.3861	0.2758		0.4594	0.4933	0.3564
201	0.3196	0.4652	0.2791		0.2656	0.3503	0.1988
202	0.6349	0.7571	0.467		0.4703	0.4929	0.3164
203	0.2152	0.2171	0.2101		0.2239	0.3333	0.2118
204	0.5971	0.6124	0.4332		0.374	0.8887	0.2486
205	0.4785	0.6121	0.3786		0.0849	0.7721	0.0708
206	0.4298	0.555	0.3028		0.4609	0.4943	0.3834
207	0.567	0.7735	0.5171		0.4574	0.4822	0.3604
208	0.3914	0.4112	0.3025		0.3864	0.4217	0.3818
209	0.0847	0.1167	0.0556		0.1333	0.1414	0.1109
210	0.3609	0.3799	0.3522		0.3355	0.3444	0.3315
211	0.4032	0.475	0.3094		0.3757	0.3978	0.3392
212	0.3117	0.3827	0.1801		0.3644	0.482	0.2945
213	0.2693	0.2922	0.2692		0.2362	0.292	0.1394
214	0.4224	0.4366	0.3237		0.4937	0.5155	0.2717
215	0.3409	0.4814	0.3142		0.4913	0.6975	0.2715
216	0.3096	0.3434	0.2215		0.3975	0.4571	0.3549
217	0.3742	0.4342	0.3182		0.382	0.8534	0.3768
218	0.4441	0.4553	0.3139		0.4941	0.5514	0.3547
219	0.1886	0.2184	0.1255		0.1987	0.2575	0.135
220	0.3453	0.3919	0.3299		0.2997	0.3939	0.2677
221	0	0	0		0	0	0
222	0.4629	0.5059	0.3226		0.4126	0.5093	0.3438
223	0.656	0.7462	0.4268		0.4843	0.5174	0.2909
224	0.4658	0.513	0.3372		0.4128	0.5886	0.4117
225	0.2916	0.4462	0.2464		0.3276	0.369	0.2816
226	0.4191	0.4328	0.3515		0.3196	0.4621	0.254
227	0.2936	0.3225	0.165		0.273	0.3744	0.2352
228	0.44	0.5062	0.313		0.409	0.4818	0.3957
229	0.2538	0.2643	0.2407		0.307	0.331	0.2999
230	0.3849	0.3899	0.3785		0.3474	0.3633	0.3423
231	0.2699	0.3613	0.2233		0.3838	0.6115	0.1898
232	0.399	0.4504	0.3535		0.2712	0.3812	0.2502
233	0	0	0		0	0	0
234	0.0446	0.2855	-0.0318		0.0913	0.2021	0.0207
235	0.3569	0.366	0.3536		0.1796	0.3841	0.1174
236	0.307	0.3329	0.2376		0.2959	0.3459	0.2207
237	0.2068	0.2663	0.1773		0.246	0.2658	0.2317
238	0.141	0.1728	0.1038		0.0267	0.0569	-0.0179
239	0.1178	0.1448	0.0325		0.1844	0.273	0.061
240	0.0628	0.0677	0.0402		-0.0303	0.0501	-0.0364
241	0.2198	0.2473	0.2058		0.1554	0.1607	0.0304
242	0.2777	0.2975	0.1896		0.2669	0.2767	0.2402
243	0.2929	0.3139	0.1643		0.2364	0.3368	0.1925
244	0.0499	0.1179	0.033		0.144	0.1804	0.1007
245	-0.0078	0.0535	-0.01		0.0107	0.0609	0.0038
246	0.0726	0.0794	0.0656		0.0691	0.101	0.0665
247	0.1614	0.1812	0.1113		0.179	0.1869	0.1386
248	0.2161	0.2458	0.1227		0.2319	0.2763	0.1648
249	0.1218	0.1595	0.0466		0.0467	0.095	-0.0247
250	0.1319	0.1379	0.1161		0.1008	0.232	0.0632
251	0.0639	0.0887	-0.0302		0.0417	0.1189	0.0189
252	0	0	0		0	0	0
253	0	0	0		0	0	0
254	0.1192	0.1574	0.0859		0.0072	0.0275	-0.0581
255	0.1812	0.1953	0.0758		0.2271	0.313	0.1995
256	0.2178	0.2777	0.159		0.1137	0.1995	0.0743
257	0.1067	0.1239	0.1024		0.0992	0.1269	0.0976
258	0.0211	0.0715	0.0122		0.0188	0.0662	-0.0153
259	0.2395	0.2558	0.2062		0.1706	0.29	0.1457
260	0.3474	0.3497	0.0839		0.198	0.2704	0.1903
261	0.2159	0.217	0.116		0.3279	0.385	0.0893
262	0.2488	0.2677	0.2176		0.2229	0.2671	0.1906
263	0.3011	0.422	0.2777		0.3807	0.4054	0.3363
264	0	0	0		0	0	0
265	0.1654	0.2347	0.0925		0.2081	0.2168	0.1596
266	0.2277	0.2278	0.1196		0.1007	0.1735	-0.0296
267	0.22	0.2248	0.1508		0.1955	0.2113	-0.01
268	0.1982	0.2684	0.1947		0.1399	0.248	0.1352
269	0.1752	0.2233	0.1661		0.2186	0.2681	0.1806
270	0.1562	0.2512	0.1171		0.2425	0.314	0.0319
271	0.3812	0.3994	0.2829		0.414	0.4185	0.3049
272	0.3539	0.3978	0.3512		0.2574	0.3785	0.1428
273	0.4454	0.4795	0.3906		0.3267	0.5408	0.2689
274	0.4913	0.5351	0.4203		0.3981	0.525	0.3667
275	0.4229	0.5591	0.3522		0.855	1.0876	0.208
276	0.4065	0.4693	0.365		0.3481	0.3571	0.3133
277	0.4056	0.5413	0.358		0.4022	0.7018	0.3237
278	0.4363	0.5345	0.319		0.4589	0.6125	0.2428
279	0	0	0		0	0	0
280	0.2472	0.391	0.1942		0.1683	0.1856	0.105
281	0.3895	0.4124	0.3449		0.386	0.7756	0.2465
282	0.1108	0.1373	0.0633		0.1551	0.1589	0.1063
283	0.0307	0.0829	-0.0627		0.0194	0.0326	-0.1438
284	0	0	0		0	0	0
285	0.4437	0.5151	0.3285		0.4796	0.8365	0.1579
286	0	0	0		0	0	0
287	0.1931	0.3726	0.1791		0.2344	0.2658	0.1064
288	0.0499	0.2685	0.0097		0.1276	0.2056	0.0154
289	0	0	0		0	0	0
290	0.2785	0.2886	0.2157		0.2685	0.3095	0.0846
291	0.2759	0.3844	0.2096		0.2804	0.4968	0.2551
292	0.3788	0.4976	0.3196		0.2856	0.5679	0.2402
293	0.1441	0.1545	0.1346		0.1435	0.1659	0.0909
294	0.3339	0.35	0.3252		0.3333	0.3399	0.2966
295	0.2284	0.2984	0.1422		0.1334	0.3089	0.1172
296	0.2948	0.3357	0.2821		0.3051	0.3259	0.2784
297	0.2543	0.3069	0.238		0.2742	0.411	0.1697
298	0.2228	0.34	0.1872		0.368	0.4846	0.3228
299	0.2869	0.3229	0.2329		0.2427	0.2738	0.1693
300	0.2091	0.2459	0.1329		0.2006	0.3083	0.1478
301	-0.0261	0.173	-0.1843		-0.0349	0.3517	-0.0893
302	0	0	0		0	0	0
303	0.2852	0.2862	0.2455		0.3061	0.3301	0.2349
304	0	0	0		0	0	0
305	0.082	0.1411	0.0491		0.1425	0.149	0.134
306	0.114	0.1394	-0.0066		0.1633	0.167	0.1471
307	0.1678	0.2368	0.1069		0.1126	0.336	0.0763
308	0.164	0.2229	0.1443		0.2589	0.2747	0.2515
309	0.1266	0.1807	0.0034		0.0633	0.3997	-0.1509
310	0.219	0.2288	0.2097		0.2862	0.5424	0.047
311	0.3503	0.3597	0.2711		0.3566	0.3756	0.34
312	0.1294	0.1718	0.089		0.1185	0.1995	0.0461
313	0	0	0		0	0	0
314	0.2224	0.2345	0.1741		0.278	0.3197	0.1333
315	0.0477	0.0554	-0.0194		0.0229	0.0323	-0.0316
316	-0.0008	0.0645	-0.0214		-0.0037	0.035	-0.0048
317	-1.003	-0.9063	-1.1289		-0.8397	-0.8037	-0.9093

## Sheet: Fig S8. e
	WT				C-IDR
		95% confidence intervals				95% confidence intervals
Residue	Mean	Upper	Lower		Mean	Upper	Lower
1	0	0	0		0	0	0
2	0	0	0		0	0	0
3	0.0241	0.0688	-0.0007		0	0	0
4	0.1063	0.1583	0.0884		0	0	0
5	0.2729	0.2774	0.188		0	0	0
6	0.2731	0.306	0.2654		0	0	0
7	0.1948	0.3166	0.1275		0	0	0
8	0.3008	0.3473	0.2471		0	0	0
9	0.164	0.1948	0.1215		0	0	0
10	0.1205	0.2596	0.0748		0	0	0
11	0	0	0		0	0	0
12	0	0	0		0	0	0
13	0.0885	0.1172	0.0426		0	0	0
14	0	0	0		0	0	0
15	0.1965	0.2848	0.1349		0	0	0
16	0.0474	0.0484	0.0332		0	0	0
17	0.0203	0.1199	0.0086		0	0	0
18	0.0493	0.06	0.0412		0	0	0
19	-0.2379	-0.1775	-0.2759		0	0	0
20	-0.0181	0.0174	-0.1225		0	0	0
21	-0.0818	-0.0355	-0.1171		0	0	0
22	-0.1591	-0.101	-0.1683		0	0	0
23	-0.1642	-0.1241	-0.1762		0	0	0
24	0.0907	0.0934	0.0698		0	0	0
25	0.0268	0.061	-0.0304		0	0	0
26	-0.1236	-0.0905	-0.1873		0	0	0
27	-0.0806	-0.076	-0.0931		0	0	0
28	-0.1797	-0.1704	-0.203		0	0	0
29	-0.1188	-0.1008	-0.1584		0	0	0
30	-0.1889	-0.1557	-0.194		0	0	0
31	-0.0695	-0.0418	-0.1069		0	0	0
32	0.123	0.1643	0.0971		0	0	0
33	0.1569	0.189	0.1319		0	0	0
34	0.1753	0.2329	0.0368		0	0	0
35	0.2678	0.2893	0.2092		0	0	0
36	0.2839	0.3123	0.282		0	0	0
37	0.1981	0.2442	0.1887		0	0	0
38	0	0	0		0	0	0
39	0.1412	0.1843	0.1027		0	0	0
40	0	0	0		0	0	0
41	0	0	0		0	0	0
42	0	0	0		0	0	0
43	0	0	0		0	0	0
44	0	0	0		0	0	0
45	0	0	0		0	0	0
46	0	0	0		0	0	0
47	0	0	0		0	0	0
48	0	0	0		0	0	0
49	0	0	0		0	0	0
50	0	0	0		0	0	0
51	0	0	0		0	0	0
52	0	0	0		0	0	0
53	0	0	0		0	0	0
54	0	0	0		0	0	0
55	0	0	0		0	0	0
56	0	0	0		0	0	0
57	0	0	0		0	0	0
58	0	0	0		0	0	0
59	0	0	0		0	0	0
60	0	0	0		0	0	0
61	0	0	0		0	0	0
62	0	0	0		0	0	0
63	0	0	0		0	0	0
64	0	0	0		0	0	0
65	0	0	0		0	0	0
66	0	0	0		0	0	0
67	0	0	0		0	0	0
68	0	0	0		0	0	0
69	0	0	0		0	0	0
70	0	0	0		0	0	0
71	0	0	0		0	0	0
72	0	0	0		0	0	0
73	0	0	0		0	0	0
74	0	0	0		0	0	0
75	0	0	0		0	0	0
76	0	0	0		0	0	0
77	0	0	0		0	0	0
78	0	0	0		0	0	0
79	0	0	0		0	0	0
80	0	0	0		0	0	0
81	0	0	0		0	0	0
82	0	0	0		0	0	0
83	0	0	0		0	0	0
84	0	0	0		0	0	0
85	0	0	0		0	0	0
86	0	0	0		0	0	0
87	0	0	0		0	0	0
88	0	0	0		0	0	0
89	0	0	0		0	0	0
90	0	0	0		0	0	0
91	0	0	0		0	0	0
92	0	0	0		0	0	0
93	0	0	0		0	0	0
94	0	0	0		0	0	0
95	0	0	0		0	0	0
96	0	0	0		0	0	0
97	0	0	0		0	0	0
98	0	0	0		0	0	0
99	0	0	0		0	0	0
100	0	0	0		0	0	0
101	0	0	0		0	0	0
102	0	0	0		0	0	0
103	0	0	0		0	0	0
104	0.0223	0.2128	0.0063		0	0	0
105	0.7441	0.8967	0.1165		0	0	0
106	0	0	0		0	0	0
107	0.3189	0.4684	0.2757		0	0	0
108	0.4224	0.4343	0.4036		0	0	0
109	0	0	0		0	0	0
110	0.3631	0.5493	0.3462		0	0	0
111	0.3619	0.4861	0.2219		0	0	0
112	0	0	0		0	0	0
113	0.0532	0.0775	0.0343		0	0	0
114	0.2488	0.2677	0.2176		0	0	0
115	0.3221	0.3407	0.1536		0	0	0
116	0.1053	0.2829	-0.0043		0	0	0
117	0.1244	0.2182	0.0981		0	0	0
118	0.2015	0.2316	0.1701		0	0	0
119	0.243	0.3271	0.2268		0	0	0
120	0.1486	0.2643	0.1427		0.3517	0.4059	0.2979
121	0.3169	0.3901	0.2358		-0.6942	-0.308	-1.4866
122	0.2979	0.3115	0.292		-0.3312	-0.2602	-0.3856
123	0.3972	0.4222	0.3482		0.3788	0.4067	0.2826
124	0.2916	0.3093	0.2891		0.1319	0.2126	0.0133
125	0.3633	0.3789	0.3175		0.0993	0.2552	0.0475
126	0.3042	0.4177	0.2036		0.1414	0.1544	-0.0337
127	0.1951	0.2023	0.1821		0.0412	0.1834	-0.0206
128	0	0	0		0	0	0
129	0.1072	0.1344	0.0696		0.0696	0.1169	-0.0167
130	0.1177	0.1716	0.0945		0.0918	0.172	0.0798
131	0.233	0.4369	0.2027		0.3936	0.5273	0.3617
132	0.1125	0.1126	0.0752		0.0532	0.3975	0.0436
133	0.1272	0.151	0.111		-0.1037	-0.0328	-0.149
134	0	0	0		0	0	0
135	0.1223	0.1499	0.1082		0.087	0.1127	0.0082
136	0.1584	0.1907	0.0423		0.1037	0.248	0.0941
137	0.1051	0.1189	0.1016		0.2809	0.4937	0.1408
138	0.0676	0.1149	0.0439		0.1005	0.2411	0.015
139	0.2861	0.3128	0.2626		0.4188	0.4431	0.1665
140	0.045	0.1098	-0.0227		-0.0797	0.2315	-0.4053
141	0.0723	0.101	0.0554		-0.088	-0.0173	-0.1309
142	0.1992	0.224	0.1079		0.1946	0.2342	0.0968
143	0.103	0.1094	0.0556		-0.0957	0.0646	-0.2398
144	-0.0358	0.0313	-0.0834		-0.1469	-0.1211	-0.2068
145	0.2252	0.3003	0.2054		0.2879	0.3911	0.0293
146	0.1411	0.1423	0.0609		-0.0116	0.0233	-0.0234
147	0.1065	0.1544	0.1016		0.0146	0.1098	-0.0033
148	0.1349	0.1443	0.0836		0.1552	0.1819	0.104
149	0.3032	0.3549	0.272		0.1558	0.2638	0.0624
150	0.0664	0.0714	0.0307		0.0685	0.1394	-0.0743
151	0.1323	0.1374	0.1169		0.1786	0.2549	0.1641
152	0.1598	0.1811	0.0403		0.1449	0.2274	-0.0201
153	0.2069	0.2625	0.1793		-0.1141	0.1859	-0.2696
154	0.2976	0.3047	0.2425		0.1113	0.1322	0.006
155	0.3393	0.4114	0.2639		0.3232	0.3842	0.2098
156	0.4089	0.4146	0.4083		0.3577	0.4033	0.312
157	0.3295	0.4753	0.3162		0.161	0.8662	-0.3346
158	0.4086	0.4687	0.3843		0.5101	0.5666	0.3043
159	0.3066	0.3338	0.2852		0.3366	0.4201	0.1202
160	0.6131	0.7712	0.607		0.3859	0.8283	0.032
161	0.4911	1.1971	0.3715		0.6265	0.7019	0.3093
162	0.546	0.5563	0.3027		0.3764	0.8603	-0.0644
163	0.4531	0.494	0.4287		0.6251	1.1157	0.2873
164	0.3245	0.3331	0.2265		0.3459	0.4055	0.1601
165	0.2332	0.4177	0.1604		0.354	0.4084	0.0289
166	0.415	0.5388	0.3964		0	0	0
167	0.3267	0.5994	0.2759		0.1899	1.0215	-0.0382
168	0.4342	0.4574	0.4014		0.3983	0.4662	0.3798
169	0.5086	0.5698	0.381		0.2586	0.2808	0.25
170	0.8795	1.1764	0.5374		0	0	0
171	0.2807	0.3429	0.1973		0.4394	0.4734	0.3473
172	0.4618	0.8587	0.3755		0.5409	0.9631	0.3298
173	0.5336	0.5772	0.5003		0.3487	0.4111	0.3091
174	0.3413	0.3624	0.2924		0.0594	0.2874	0.0261
175	0.3649	0.4103	0.2916		0.2688	0.4939	0.2682
176	0.4007	0.4206	0.3697		0.3514	0.3909	0.2428
177	0.4026	0.4765	0.3377		0.4985	0.6725	0.0518
178	0.3612	0.4086	0.3566		0.3909	0.5382	0.3081
179	0.3576	0.4026	0.2366		0.2168	0.2203	0.0686
180	0.4424	0.6761	0.4022		0.4209	0.8058	0.2215
181	0	0	0		0	0	0
182	0.4088	0.426	0.336		0.4015	0.4337	0.1836
183	0.3103	0.3553	0.1811		0.2496	0.3773	0.0485
184	0	0	0		0	0	0
185	0.1921	0.4511	0.144		0.3396	0.4517	0.3301
186	0.4568	0.5266	0.4434		0.4771	0.7807	0.2528
187	0.2079	0.2529	0.2052		0.1843	0.4964	0.0081
188	0.249	0.2809	0.1816		0.2069	0.3176	0.1892
189	0.2047	0.3306	0.1796		0.1834	0.3207	-0.1851
190	0.2276	0.3392	0.1433		0.2122	0.2957	0.1968
191	0.1257	0.164	0.1109		-0.0221	0.1762	-0.0666
192	0.1987	0.3293	0.1484		0.2956	0.318	0.0664
193	0.0988	0.132	0.0474		0.0194	0.1665	-0.0998
194	0.3552	0.3573	0.3372		0.3627	0.3971	0.288
195	0.2401	0.3763	0.1995		0.2353	0.2915	0.1503
196	0	0	0		0	0	0
197	0.4103	0.4428	0.3221		0.2931	0.4897	0.1196
198	0.3222	0.3957	0.2886		0.3061	0.4555	0.2775
199	0.4483	0.4907	0.2441		0.4118	0.4786	0.4014
200	0.3652	0.3861	0.2758		0.2389	0.408	0.1751
201	0.3196	0.4652	0.2791		0.2676	0.3388	0.2318
202	0.6349	0.7571	0.467		0.4645	0.728	0.2125
203	0.2152	0.2171	0.2101		0.4204	0.6679	0.391
204	0.5971	0.6124	0.4332		0.6128	0.6254	0.5092
205	0.4785	0.6121	0.3786		0.2303	0.3516	0.1339
206	0.4298	0.555	0.3028		0.3952	0.6745	0.0689
207	0.567	0.7735	0.5171		0.3945	0.4587	0.0263
208	0.3914	0.4112	0.3025		0.3816	0.4054	0.3303
209	0.0847	0.1167	0.0556		0.0238	0.0433	-0.0193
210	0.3609	0.3799	0.3522		0.4033	0.4699	0.3319
211	0.4032	0.475	0.3094		0.3209	0.468	0.2385
212	0.3117	0.3827	0.1801		0.2218	0.5186	0.1969
213	0.2693	0.2922	0.2692		0.1951	0.3651	0.1615
214	0.4224	0.4366	0.3237		0.3474	0.3976	0.3233
215	0.3409	0.4814	0.3142		0.4939	0.526	0.384
216	0.3096	0.3434	0.2215		0.2777	0.2994	0.2182
217	0.3742	0.4342	0.3182		0.2167	0.321	0.1601
218	0.4441	0.4553	0.3139		0.4208	0.52	0.2774
219	0.1886	0.2184	0.1255		0.3658	0.7082	0.0961
220	0.3453	0.3919	0.3299		0.3712	0.4622	0.2952
221	0	0	0		0	0	0
222	0.4629	0.5059	0.3226		0.2705	0.3265	0.1772
223	0.656	0.7462	0.4268		0.3516	0.6035	0.2688
224	0.4658	0.513	0.3372		0.2974	0.4816	0.228
225	0.2916	0.4462	0.2464		0.2469	0.3711	0.0135
226	0.4191	0.4328	0.3515		0.2432	0.4614	0.1106
227	0.2936	0.3225	0.165		0.2461	0.2668	0.2179
228	0.44	0.5062	0.313		0.2971	0.3648	0.2229
229	0.2538	0.2643	0.2407		0.3241	0.3269	0.1555
230	0.3849	0.3899	0.3785		0.2448	0.3305	0.2315
231	0.2699	0.3613	0.2233		0.153	0.4211	0.0894
232	0.399	0.4504	0.3535		0.3738	0.5531	0.2444
233	0	0	0		0	0	0
234	0.0446	0.2855	-0.0318		0.0269	0.1858	0.0039
235	0.3569	0.366	0.3536		0.3089	0.3585	0.0914
236	0.307	0.3329	0.2376		0.1836	0.2709	0.0954
237	0.2068	0.2663	0.1773		0.1763	0.2116	0.0239
238	0.141	0.1728	0.1038		0.0779	0.1491	-0.0344
239	0.1178	0.1448	0.0325		0.0131	0.12	-0.1669
240	0.0628	0.0677	0.0402		0.0433	0.2711	-0.2055
241	0.2198	0.2473	0.2058		0.2717	0.3293	0.1467
242	0.2777	0.2975	0.1896		0.2093	0.2794	0.1159
243	0.2929	0.3139	0.1643		0.2605	0.2652	0.2166
244	0.0499	0.1179	0.033		0.2695	0.3411	0.0903
245	-0.0078	0.0535	-0.01		0.0538	0.1358	-0.2448
246	0.0726	0.0794	0.0656		0.1193	0.1361	0.0856
247	0.1614	0.1812	0.1113		0.0865	0.1321	-0.0357
248	0.2161	0.2458	0.1227		0.1676	0.4807	0.0646
249	0.1218	0.1595	0.0466		-0.0406	0.0379	-0.05
250	0.1319	0.1379	0.1161		0.0388	0.0574	-0.0863
251	0.0639	0.0887	-0.0302		-0.0368	0.0196	-0.2422
252	0	0	0		0	0	0
253	0	0	0		0	0	0
254	0.1192	0.1574	0.0859		0.3272	0.3506	0.235
255	0.1812	0.1953	0.0758		0.137	0.201	-0.077
256	0.2178	0.2777	0.159		0.3071	0.3291	0.2904
257	0.1067	0.1239	0.1024		0.1285	0.1304	0.0176
258	0.0211	0.0715	0.0122		-0.0025	0.0798	-0.0198
259	0.2395	0.2558	0.2062		0.2557	0.2579	0.1913
260	0.3474	0.3497	0.0839		0.0837	0.0852	0.0486
261	0.2159	0.217	0.116		0.1697	0.1859	0.0397
262	0.2488	0.2677	0.2176		0.0501	0.0558	0.021
263	0.3011	0.422	0.2777		0.3578	0.6254	0.0936
264	0	0	0		0	0	0
265	0.1654	0.2347	0.0925		0.334	0.3605	0.2351
266	0.2277	0.2278	0.1196		0.1555	0.3457	0.047
267	0.22	0.2248	0.1508		0.0018	0.1979	0
268	0.1982	0.2684	0.1947		0.2552	0.3399	0.2295
269	0.1752	0.2233	0.1661		0.1563	0.2022	0.0848
270	0.1562	0.2512	0.1171		0.178	0.2381	0.1655
271	0.3812	0.3994	0.2829		0.395	0.4267	0.3492
272	0.3539	0.3978	0.3512		0.0886	0.1549	0.0766
273	0.4454	0.4795	0.3906		0.4206	0.4346	0.3684
274	0.4913	0.5351	0.4203		0.1847	0.2461	0.1725
275	0.4229	0.5591	0.3522		0.2591	0.5502	0.0357
276	0.4065	0.4693	0.365		0.3213	0.3782	-0.074
277	0.4056	0.5413	0.358		0.3787	0.7118	0.2907
278	0.4363	0.5345	0.319		0.5681	0.6402	0.0771
279	0	0	0		0	0	0
280	0.2472	0.391	0.1942		0.1614	0.2927	0.0047
281	0.3895	0.4124	0.3449		0.4255	0.4361	0.2116
282	0.1108	0.1373	0.0633		0.0889	0.1001	-0.1304
283	0.0307	0.0829	-0.0627		0.2132	0.5035	0.0628
284	0	0	0		0	0	0
285	0.4437	0.5151	0.3285		0.3687	0.3934	-0.0482
286	0	0	0		0	0	0
287	0.1931	0.3726	0.1791		0.3176	0.5602	0.1287
288	0.0499	0.2685	0.0097		-0.0046	0.4322	-0.0843
289	0	0	0		0	0	0
290	0.2785	0.2886	0.2157		0.2173	0.5925	0.1505
291	0.2759	0.3844	0.2096		0.4364	0.4572	0.3709
292	0.3788	0.4976	0.3196		0.3716	0.4233	0.0708
293	0.1441	0.1545	0.1346		0.1793	0.2719	0.1166
294	0.3339	0.35	0.3252		0.3545	0.359	0.2851
295	0.2284	0.2984	0.1422		0.1464	0.2171	0.1118
296	0.2948	0.3357	0.2821		0.3686	0.3699	0.2611
297	0.2543	0.3069	0.238		0.3901	0.4753	0.334
298	0.2228	0.34	0.1872		0.1699	0.1721	0.1562
299	0.2869	0.3229	0.2329		0.3	0.3691	0.1932
300	0.2091	0.2459	0.1329		0.1486	0.1626	0.141
301	-0.0261	0.173	-0.1843		-0.0807	-0.0717	-0.3064
302	0	0	0		0	0	0
303	0.2852	0.2862	0.2455		0.2602	0.3094	0.2498
304	0	0	0		0	0	0
305	0.082	0.1411	0.0491		0.1235	0.1909	0.0979
306	0.114	0.1394	-0.0066		0.0464	0.0663	-0.1289
307	0.1678	0.2368	0.1069		0.3233	0.4291	0.1008
308	0.164	0.2229	0.1443		0.1178	0.1179	0.0464
309	0.1266	0.1807	0.0034		0.2243	0.2319	0.1692
310	0.219	0.2288	0.2097		0.2975	0.3483	0.2021
311	0.3503	0.3597	0.2711		0.3233	0.4355	0.2605
312	0.1294	0.1718	0.089		-0.143	0.1769	-0.228
313	0	0	0		0	0	0
314	0.2224	0.2345	0.1741		0.2049	0.3102	0.202
315	0.0477	0.0554	-0.0194		-0.0362	0.0687	-0.0423
316	-0.0008	0.0645	-0.0214		-0.1955	-0.0856	-0.415
317	-1.003	-0.9063	-1.1289		-0.8257	-0.773	-1.0463

## Sheet: Fig S8. f
	WT				N-DBD
		95% confidence intervals				95% confidence intervals
Residue	Mean	Upper	Lower		Mean	Upper	Lower
1	0	0	0		0	0	0
2	0	0	0		0	0	0
3	0.0241	0.0688	-0.0007		-0.0771	-0.0462	-0.0844
4	0.1063	0.1583	0.0884		0.068	0.0767	0.0182
5	0.2729	0.2774	0.188		0.1707	0.1785	0.1377
6	0.2731	0.306	0.2654		0.2866	0.3786	0.2341
7	0.1948	0.3166	0.1275		0.3172	0.3718	0.2555
8	0.3008	0.3473	0.2471		0.3128	0.3487	0.2607
9	0.164	0.1948	0.1215		0.0076	0.0438	-0.0409
10	0.1205	0.2596	0.0748		0.1795	0.2877	0.1627
11	0	0	0		0	0	0
12	0	0	0		0	0	0
13	0.0885	0.1172	0.0426		0.0117	0.0563	-0.0095
14	0	0	0		0	0	0
15	0.1965	0.2848	0.1349		0.2085	0.214	0.1536
16	0.0474	0.0484	0.0332		-0.0165	0.009	-0.0234
17	0.0203	0.1199	0.0086		-0.0327	-0.0238	-0.0766
18	0.0493	0.06	0.0412		-0.081	-0.0544	-0.1133
19	-0.2379	-0.1775	-0.2759		-0.2789	-0.1997	-0.2929
20	-0.0181	0.0174	-0.1225		-0.042	-0.0049	-0.0852
21	-0.0818	-0.0355	-0.1171		-0.1388	-0.0843	-0.145
22	-0.1591	-0.101	-0.1683		-0.1849	-0.1806	-0.1875
23	-0.1642	-0.1241	-0.1762		-0.1961	-0.188	-0.1997
24	0.0907	0.0934	0.0698		-0.0829	-0.0792	-0.1156
25	0.0268	0.061	-0.0304		-0.1124	0.052	-0.13
26	-0.1236	-0.0905	-0.1873		-0.2505	-0.1128	-0.2763
27	-0.0806	-0.076	-0.0931		-0.1418	-0.1325	-0.1899
28	-0.1797	-0.1704	-0.203		-0.2678	-0.2415	-0.2795
29	-0.1188	-0.1008	-0.1584		-0.1912	-0.085	-0.2583
30	-0.1889	-0.1557	-0.194		-0.2562	-0.2503	-0.2754
31	-0.0695	-0.0418	-0.1069		-0.0393	0.0005	-0.0444
32	0.123	0.1643	0.0971		-0.0541	0.0088	-0.1551
33	0.1569	0.189	0.1319		0.018	0.0367	-0.0379
34	0.1753	0.2329	0.0368		0.0577	0.083	0.0172
35	0.2678	0.2893	0.2092		0.3092	0.404	0.1863
36	0.2839	0.3123	0.282		0.202	0.217	0.1529
37	0.1981	0.2442	0.1887		0.1099	0.2422	0.1066
38	0	0	0		0	0	0
39	0.1412	0.1843	0.1027		0.3915	0.52	0.305
40	0	0	0		0.3247	0.4064	0.2315
41	0	0	0		0.2827	0.3179	0.2775
42	0	0	0		0.4362	0.4611	0.3192
43	0	0	0		0.2814	0.3175	0.2623
44	0	0	0		0	0	0
45	0	0	0		0.638	0.6566	0.4748
46	0	0	0		0.3933	0.8458	0.3678
47	0	0	0		0.7338	1.2722	0.5194
48	0	0	0		0.5976	0.63	0.4882
49	0	0	0		0.3979	0.5422	0.3743
50	0	0	0		0.5871	0.7419	0.5504
51	0	0	0		0	0	0
52	0	0	0		0	0	0
53	0	0	0		0	0	0
54	0	0	0		0.9645	1.3993	0.599
55	0	0	0		0.7287	0.7668	0.3292
56	0	0	0		0.5157	0.5693	0.5133
57	0	0	0		0.7248	0.7668	0.1407
58	0	0	0		0.5451	0.9214	0.1007
59	0	0	0		0.4153	0.4799	0.3856
60	0	0	0		0.6813	1.0672	-0.1176
61	0	0	0		0.5371	0.7097	0.4454
62	0	0	0		0.3525	1.1361	0.3025
63	0	0	0		0.1523	0.3267	0.1013
64	0	0	0		0	0	0
65	0	0	0		0.3223	0.595	0.2516
66	0	0	0		0.9372	1.416	0.6679
67	0	0	0		0.6401	0.7719	0.2818
68	0	0	0		0	0	0
69	0	0	0		0	0	0
70	0	0	0		0.4284	0.8577	0.4094
71	0	0	0		0.5965	0.8197	0.5223
72	0	0	0		0.7701	1.1244	0.7252
73	0	0	0		0.5635	0.7075	0.2827
74	0	0	0		0.8928	1.1184	0.8792
75	0	0	0		0.7186	0.824	0.3706
76	0	0	0		1.0364	1.1731	0.989
77	0	0	0		0.6588	0.9404	0.6255
78	0	0	0		0.7525	0.821	0.6067
79	0	0	0		0.9253	1.2222	0.5159
80	0	0	0		0.5603	0.5754	0.4398
81	0	0	0		0.4496	2.8759	0.3269
82	0	0	0		0.1196	0.4518	-0.4231
83	0	0	0		0	0	0
84	0	0	0		0.8002	1.4879	0.7906
85	0	0	0		0.6961	1.1515	0.6315
86	0	0	0		1.0085	1.6543	0.0945
87	0	0	0		0.7302	1.9317	0.6876
88	0	0	0		0	0	0
89	0	0	0		0	0	0
90	0	0	0		0.5848	0.6144	0.4274
91	0	0	0		0	0	0
92	0	0	0		0.6773	1.2076	0.5049
93	0	0	0		0.8604	1.3777	0.6293
94	0	0	0		0.7378	0.9856	0.6786
95	0	0	0		0.7416	1.2701	0.7303
96	0	0	0		0.3944	0.6017	0.2856
97	0	0	0		0.8198	0.8408	0.5156
98	0	0	0		0	0	0
99	0	0	0		0	0	0
100	0	0	0		0.6712	0.7615	0.3128
101	0	0	0		0.7211	0.7527	0.6562
102	0	0	0		0.6643	0.8903	0.399
103	0	0	0		0.5005	0.6032	0.3805
104	0.0223	0.2128	0.0063		0.4722	0.5275	0.4538
105	0.7441	0.8967	0.1165		0.6592	0.9997	0.3747
106	0	0	0		0	0	0
107	0.3189	0.4684	0.2757		0.5628	0.718	0.4526
108	0.4224	0.4343	0.4036		0.4239	0.5087	0.4055
109	0	0	0		0.7746	1.4236	0.7616
110	0.3631	0.5493	0.3462		0.4417	0.4711	0.3076
111	0.3619	0.4861	0.2219		0.1982	0.3186	0.1914
112	0	0	0		0	0	0
113	0.0532	0.0775	0.0343		0.0217	0.0638	0.0096
114	0.2488	0.2677	0.2176		0.251	0.2539	0.2504
115	0.3221	0.3407	0.1536		0.1229	0.1446	0.0945
116	0.1053	0.2829	-0.0043		0	0	0
117	0.1244	0.2182	0.0981		-0.1178	-0.0522	-0.1365
118	0.2015	0.2316	0.1701		-0.2189	-0.1858	-0.2191
119	0.243	0.3271	0.2268		-0.8051	-0.7966	-0.9568
120	0.1486	0.2643	0.1427		0	0	0
121	0.3169	0.3901	0.2358		0	0	0
122	0.2979	0.3115	0.292		0	0	0
123	0.3972	0.4222	0.3482		0	0	0
124	0.2916	0.3093	0.2891		0	0	0
125	0.3633	0.3789	0.3175		0	0	0
126	0.3042	0.4177	0.2036		0	0	0
127	0.1951	0.2023	0.1821		0	0	0
128	0	0	0		0	0	0
129	0.1072	0.1344	0.0696		0	0	0
130	0.1177	0.1716	0.0945		0	0	0
131	0.233	0.4369	0.2027		0	0	0
132	0.1125	0.1126	0.0752		0	0	0
133	0.1272	0.151	0.111		0	0	0
134	0	0	0		0	0	0
135	0.1223	0.1499	0.1082		0	0	0
136	0.1584	0.1907	0.0423		0	0	0
137	0.1051	0.1189	0.1016		0	0	0
138	0.0676	0.1149	0.0439		0	0	0
139	0.2861	0.3128	0.2626		0	0	0
140	0.045	0.1098	-0.0227		0	0	0
141	0.0723	0.101	0.0554		0	0	0
142	0.1992	0.224	0.1079		0	0	0
143	0.103	0.1094	0.0556		0	0	0
144	-0.0358	0.0313	-0.0834		0	0	0
145	0.2252	0.3003	0.2054		0	0	0
146	0.1411	0.1423	0.0609		0	0	0
147	0.1065	0.1544	0.1016		0	0	0
148	0.1349	0.1443	0.0836		0	0	0
149	0.3032	0.3549	0.272		0	0	0
150	0.0664	0.0714	0.0307		0	0	0
151	0.1323	0.1374	0.1169		0	0	0
152	0.1598	0.1811	0.0403		0	0	0
153	0.2069	0.2625	0.1793		0	0	0
154	0.2976	0.3047	0.2425		0	0	0
155	0.3393	0.4114	0.2639		0	0	0
156	0.4089	0.4146	0.4083		0	0	0
157	0.3295	0.4753	0.3162		0	0	0
158	0.4086	0.4687	0.3843		0	0	0
159	0.3066	0.3338	0.2852		0	0	0
160	0.6131	0.7712	0.607		0	0	0
161	0.4911	1.1971	0.3715		0	0	0
162	0.546	0.5563	0.3027		0	0	0
163	0.4531	0.494	0.4287		0	0	0
164	0.3245	0.3331	0.2265		0	0	0
165	0.2332	0.4177	0.1604		0	0	0
166	0.415	0.5388	0.3964		0	0	0
167	0.3267	0.5994	0.2759		0	0	0
168	0.4342	0.4574	0.4014		0	0	0
169	0.5086	0.5698	0.381		0	0	0
170	0.8795	1.1764	0.5374		0	0	0
171	0.2807	0.3429	0.1973		0	0	0
172	0.4618	0.8587	0.3755		0	0	0
173	0.5336	0.5772	0.5003		0	0	0
174	0.3413	0.3624	0.2924		0	0	0
175	0.3649	0.4103	0.2916		0	0	0
176	0.4007	0.4206	0.3697		0	0	0
177	0.4026	0.4765	0.3377		0	0	0
178	0.3612	0.4086	0.3566		0	0	0
179	0.3576	0.4026	0.2366		0	0	0
180	0.4424	0.6761	0.4022		0	0	0
181	0	0	0		0	0	0
182	0.4088	0.426	0.336		0	0	0
183	0.3103	0.3553	0.1811		0	0	0
184	0	0	0		0	0	0
185	0.1921	0.4511	0.144		0	0	0
186	0.4568	0.5266	0.4434		0	0	0
187	0.2079	0.2529	0.2052		0	0	0
188	0.249	0.2809	0.1816		0	0	0
189	0.2047	0.3306	0.1796		0	0	0
190	0.2276	0.3392	0.1433		0	0	0
191	0.1257	0.164	0.1109		0	0	0
192	0.1987	0.3293	0.1484		0	0	0
193	0.0988	0.132	0.0474		0	0	0
194	0.3552	0.3573	0.3372		0	0	0
195	0.2401	0.3763	0.1995		0	0	0
196	0	0	0		0	0	0
197	0.4103	0.4428	0.3221		0	0	0
198	0.3222	0.3957	0.2886		0	0	0
199	0.4483	0.4907	0.2441		0	0	0
200	0.3652	0.3861	0.2758		0	0	0
201	0.3196	0.4652	0.2791		0	0	0
202	0.6349	0.7571	0.467		0	0	0
203	0.2152	0.2171	0.2101		0	0	0
204	0.5971	0.6124	0.4332		0	0	0
205	0.4785	0.6121	0.3786		0	0	0
206	0.4298	0.555	0.3028		0	0	0
207	0.567	0.7735	0.5171		0	0	0
208	0.3914	0.4112	0.3025		0	0	0
209	0.0847	0.1167	0.0556		0	0	0
210	0.3609	0.3799	0.3522		0	0	0
211	0.4032	0.475	0.3094		0	0	0
212	0.3117	0.3827	0.1801		0	0	0
213	0.2693	0.2922	0.2692		0	0	0
214	0.4224	0.4366	0.3237		0	0	0
215	0.3409	0.4814	0.3142		0	0	0
216	0.3096	0.3434	0.2215		0	0	0
217	0.3742	0.4342	0.3182		0	0	0
218	0.4441	0.4553	0.3139		0	0	0
219	0.1886	0.2184	0.1255		0	0	0
220	0.3453	0.3919	0.3299		0	0	0
221	0	0	0		0	0	0
222	0.4629	0.5059	0.3226		0	0	0
223	0.656	0.7462	0.4268		0	0	0
224	0.4658	0.513	0.3372		0	0	0
225	0.2916	0.4462	0.2464		0	0	0
226	0.4191	0.4328	0.3515		0	0	0
227	0.2936	0.3225	0.165		0	0	0
228	0.44	0.5062	0.313		0	0	0
229	0.2538	0.2643	0.2407		0	0	0
230	0.3849	0.3899	0.3785		0	0	0
231	0.2699	0.3613	0.2233		0	0	0
232	0.399	0.4504	0.3535		0	0	0
233	0	0	0		0	0	0
234	0.0446	0.2855	-0.0318		0	0	0
235	0.3569	0.366	0.3536		0	0	0
236	0.307	0.3329	0.2376		0	0	0
237	0.2068	0.2663	0.1773		0	0	0
238	0.141	0.1728	0.1038		0	0	0
239	0.1178	0.1448	0.0325		0	0	0
240	0.0628	0.0677	0.0402		0	0	0
241	0.2198	0.2473	0.2058		0	0	0
242	0.2777	0.2975	0.1896		0	0	0
243	0.2929	0.3139	0.1643		0	0	0
244	0.0499	0.1179	0.033		0	0	0
245	-0.0078	0.0535	-0.01		0	0	0
246	0.0726	0.0794	0.0656		0	0	0
247	0.1614	0.1812	0.1113		0	0	0
248	0.2161	0.2458	0.1227		0	0	0
249	0.1218	0.1595	0.0466		0	0	0
250	0.1319	0.1379	0.1161		0	0	0
251	0.0639	0.0887	-0.0302		0	0	0
252	0	0	0		0	0	0
253	0	0	0		0	0	0
254	0.1192	0.1574	0.0859		0	0	0
255	0.1812	0.1953	0.0758		0	0	0
256	0.2178	0.2777	0.159		0	0	0
257	0.1067	0.1239	0.1024		0	0	0
258	0.0211	0.0715	0.0122		0	0	0
259	0.2395	0.2558	0.2062		0	0	0
260	0.3474	0.3497	0.0839		0	0	0
261	0.2159	0.217	0.116		0	0	0
262	0.2488	0.2677	0.2176		0	0	0
263	0.3011	0.422	0.2777		0	0	0
264	0	0	0		0	0	0
265	0.1654	0.2347	0.0925		0	0	0
266	0.2277	0.2278	0.1196		0	0	0
267	0.22	0.2248	0.1508		0	0	0
268	0.1982	0.2684	0.1947		0	0	0
269	0.1752	0.2233	0.1661		0	0	0
270	0.1562	0.2512	0.1171		0	0	0
271	0.3812	0.3994	0.2829		0	0	0
272	0.3539	0.3978	0.3512		0	0	0
273	0.4454	0.4795	0.3906		0	0	0
274	0.4913	0.5351	0.4203		0	0	0
275	0.4229	0.5591	0.3522		0	0	0
276	0.4065	0.4693	0.365		0	0	0
277	0.4056	0.5413	0.358		0	0	0
278	0.4363	0.5345	0.319		0	0	0
279	0	0	0		0	0	0
280	0.2472	0.391	0.1942		0	0	0
281	0.3895	0.4124	0.3449		0	0	0
282	0.1108	0.1373	0.0633		0	0	0
283	0.0307	0.0829	-0.0627		0	0	0
284	0	0	0		0	0	0
285	0.4437	0.5151	0.3285		0	0	0
286	0	0	0		0	0	0
287	0.1931	0.3726	0.1791		0	0	0
288	0.0499	0.2685	0.0097		0	0	0
289	0	0	0		0	0	0
290	0.2785	0.2886	0.2157		0	0	0
291	0.2759	0.3844	0.2096		0	0	0
292	0.3788	0.4976	0.3196		0	0	0
293	0.1441	0.1545	0.1346		0	0	0
294	0.3339	0.35	0.3252		0	0	0
295	0.2284	0.2984	0.1422		0	0	0
296	0.2948	0.3357	0.2821		0	0	0
297	0.2543	0.3069	0.238		0	0	0
298	0.2228	0.34	0.1872		0	0	0
299	0.2869	0.3229	0.2329		0	0	0
300	0.2091	0.2459	0.1329		0	0	0
301	-0.0261	0.173	-0.1843		0	0	0
302	0	0	0		0	0	0
303	0.2852	0.2862	0.2455		0	0	0
304	0	0	0		0	0	0
305	0.082	0.1411	0.0491		0	0	0
306	0.114	0.1394	-0.0066		0	0	0
307	0.1678	0.2368	0.1069		0	0	0
308	0.164	0.2229	0.1443		0	0	0
309	0.1266	0.1807	0.0034		0	0	0
310	0.219	0.2288	0.2097		0	0	0
311	0.3503	0.3597	0.2711		0	0	0
312	0.1294	0.1718	0.089		0	0	0
313	0	0	0		0	0	0
314	0.2224	0.2345	0.1741		0	0	0
315	0.0477	0.0554	-0.0194		0	0	0
316	-0.0008	0.0645	-0.0214		0	0	0
317	-1.003	-0.9063	-1.1289		0	0	0
